# Supplementary material for: Methods for Estimating the Detection and Quantification Limits of Key Substances in Beer Maturation with Electronic Noses
Source: Sensors (Basel). 2024 May 30;24(11):3520. doi: 10.3390/s24113520 (PMC11175341; doi:10.3390/s24113520)
Supplement: Supplementary file 1 [file sensors-24-03520-s001.zip › Data/Diacetyl/raw data/Day 2/ETH1.txt]

Time Date R01 R02 R03 R04 R05 R06 R07 R08 R09 R10 R11 R12 R13 R14 R15 R16 R17 R18 R19 R20 R21 R22 R23 R24 R25 R26 R27 R28 R29 R30 R31 R32 R33 R34 R35 R36 R37 R38 R39 R40 R41 R42 R43 R44 R45 R46 R47 R48 R49 R50 R51 R52 R53 R54 R55 R56 R57 R58 R59 R60 R61 R62 T01 H01 Phase
08:30:00 2023-10-13 402794 400893 97338 94844 156091 160672 168228 168769 120766 120771 135263 135665 151406 153384 428246 457750 1336921 1333555 520368 536230 140952 124300 140813 139986 160515 157359 149903 150165 94643 96302 320529 279473 808411 809181 249763 249879 316184 320210 379002 369889 392244 393181 417436 421612 396862 438918 959310 1010704 608063 515901 341587 334556 394562 390766 413606 421603 426029 432751 482605 484578 795565 824465 39.55 67.4 1
08:30:01 2023-10-13 402794 400553 97313 94880 155057 162637 167797 170610 120521 123046 134931 135673 151264 153205 427484 462687 1336958 1324573 516647 537857 140781 124508 140560 140378 161087 157649 149217 150614 94611 96367 316692 283484 807286 811648 250923 249490 317995 318617 378894 369745 392968 395400 414836 421571 398862 439714 962942 1017482 603366 518102 341612 336000 395746 393378 414628 418883 428626 433709 482569 487062 783659 825051 39.55 67.4 1
08:30:02 2023-10-13 402648 400117 97778 95161 156369 162339 167865 170421 120863 120857 131917 135451 151473 152713 427448 460012 1341387 1326290 520368 535851 140922 124473 140578 140378 160404 157359 149937 150372 94643 96335 316524 281126 808204 813956 250501 249457 316919 320210 377224 369889 394691 394047 415088 420393 396898 442962 959310 1007780 608063 516633 341551 335718 396376 394011 415339 421307 426066 435091 486985 485620 793273 824958 39.55 67.4 1
08:30:03 2023-10-13 403932 399956 97346 94815 155869 162637 167648 170575 120241 122961 134896 135485 151264 152747 427484 461691 1347133 1326553 513395 536500 139359 121139 141154 139200 160926 156711 150284 150513 94837 96039 317486 279473 825233 811508 250992 247952 319535 320660 377490 369853 394022 396659 415016 420393 396862 440534 961506 1017612 611082 519709 342393 333983 395746 391971 414989 419097 423561 432034 484753 487098 789758 825638 39.55 67.4 1
08:30:04 2023-10-13 405871 399956 97581 94913 155899 159110 167831 170456 120683 122910 135120 135707 151264 153281 428089 455930 1337400 1322688 517786 536354 141025 124542 140665 139986 160404 157394 149496 150543 94676 96039 317486 279401 807983 816226 251066 249259 317546 321479 379002 367597 394375 395580 418767 422206 395530 441633 958629 1007431 613766 515901 342659 335565 393070 394324 414588 422494 423561 431110 486985 487098 796696 826435 39.55 67.4 1
08:30:05 2023-10-13 404964 400562 97483 95365 155126 159258 169344 167134 120209 123440 135098 136272 151372 154128 427303 457106 1350376 1332949 513579 535815 139334 124439 140757 140085 160549 157249 149903 150479 94804 96071 315405 279509 815088 809349 251066 249668 317770 320731 378772 369260 391653 395544 415135 421612 396790 438028 957360 1015500 602859 515901 342659 334556 394562 391350 415061 422197 423597 433094 483400 485848 796696 825051 39.55 67.4 1
08:30:06 2023-10-13 403753 401160 97338 94994 155401 162672 167464 170575 120503 122910 135120 135707 151402 153205 427448 460084 1340177 1323630 516684 536645 140722 124577 140465 141103 160037 157940 149217 151449 94643 96732 314452 282501 802534 811648 251135 249315 319120 319288 381110 369673 392098 395544 415088 421936 396862 438955 965602 1018027 613766 516599 341612 336578 394419 391900 414628 420384 429950 432444 482605 487098 784053 824958 39.55 67.4 1
08:30:07 2023-10-13 402644 399813 97313 94751 156264 162374 167797 168414 121162 123046 131762 135077 151541 153065 428428 459760 1334989 1332001 521108 535851 140913 124300 142805 140118 160641 157284 149696 150406 94611 96071 316524 281126 809795 811545 249763 249879 316697 320210 378966 369889 394654 393770 415088 421612 399216 441720 960958 1008528 610843 515901 342068 334591 396655 395127 412407 421603 426066 435091 485094 485620 793309 825638 39.55 67.4 1
08:30:08 2023-10-13 402502 400281 97346 94872 155052 160785 167831 170729 120733 123046 135193 135762 151271 153205 428464 466334 1343299 1327501 517675 536500 139082 121419 140825 140220 160815 157023 150010 150614 94675 96071 315065 282067 808446 811648 250854 249101 318618 320461 378396 369600 394059 395544 413741 421612 396898 440310 962942 1015148 613766 520985 341035 334486 395782 391900 414881 418474 428357 433709 484036 487098 787437 823295 39.55 67.4 1
08:30:09 2023-10-13 405543 399960 97642 94783 156057 162374 167865 170456 120863 123012 135155 135485 151541 152713 428125 460048 1337400 1324332 520738 536645 141572 124145 143175 139009 160950 156886 150177 150027 94643 96335 313499 280964 818062 814494 250603 249493 319269 320210 377224 369296 395531 394396 415088 420357 396826 442966 958629 1006322 611082 513657 342659 333481 396376 394360 413642 421339 423561 433746 487022 486376 797263 825228 39.55 67.4 1
08:30:10 2023-10-13 404715 402441 97649 95042 155840 158373 167797 166157 120733 121094 135263 135759 151406 153103 427943 463195 1349417 1322415 512596 535851 141246 124231 142940 139859 160583 156905 150492 150131 94643 96039 315048 279509 819829 811545 251704 248303 317176 320410 377526 369556 393465 396840 415088 420984 396826 440346 960146 1018449 615509 519305 342623 334261 394634 392007 415061 419133 423597 433709 485243 486530 795001 824607 39.55 67.4 1
08:30:11 2023-10-13 405908 400000 97346 94944 155363 162585 171176 170561 120062 123080 134896 135929 151089 153593 427448 460120 1341129 1317147 513652 536266 141012 124439 142893 139986 160549 157401 151430 150859 94772 96534 334962 281018 809378 814691 251525 248894 319345 320292 378821 367525 392939 396804 415088 420358 395279 440126 962906 1012243 603894 518169 343558 335530 391586 392007 415025 420384 426668 430463 484753 487098 788566 825228 39.55 67.4 1
08:30:12 2023-10-13 404899 400969 97313 94977 155432 158937 167730 170694 120503 121430 135193 135963 151298 153631 427484 457285 1342814 1334540 515804 536645 140922 124439 140560 139986 160549 156642 149903 150372 94643 96039 315405 279509 814599 808574 250890 249879 316184 320696 378966 369587 391653 394432 415135 421612 396790 437747 959310 1015148 606847 515170 342104 334556 394562 390766 414989 421603 423597 433094 482230 486738 796696 824465 39.55 67.4 1
08:30:13 2023-10-13 403094 400553 97342 94876 155432 162778 167797 170680 120503 123115 135193 136060 151402 153563 427532 459832 1343299 1324499 515767 536500 138696 121502 140370 140946 160157 157694 149393 151031 94643 96071 318022 281306 807618 812730 251243 249107 317141 320210 381684 369296 392280 395616 415088 422231 396160 438992 965749 1012280 613238 516599 341035 337086 392207 391386 415025 419696 428626 431110 482569 487098 784090 822822 39.55 67.4 1
08:30:14 2023-10-13 401438 400000 97346 95124 155899 162374 167865 170610 120618 122876 135288 135485 151436 152781 428464 457285 1341203 1333555 521479 537477 140931 124473 142919 140909 160404 156607 149903 150406 94611 96071 316524 280928 811064 810326 250466 249879 316220 320470 378966 369889 392280 393770 417436 421612 399180 438992 959310 1011455 617994 515170 341623 334591 394598 391350 415339 422197 426066 433094 482605 485656 795001 825179 39.55 67.4 1
08:30:15 2023-10-13 402612 402436 97641 95070 155726 158373 167797 166224 120798 121094 135357 135759 151406 153205 428125 462687 1341129 1324573 516684 537440 140785 124369 140475 140472 160379 157429 149663 150543 94547 96367 315405 283503 817487 809181 250501 249107 319535 318465 379038 369889 392872 395265 414396 421205 396898 439838 962979 1015148 612357 513657 341340 335530 395432 391350 414624 420384 429306 431425 483320 487098 783696 825051 39.55 67.4 1
08:30:16 2023-10-13 404008 399640 97646 94687 156408 162112 167898 170113 120831 122790 135331 135111 151541 152747 428125 462723 1328194 1320533 520826 537440 140913 124369 140560 140433 160898 157514 150010 150963 94707 96270 330359 282756 812947 816189 249513 249315 319571 319430 379038 367827 394691 393181 414727 420981 396196 442380 962942 1002382 602859 513657 341612 336036 394562 392918 412407 420384 428626 432137 486228 484937 786319 825228 39.55 67.4 1
08:30:17 2023-10-13 402538 400557 97342 95042 155874 162637 167797 170491 120568 123029 134966 135793 151507 153240 427521 463095 1345555 1324369 516684 536682 141063 124214 142858 140151 160549 156921 150040 150406 94740 96071 316524 281799 809381 810362 250890 248723 318653 319690 378145 369889 393465 394396 414724 421020 396898 441362 962297 1015867 616585 519782 341311 334252 396691 392007 414588 419133 427042 433709 484071 487098 786300 824465 39.55 67.4 1
08:30:18 2023-10-13 405366 399956 97346 94751 156155 162374 167831 170421 120733 122876 135190 135436 152064 152611 428173 465273 1333740 1314274 520182 536500 139160 121419 140814 139986 160404 157394 150244 150406 94708 96435 331819 281126 809189 816226 250854 248339 318030 319242 379038 368741 395811 395588 415016 422503 396475 442962 962942 1006006 602859 519745 341311 335800 394007 394360 413024 419133 428021 432481 487058 485656 785761 827841 39.55 67.4 1
08:30:19 2023-10-13 403937 399675 97511 94848 155432 162672 167132 170456 120618 122961 135025 135835 151402 153205 427484 460120 1350774 1326327 512126 536266 140935 124145 142958 139889 160583 157394 149976 150165 94643 96039 315405 279240 814535 811545 252095 248687 318830 320767 377864 369853 393502 396840 417436 420428 396790 440346 957397 1018367 605310 518206 342695 334252 394598 394567 417409 420384 423561 433402 485130 489363 792760 825452 39.55 67.4 1
08:30:20 2023-10-13 408544 400419 97281 95038 155264 158516 167431 166520 120733 121094 135133 135895 151368 153205 427857 462723 1342011 1314312 512815 536266 140815 124473 140954 140151 160438 157394 150040 150510 94695 96071 312418 281163 808981 813917 252059 248897 317141 319761 379002 367302 393502 396804 415088 422206 394383 441320 962942 1010741 597887 521057 341587 335530 392207 394360 417114 420053 428832 431147 487022 487098 784005 826472 39.55 67.4 1
08:30:21 2023-10-13 407968 400339 97346 94848 155899 162707 167831 170491 120536 121177 135193 135707 151541 152781 427484 457321 1337781 1321747 518153 536266 141011 124300 140848 140793 160858 157409 151536 150546 94707 96007 316358 278471 816257 816152 250711 249315 317770 321479 378396 367632 393766 395158 418026 420984 394419 441757 958225 1007431 613766 516633 342695 334521 394663 393770 414297 421307 423489 431147 486985 486431 796696 826435 39.55 67.4 1
08:30:22 2023-10-13 403189 402726 97207 94872 155401 162480 171296 170526 121020 121094 135572 135963 151298 153487 427521 460084 1336010 1320807 515147 536645 140322 124542 142618 140185 160037 157684 149217 150856 94676 96039 324103 279545 811474 811618 250890 249107 316697 319725 381182 369296 392280 395580 415088 421641 395602 438736 962942 1012280 610843 513693 340519 339538 392207 391350 414989 420384 428323 430500 484843 487098 784090 822822 39.55 67.4 1
08:30:23 2023-10-13 405621 399360 97342 94995 155436 162296 167797 170372 120536 121094 131750 135742 151338 153316 427980 458710 1331846 1322577 522520 536085 138885 124508 140382 140479 160037 157649 149563 150963 94547 96039 315065 281994 802603 813956 249585 249879 316662 319725 379038 368186 393502 392043 415088 421017 395566 440346 957397 1002419 616402 514805 340280 336578 392794 392869 414750 421603 428626 431147 485508 484937 788640 826201 39.55 67.4 1
08:30:24 2023-10-13 401652 399675 97309 94848 155401 162182 167498 170526 120439 122910 131661 135707 151264 153240 427484 462723 1341203 1324369 516684 536682 140910 124473 140665 140715 160607 157684 149696 150543 94579 96335 316692 283302 806477 809181 250925 249107 317914 318723 379038 369889 392872 395265 414396 420394 396898 438992 964016 1015148 602859 513621 341369 335565 395189 394288 414624 419169 428699 433402 485603 486846 786060 824243 39.55 67.4 1
08:30:25 2023-10-13 404826 399862 97747 94783 156265 160115 168563 167826 121112 120674 135382 135077 151541 152467 427521 463886 1328070 1317018 521108 536682 139082 121335 140560 140151 160293 157185 149696 150406 94546 96335 320529 282466 805156 816226 249727 249172 317211 320934 379038 368741 394691 393181 414396 420394 396475 442647 960183 1003127 613766 516332 340005 335565 393972 392007 412082 419133 428430 431795 486570 484219 786319 825265 39.55 67.4 1
08:30:26 2023-10-13 402225 399965 97342 94687 156151 162112 167865 170148 120863 121695 135155 135485 151574 152747 428501 460048 1339405 1328215 521108 535888 139250 121252 140853 140580 160635 157289 149836 150442 94707 96270 316524 280981 809597 813956 250111 249457 316662 319761 377864 369600 394398 394047 415088 421020 396934 442398 959273 1006358 606673 516633 341587 334018 395773 393146 412443 420420 426066 431691 486228 484614 790355 822822 39.55 67.4 1
08:30:27 2023-10-13 404936 401593 97613 94751 156116 162445 167797 170491 120798 120941 135193 135485 151541 152747 427521 461367 1333428 1311508 516684 535888 140815 124214 142840 140151 160438 157075 149663 150198 94611 96071 311120 281163 808618 816226 251102 248339 317247 320988 379002 368776 395251 396173 415052 421612 396790 442962 961579 1007431 616585 518975 341070 336081 394007 394432 414624 419133 427343 432481 489618 486755 785761 825265 39.55 67.4 1
08:30:28 2023-10-13 404586 399733 97342 94865 155899 162182 167831 170421 121130 121060 131750 135470 151338 152679 427339 461102 1339479 1323556 519222 536085 141481 124145 143249 139105 161096 156498 150370 149723 94707 95909 317486 278615 820693 816087 250251 249143 316441 320731 376694 367668 394691 394396 415088 420393 395602 442334 956592 1006718 612357 516633 342695 333481 393382 394047 413426 420420 423489 432481 487058 485728 794879 826787 39.55 67.4 1
08:30:29 2023-10-13 403556 399965 97342 94775 155401 162409 171331 170491 120324 122910 135099 135800 151298 153240 427484 460120 1337327 1322688 515915 536682 138306 124438 140168 140475 159561 157940 149151 150785 94482 96367 318022 282284 816949 810362 250890 249143 316220 318759 379038 369600 392280 395023 415088 421351 396826 438644 965101 1015148 612357 513657 341612 336578 393972 390766 414953 420420 428699 431807 485603 486810 784851 825638 39.55 67.4 1
08:30:30 2023-10-13 405658 399849 97309 94937 155259 158163 167730 170722 120521 122841 134931 135519 151264 153276 427193 460048 1328309 1318929 521108 538164 139404 124248 140462 140392 160037 157189 149217 150445 94644 96071 312709 282665 801251 813917 249306 249331 317176 318794 379038 368741 393502 392043 414399 420472 395602 440346 959467 1000223 613623 515170 341612 335565 393382 392007 411214 420420 428360 431220 484789 484219 786300 824644 39.55 67.4 1
08:30:31 2023-10-13 401360 399684 97638 94683 155904 162261 167831 170183 120831 122876 134966 135111 151402 152747 427484 458646 1335136 1329160 519628 535597 139126 121320 140932 140297 160447 157145 149836 150476 94676 96007 316524 279365 810490 811545 249692 249493 316220 319761 378519 369600 394618 393217 415088 421612 398926 441730 958629 1006358 608063 515901 341347 334591 396412 392834 412443 421011 426066 431083 486327 485656 792148 825638 39.55 67.4 1
08:30:32 2023-10-13 405658 398733 97338 94739 156116 162339 168296 167943 121061 122841 135344 135010 151541 152467 428125 462015 1331976 1313376 517744 536682 140764 124508 140573 140118 160259 157359 149696 150406 94676 96039 314452 281994 812339 816226 250466 248303 319535 319430 378966 368705 395251 395265 414688 421612 396439 443054 960146 1006006 610322 518902 341010 334556 393936 394360 413606 418768 427307 432823 487022 485584 785970 825228 39.55 67.4 1
08:30:33 2023-10-13 405079 398738 97346 94715 155834 162374 168078 168379 121162 121025 133762 135397 151406 153103 428246 459868 1339479 1324499 519554 534987 141306 124145 143088 138914 161725 156537 150177 149790 94676 96007 315065 279473 814931 813917 250466 249072 316406 320660 376658 368705 395251 394360 415052 419731 396160 442962 958225 1006006 611082 516633 342623 333830 394526 396249 413642 420348 423417 433094 486985 485620 796569 825228 39.55 67.4 1
08:30:34 2023-10-13 405228 399729 97210 94872 155363 162707 171190 170694 120177 121345 135193 135975 151021 153700 427448 460084 1335025 1318892 513579 536230 140819 124266 140573 139952 160293 157215 149870 150165 94611 96007 318022 279509 805668 811545 251066 249072 316662 319725 381182 368150 392244 395580 415088 421606 394383 438261 962224 1010741 613766 513657 341551 336578 394105 391314 414989 420062 429443 430170 485947 486665 786208 826776 39.55 67.4 1
08:30:35 2023-10-13 406234 401588 97240 94872 155420 158339 167797 170421 120439 122841 134990 135530 151406 153563 427412 457250 1331883 1322733 520960 536230 140712 124439 140364 140151 160003 157394 149629 150510 94579 96007 316524 281759 802407 815070 249727 249879 318219 318759 379038 368150 393465 392007 417436 421645 395566 441320 959430 1002382 606152 514440 341612 336271 392243 391971 413024 421317 427984 431110 485130 484183 788603 825228 39.55 67.4 1
08:30:36 2023-10-13 401365 398773 97313 94771 155899 162374 167764 170267 120471 122927 135005 135485 151507 153065 427448 457285 1340177 1335005 520885 531761 139113 121419 140912 140179 160447 157045 149872 150513 94740 96238 317125 280747 809795 809753 249727 249879 318633 320328 378966 369889 393150 393181 417142 421541 399180 438955 959310 1009277 608063 515170 341551 335810 395153 390766 412407 421603 426029 433402 483020 484901 793273 824465 39.55 67.4 1
08:30:37 2023-10-13 404505 398760 97642 94526 156383 162390 167865 170232 121061 120423 135379 135010 151541 152188 428125 461655 1328194 1313206 518879 536645 140879 124439 140560 140185 160438 157614 149629 150614 94611 96039 316524 282429 808134 816226 250466 248897 320250 318759 379002 369260 395811 394360 414980 422503 396160 443054 960146 1003091 610843 517767 340770 334591 393936 393734 412372 418768 427948 432823 487022 484901 785410 827607 39.55 67.4 1
08:30:38 2023-10-13 403394 398773 97613 94771 155779 160411 168495 168296 121130 120926 131717 135401 151271 152645 427907 459832 1338527 1324573 518879 535095 141148 124300 141059 140222 160883 156742 150010 150165 94579 96039 315065 279545 813611 813917 250466 249107 316627 321220 376658 369298 395251 394083 415088 419142 396826 442962 959038 1000625 605283 516633 342068 333830 394598 393734 412443 420348 423525 433709 486985 485656 796696 822822 39.55 67.4 1
08:30:39 2023-10-13 405894 399644 97305 94941 155367 162743 171225 170765 120536 123115 135005 136009 151264 153452 427448 460120 1337032 1316045 512852 535851 140815 124300 140701 140085 160293 156886 149903 150165 94578 96071 312162 281726 810943 812730 251279 249072 318633 320210 378749 367044 392280 396488 415088 420981 394383 439284 961506 1011492 606673 516635 341551 335530 391586 394567 414736 420062 429443 430170 483928 487062 790241 827364 39.55 67.4 1
08:30:40 2023-10-13 407857 399813 97544 94941 155834 162672 167797 170456 120651 123080 131783 136247 151745 153171 427484 455894 1338127 1322688 517894 536266 140815 124473 140560 140151 160037 157359 150106 150510 94611 96039 317486 279509 808885 815070 250501 249879 315983 320210 379038 367597 394059 395027 415752 421043 395252 441320 959310 1004553 608063 513712 341551 336036 391897 392834 414297 422494 426029 430805 486228 487062 793236 827841 39.55 67.4 1
08:30:41 2023-10-13 403360 399965 97408 94816 155401 162409 167464 170456 120209 122961 135193 135707 151298 153137 427484 460048 1341129 1324573 514745 536266 140517 124473 140168 140378 159561 157759 149151 150681 96640 96499 315720 282829 796524 809349 250890 249072 316220 318242 379038 369889 392280 395292 414727 423921 396574 438809 963701 1015002 602859 518102 341612 336401 394105 392121 414552 420384 428663 432481 485186 486918 784813 825051 39.55 67.4 1
08:30:42 2023-10-13 404936 398764 97548 94751 156369 162112 167865 170148 120521 122841 135193 135358 151402 153205 427857 460120 1327243 1317018 520826 536266 140781 124473 140560 140151 160037 157185 149663 150406 94534 96039 315561 282429 819585 815070 249306 249457 317211 318723 379002 369260 394654 392869 414980 420358 396160 441730 959430 1001601 621870 516486 341612 335565 393382 392007 411792 419169 427995 431795 485472 484219 787437 825228 39.55 67.4 1
08:30:43 2023-10-13 401620 399253 97645 94909 156492 160222 168228 167943 120996 120926 135761 135409 151439 152645 427943 460016 1337327 1326290 521108 535851 139255 121320 140774 140027 160404 156921 149976 150546 94740 96071 318022 279545 810411 811581 249727 249457 316697 320210 377828 371488 394691 393217 415088 421316 399180 442334 957091 1008859 615176 516267 341551 334252 396340 393146 412443 420975 426066 433746 486192 483861 790915 825051 39.55 67.4 1
08:30:44 2023-10-13 405400 398738 97313 94804 155432 162445 167797 170421 120636 122961 135193 135485 151298 152747 427484 460685 1333777 1311508 515184 535095 140922 124300 140665 140715 160293 157254 149663 150406 94611 96039 316163 279545 808376 815648 251066 248303 317176 319466 379002 367632 395251 396173 414980 422206 395566 442652 960146 1008145 618200 518938 341275 337352 395820 394109 414628 418518 426896 431611 490484 486954 786171 829169 39.55 67.4 1
08:30:45 2023-10-13 406234 399351 97309 94963 155432 162374 167464 168414 120798 121094 135085 135418 151298 152747 427484 460775 1336341 1320807 517786 535059 140913 124145 142840 139956 160549 156851 150144 150131 94707 95975 314515 278115 816536 815693 250466 249072 315963 320767 377260 367561 394691 394396 415135 420393 395530 442297 957950 1006718 613766 516633 342695 333983 393070 394047 414009 420384 423489 432101 486985 486376 797263 824995 39.55 67.4 1
08:30:46 2023-10-13 406160 399368 97147 94783 155052 162707 170986 170729 120177 123115 135099 135800 150853 153452 426845 460084 1337327 1316045 513252 535851 140781 124439 140560 139989 160438 156970 149663 150165 94676 96039 315065 279509 810532 811545 250890 248723 316662 319725 379038 367310 391675 395328 414763 423885 394239 438152 964090 1011723 610948 518102 343070 336436 391861 391350 414989 420384 429443 430475 483320 487098 786878 825638 39.55 67.4 1
08:30:47 2023-10-13 406197 399556 97342 94783 155432 158091 167648 170456 120324 122876 134931 135485 151055 152781 427484 456571 1329580 1320807 519591 536710 140555 124473 140377 140151 160037 157649 149663 150647 94676 96335 317664 281596 807877 813917 250326 250120 316149 320952 379038 367632 393502 392869 417436 421056 395530 440310 957397 1003127 616585 514899 340555 336307 392243 392007 413351 421603 428357 431147 485508 485656 789758 825228 39.55 67.4 1
08:30:48 2023-10-13 402644 402156 97511 94977 155987 158129 167797 170638 120831 121094 131717 135665 151372 153103 427907 457250 1340683 1331661 519331 535976 141084 124439 140665 139986 160549 157394 151218 150198 94546 96039 316524 281328 808981 809145 249727 249879 318296 320174 378677 369889 391967 393146 415088 421612 396898 438662 959310 1009277 602859 515170 341551 334521 394562 390730 413024 421603 426029 432481 482230 485620 795001 824465 39.55 67.4 1
08:30:49 2023-10-13 403413 399368 97646 94715 156403 162077 168630 168153 120766 122961 135060 135519 151402 152747 428464 462506 1328194 1318929 520422 535095 140819 124508 140578 140151 160037 157394 149696 150614 94611 96039 315561 282466 807798 815070 249516 249493 317176 321400 379038 368741 394691 393181 415016 420394 396502 441766 959430 1001674 613449 516633 342583 337621 395820 395407 411938 419026 428517 432297 485328 484076 787923 827327 39.55 67.4 1
08:30:50 2023-10-13 401652 398738 97346 94687 156121 159856 168563 170722 121144 122927 135193 135451 151574 152611 428622 460012 1337327 1328242 520738 536266 140815 124266 142641 140106 160515 157180 150040 150098 94676 96071 318022 279509 808981 813072 249727 249493 316662 319761 379002 369889 395540 393806 415088 421612 399180 442297 959310 1006358 611082 515901 341587 334556 396376 392007 412443 421011 426066 432099 485508 485278 793059 822822 39.55 67.4 1
08:30:51 2023-10-13 404509 401319 97338 94715 155899 162261 167797 170421 120831 122841 135155 135451 151507 152713 427484 461367 1331883 1311508 516212 535888 140884 124300 142910 140715 160293 157649 149496 150510 94579 96039 316524 281163 809022 816226 251066 248303 317211 319501 378713 369335 395554 395921 414872 422765 396646 442851 964502 1007285 610948 520687 341035 334521 393418 394360 413678 418518 427948 432064 487022 485656 785761 829169 39.55 67.4 1
08:30:52 2023-10-13 405079 398809 97346 94848 155904 162374 167797 170421 120831 122841 135190 135707 151541 152747 427521 460084 1337290 1322688 518153 535059 141276 124024 143110 138844 160839 156597 150177 149684 94740 95909 315405 279043 817494 813917 250290 249107 316441 320731 376730 368445 394691 394083 415088 420097 396160 442962 957950 1006006 603366 516633 342659 335718 393972 394047 413678 418848 423154 432481 487022 485656 794280 827878 39.55 67.4 1
08:30:53 2023-10-13 405586 401583 97175 94969 155229 159182 166633 167284 120209 121094 135063 136204 151129 153700 426170 457321 1346546 1330175 513269 535059 141149 124266 142958 139986 160481 157284 149903 150165 94579 96007 312878 279473 820828 808775 251102 249493 317546 320731 378396 369296 391064 395894 417436 421020 396196 437678 957324 1016586 612357 515901 342104 335304 393972 391660 415025 421603 423561 432481 483056 487098 795565 823295 39.55 67.4 1
08:30:54 2023-10-13 404617 399395 97342 94783 155470 162331 167696 170456 120536 122876 134931 135707 151436 152781 427484 456928 1328213 1320807 521108 535095 140551 124248 140364 140475 159595 157684 149217 150647 94611 96039 316524 281596 806212 813917 249727 249879 318633 318759 379038 368741 393817 393146 417436 421509 396160 440434 957360 1001674 610843 514146 342797 338577 395260 393003 412916 422161 427839 431646 485328 484757 791600 825192 39.55 67.4 1
08:30:55 2023-10-13 401365 399965 97313 94719 155779 159891 167831 170421 120439 122910 135193 135644 151271 153205 427521 458001 1337327 1330818 520368 536266 140730 124300 142858 139889 160404 157062 149596 150198 94579 96039 318022 279509 809958 809181 249692 249879 316184 319725 379002 369637 392872 393181 415088 421612 399180 439339 957397 1008564 613766 515170 341311 334521 395746 390766 412443 421603 426066 433709 482605 484937 793309 824465 39.55 67.4 1
08:30:56 2023-10-13 404505 398800 97379 94494 156408 161963 167898 169875 121260 120423 135130 134917 151574 151977 427521 460721 1328107 1313206 518146 536266 140795 124300 140465 139986 160293 157394 149629 150372 94579 96039 316524 282633 809518 816226 250466 248339 319881 321216 378533 369008 395738 394844 414252 422801 396610 442556 963405 1002945 611082 518133 340519 334591 394007 396249 412443 419097 427984 432137 487058 483556 783979 826435 39.55 67.4 1
08:30:57 2023-10-13 403394 398800 97346 94655 156151 162261 167831 170183 120701 122876 135288 135485 151812 152713 427521 460084 1337327 1322415 520997 535888 141080 124093 142875 139826 160805 156642 150210 150165 94579 96039 315405 279509 811642 812767 249799 249107 316662 319725 376658 369296 395251 396576 415088 420393 396790 442647 957950 1000661 613766 516633 342104 333481 395782 394360 413351 421011 423561 433746 486985 483933 796474 827379 39.55 67.4 1
08:30:58 2023-10-13 404399 399822 97548 94969 155765 158305 167764 168555 120798 121094 135393 135767 151264 152781 426242 463195 1344539 1324573 510607 535888 141054 124093 140967 140118 160583 156921 149937 150027 94643 96007 317486 279473 812023 810971 251704 248303 316919 320930 377260 369889 393502 396876 415088 421020 396538 440420 960146 1018404 611053 518975 342659 334018 395782 392007 415061 419133 423561 433709 484789 485848 793309 825638 39.55 67.4 1
08:30:59 2023-10-13 407389 398809 97305 94743 155436 162409 167797 170372 120586 122876 134966 135519 151298 152747 427857 455574 1331208 1320807 516684 535095 140620 124335 142840 140118 160071 157394 149696 150543 94598 96071 317486 279473 805655 815070 250501 249107 315983 320731 379038 367597 394059 394432 415135 420358 395010 441748 959310 1005377 606152 516153 344047 335965 394700 393627 414153 422720 427769 430621 486769 487098 793309 826472 39.55 67.4 1
08:31:00 2023-10-13 402810 402461 97211 95135 155363 160447 171211 168650 120241 123115 135168 136126 151021 153593 427521 457486 1345555 1330790 513542 535059 140815 124300 142849 139889 160438 157175 149529 150198 94611 96007 318022 279509 809608 808775 250537 249493 317546 320731 378966 369623 391690 394396 413974 421612 396754 437678 957091 1015148 608063 515170 342104 334556 393972 390492 414989 422197 423633 432481 481179 486052 795565 822710 39.55 67.4 1
08:31:01 2023-10-13 405584 399404 97346 94711 155397 162409 167532 170456 120798 122910 135193 135519 151402 152781 427521 457285 1328107 1320807 520790 536682 140662 124508 140465 140909 159595 157474 149217 150647 94611 96071 315201 281994 799890 813342 249057 249665 319083 321216 378785 368042 393355 392762 414944 423993 395980 440126 962038 1000150 610843 515170 341612 338308 395540 392834 411792 421307 428699 431795 488216 485314 788045 825228 39.55 67.4 1
08:31:02 2023-10-13 401656 399583 97338 94846 155899 162182 167831 170183 120766 122910 135060 135519 151402 152747 428162 458820 1337327 1332001 521108 535059 140756 124127 142749 140118 160293 157429 149696 150165 94579 96007 320529 279545 825285 810424 249727 249143 316220 319725 379002 369889 394096 393181 415088 421612 399180 440346 958629 1009313 616585 515170 341311 334556 396376 391660 414162 421011 426704 433746 486327 484991 794189 825179 39.55 67.4 1
08:31:03 2023-10-13 402432 399253 97281 94913 155731 158272 167764 170863 121079 123046 135120 135707 151298 153240 427484 465273 1336921 1322452 516684 536303 141104 121255 142840 140118 160327 157394 149663 150165 94579 96007 316524 281831 807275 808003 250501 249107 320250 318759 377864 369889 393187 394432 413812 421020 396898 440411 961543 1015148 602859 519342 341286 334521 395818 391936 414588 418509 427380 432106 484036 487098 785970 824465 39.55 67.4 1
08:31:04 2023-10-13 405083 399138 97342 94655 155899 160185 167797 170218 120766 122876 135060 135485 151298 152713 427484 459688 1337327 1321513 518890 535188 141217 124024 142949 138844 161096 156667 150177 149650 94643 96007 313499 279509 826994 813917 249799 248997 316662 321899 376694 368186 394691 394396 415088 419178 396196 442334 959590 1007520 609453 517830 342550 335718 394454 394217 413498 420536 426732 433636 487022 485692 795405 825265 39.55 67.4 1
08:31:05 2023-10-13 404427 399604 97273 94973 155332 158617 167099 169124 120553 123251 135193 135741 151021 153418 426808 457285 1347670 1325274 513269 535023 140815 124231 140560 140009 160404 157289 149903 150064 94643 96007 315065 279171 812159 808775 251279 249036 317770 320696 377239 368705 391930 396452 417436 421316 396124 439343 959310 1017306 612357 516633 342586 334486 394249 391936 415025 421603 423525 432444 483659 487098 795565 824465 39.55 67.4 1
08:31:06 2023-10-13 405658 398764 97313 94720 155397 162339 167498 170470 120324 123046 134990 135485 151335 152747 427146 457021 1331883 1320807 519517 535815 138392 121343 140465 139986 160003 157614 148984 150614 94547 96403 316524 281090 805710 815113 249478 249594 318633 319548 378894 367453 393282 394604 414908 423695 395386 440090 959310 1000187 616585 513675 342922 335894 392172 391971 412082 421603 428334 431801 485094 484148 788008 825638 39.55 67.3 1
08:31:07 2023-10-13 401652 399929 97578 94687 155869 162225 167797 170421 120733 122841 131856 135451 151264 152713 427448 457250 1337327 1332001 519554 535059 140991 124404 140788 139989 160345 156886 149766 150165 94611 96039 315405 279473 812583 810497 249481 249457 316149 319690 378663 369889 393465 392869 415088 421612 399144 440273 958188 1007780 602859 515170 341035 334486 395746 392749 412082 421307 428222 433451 486291 484955 795004 824354 39.55 67.4 1
08:31:08 2023-10-13 401182 401021 97248 94719 155225 158238 167730 167943 120439 122841 135193 135673 151264 153281 426856 461655 1335025 1322688 516318 536085 140781 124231 140560 140118 160404 156642 149663 150131 94565 96039 327202 281596 808394 809349 250466 248687 317211 318723 377756 369853 392280 394396 413741 421316 396826 439705 960146 1012243 612357 521057 340519 333516 395746 391625 414297 417851 428832 433709 484000 486719 787437 823295 39.55 67.4 1
08:31:09 2023-10-13 405658 398738 97309 94651 155401 162339 167648 170386 120651 122841 135025 135451 151264 152747 426206 459976 1336304 1320807 517786 535851 141045 124197 142840 139859 160549 156742 150144 149890 94740 95843 312293 278151 818465 814494 249727 248303 316184 320731 376658 367597 394654 394360 417142 420062 395279 442002 958225 1005377 606152 516633 342514 336193 394700 393868 413462 419919 423118 431110 486985 486340 796696 827841 39.55 67.4 1
08:31:10 2023-10-13 404216 399613 97147 94779 155220 160447 167580 166885 120209 123132 135193 135801 151055 153205 427448 457321 1346546 1325274 512904 535059 140888 124059 140665 139661 160293 156607 149663 150098 94579 96007 312064 278971 808239 808202 251279 248897 315983 320696 377526 368705 391653 396488 417436 420984 396439 437642 959310 1016586 612357 516267 342345 334331 393936 391936 414989 421603 423561 432407 483056 487098 795565 824465 39.55 67.3 1
08:31:11 2023-10-13 404617 398733 97305 94711 155401 162409 167797 170456 120471 122961 135120 135673 151264 152747 427484 457449 1333428 1320807 516647 532013 140712 124404 140462 140085 160003 157394 149663 150198 94611 96039 316524 280674 805934 815693 250215 249558 315730 319619 378894 368006 393876 394217 417953 423361 394383 440516 959310 1006006 609453 514440 341250 336036 392172 391971 413642 422125 426066 430876 485472 485998 789758 825192 39.55 67.4 1
08:31:12 2023-10-13 402254 399328 97305 94716 155358 162225 167498 170456 120241 122961 134931 135801 151264 152781 427110 456571 1341129 1333899 518042 535851 140871 124197 140665 139661 160370 157359 149663 150165 94611 96039 313499 279473 807193 808202 249692 249457 317770 319725 378360 369564 391930 392869 415088 421612 396790 437678 959310 1008528 608063 514805 343781 334486 394249 390695 412407 421353 428832 432113 484879 485099 793125 823147 39.55 67.4 1
08:31:13 2023-10-13 402152 400126 97273 94872 155259 160447 167797 170456 120471 123080 135193 135691 151271 153379 427074 460048 1337327 1324499 515915 535998 140781 124508 140560 140151 160003 157394 149217 150745 94611 96335 316692 282865 804180 809349 250290 248687 317141 318206 379038 369889 392280 394396 413741 420394 396826 439206 962942 1015148 604762 516633 341612 334556 395153 391350 414297 419133 428626 433402 482569 487062 784090 824465 39.55 67.4 1
08:31:14 2023-10-13 400935 398729 97305 94816 155860 162225 167865 170386 120831 120758 135382 135511 151507 152467 427484 460048 1337327 1326290 520834 535851 140828 124300 142840 140355 160404 157394 149803 150406 94611 96007 318022 279545 806310 811545 249727 249107 316184 319725 377224 369889 394691 393770 415088 420107 398890 442316 961355 1011006 618200 516230 343314 336430 395602 393555 414750 420939 426066 433746 486913 484614 792037 825364 39.55 67.3 1
08:31:15 2023-10-13 402794 399702 97309 94751 155726 162374 167797 170456 120471 123046 134931 135485 151264 152747 427146 462050 1341129 1323630 515220 535095 141045 124231 140560 139989 160549 156886 149663 150131 94579 96007 317486 279509 824210 809349 250501 247884 319535 319725 376694 369853 393465 396137 414360 420393 396826 440200 960109 1015148 608063 518938 342080 335718 395467 391936 414261 417851 423597 433474 484036 487062 787414 824465 39.55 67.3 1
08:31:16 2023-10-13 406086 398733 97338 94679 155393 159962 167831 170421 120536 122841 135025 135485 151264 152713 426808 457965 1337290 1320807 516684 535059 140947 124059 142840 139989 160549 156886 149903 150131 94740 95910 314515 279675 818825 816273 249620 248400 317770 321301 377346 367382 393876 394808 418321 419142 394383 441633 957950 1007520 605283 516361 342623 333983 392207 394181 413642 420975 423295 431110 486949 485656 797263 825265 39.55 67.3 1
08:31:17 2023-10-13 403937 399391 97139 94840 155112 158684 171106 170870 120209 123080 134861 135929 151021 153559 426845 457285 1348667 1326253 511691 535059 141011 124231 140560 139989 160404 156921 149696 150131 94611 96007 315405 279207 811340 808202 251279 248861 315847 320246 377504 368741 391690 396173 417436 421020 396754 440771 959310 1016586 595659 516633 342345 334486 393972 395127 414772 421020 427613 432947 483928 487062 796020 825527 39.55 67.4 1
08:31:18 2023-10-13 407091 401593 97211 94941 155298 158473 171296 170765 120536 121432 131717 135975 151090 153666 427448 460120 1336921 1316981 513194 535851 141045 124439 142805 140118 160404 157394 150010 150165 94579 96039 318022 279509 806877 811581 250692 248339 316662 319430 379038 367044 391967 395256 415052 422801 394347 438918 960146 1010777 608129 516599 341035 335530 391586 391936 414989 420084 426029 429818 483320 487098 786300 823987 39.55 67.4 1
08:31:20 2023-10-13 402794 399742 97301 94651 155397 162409 167797 170491 120536 122876 134931 136157 151055 153240 426845 456928 1341670 1334052 516537 535851 140884 124404 140665 139986 160259 157366 149663 150131 94644 96039 316524 279437 806672 810497 249763 249703 317770 319725 378396 369260 391326 395724 417219 421361 396502 437496 958519 1011114 606673 514256 343314 337144 394105 392340 413642 421603 426029 432444 485222 487098 795565 823295 39.55 67.4 1
08:31:21 2023-10-13 402790 398773 97281 94783 155298 162409 167616 170575 120471 122961 135193 135673 151163 153240 427157 460048 1337327 1322688 515147 536682 138587 124439 140168 140151 159561 157649 149151 150681 96640 96335 315720 282902 796530 809349 250501 248897 316951 318242 379038 369853 392280 395301 415052 422633 396862 438955 962942 1015148 612357 516633 341127 336036 394562 390766 414588 420384 428663 432407 482230 487062 784090 824465 39.55 67.3 1
08:31:22 2023-10-13 401656 398552 97342 94712 156151 162112 167865 170148 120831 122841 135382 135132 151264 152713 426845 459005 1337327 1326327 519246 532049 140683 124266 140560 139913 160293 156816 149903 150442 94675 96337 315065 279293 807928 811648 249585 249350 318669 319583 378216 369745 394471 393146 415088 421020 396898 440677 958752 1008859 606152 515170 341551 336631 396232 392007 412407 420062 426066 433746 485508 484219 790952 825051 39.55 67.3 1
08:31:23 2023-10-13 402021 398773 97206 94679 155401 162409 171246 170456 121121 122961 135025 135485 151264 152713 426845 462050 1340857 1323630 516684 536266 141045 124231 140778 139859 160293 156921 149903 150165 94579 96039 316524 279545 814604 809349 250501 248303 318136 318759 377563 369889 393465 394987 414360 421020 396862 439650 960146 1014430 609453 518975 341035 335573 395530 394567 414009 418189 425921 433599 485076 486232 787326 823147 39.55 67.3 1
08:31:24 2023-10-13 404179 401304 97305 94938 155427 162261 167831 167908 121162 120926 135274 135324 151402 152467 427146 464032 1331883 1311508 513405 535851 140892 124300 140665 139986 160071 156921 149663 150372 94579 96039 316524 279545 807323 815070 250854 248094 317211 320988 378966 368741 395251 395616 414724 421612 396196 442962 961543 1008859 610948 518169 340519 334521 393418 394360 415339 418803 427005 431795 487022 485656 785761 827410 39.55 67.3 1
08:31:25 2023-10-13 403927 398738 97305 94743 155401 162409 167648 170456 120586 122910 131685 135485 151021 152747 426845 460120 1346712 1322452 510534 535059 141045 124145 142840 139892 160641 156886 150144 149890 94643 96007 315405 278579 811493 809218 251668 248303 315928 320731 376694 368453 392894 396515 414836 420107 396646 439929 960920 1017990 609624 519208 344292 334450 394562 394567 417114 419169 426628 433402 484000 487098 793273 825051 39.55 67.3 1
08:31:26 2023-10-13 407383 401300 97139 94823 155358 160447 171106 170610 120389 123115 135193 135894 151021 153205 427146 460120 1337327 1313376 512126 535059 140620 124179 140560 140118 160071 156921 149903 150198 94547 96039 315065 279509 811730 811581 250890 247984 316220 319466 378432 366493 392280 396209 415052 421612 394347 438992 959430 1009313 603894 517865 340555 334521 391001 392007 415025 419169 427075 429818 484789 487098 786263 824024 39.55 67.3 1
08:31:27 2023-10-13 404500 398800 97305 94743 155367 162409 171366 170491 120439 123080 134931 135835 151123 153240 427146 456928 1342621 1331661 516205 535095 140910 124266 142919 139986 160056 156886 151430 150479 94675 96205 313499 279365 810921 809349 250232 249315 318183 320292 378785 369000 391064 393806 415135 421612 396538 438152 959310 1012280 605283 514440 343558 334521 393972 390147 414333 419859 423597 432481 481179 487098 795565 823295 39.55 67.3 1
08:31:28 2023-10-13 402538 398738 97143 94743 155289 162445 167532 170491 120471 123080 135193 135929 151196 153240 427484 461249 1337327 1322688 515184 535888 138306 124473 140168 140605 159528 157684 149014 150681 96606 96039 313141 281613 815011 809349 250501 248723 316697 320307 379038 369556 391967 394432 415088 421311 396754 438334 962260 1013713 612357 516633 341612 337083 395820 393972 414772 420241 428553 431954 483252 486918 782165 825564 39.55 67.3 1
08:31:29 2023-10-13 401647 398764 97309 94655 156121 162077 168512 170183 120471 120590 135288 135128 151264 153777 429021 459076 1339442 1329301 521071 534950 139098 121222 140722 140106 160413 157040 149663 150064 94644 96039 318022 279293 812461 809145 249656 249107 318815 319725 377684 369889 394691 393181 415088 420107 396898 441670 958629 1000661 612357 515170 341035 333516 395782 392043 412407 421011 426066 433709 485508 484219 790355 824465 39.55 67.3 1
08:31:30 2023-10-13 400972 400345 97206 94720 155397 162296 171211 170456 120439 122910 134931 135485 151021 152747 426206 460721 1341129 1320807 515586 535059 140849 124059 140560 139035 160327 156886 149903 150027 94644 96007 313499 279473 810014 806827 250290 247537 317211 321770 376443 369046 392858 396200 414216 419919 396682 440126 962448 1017196 609453 520317 341551 335718 394598 391936 414261 417602 423561 433709 484071 487098 786300 824354 39.55 67.3 1
08:31:31 2023-10-13 405658 398516 97309 94711 155397 162409 167648 170491 120618 122961 135060 135485 151055 152987 426206 460685 1334557 1310575 515184 536377 140905 124179 140665 139661 160293 157394 149696 150433 94611 96071 316524 279509 811974 813917 250890 248129 317176 319242 378735 367597 394691 396209 415016 421612 394974 442334 961543 1006358 603372 517767 340555 334521 393972 394360 414953 418189 426704 432137 487022 487098 785761 827878 39.55 67.3 1
08:31:32 2023-10-13 403145 399360 97176 95030 155255 162743 170986 170561 120503 122910 134966 135707 151055 152747 426206 458323 1347707 1324369 511857 535095 140913 124093 142840 139184 160413 157115 150010 150479 94739 95975 315405 278863 815009 810497 251171 248894 317734 320624 377526 368776 392317 396804 417255 420402 396754 439046 957360 1017524 612357 513693 342623 334252 394249 391971 414736 421011 423489 432481 484071 484454 795001 823022 39.55 67.3 1
08:31:33 2023-10-13 402209 398764 97243 94683 155397 162445 169106 170491 120503 123029 135193 135835 151264 153137 426845 460084 1337327 1320807 513652 535095 138310 124335 140181 140151 159528 157684 149184 150647 94514 96007 316524 279329 802208 809181 250501 248339 318633 318794 379038 369260 391967 395301 415088 421526 396160 437883 961579 1012243 603894 516560 342310 338577 395260 393451 414772 420241 428517 431340 484952 486954 783733 825051 39.55 67.3 1
08:31:34 2023-10-13 400442 398144 97305 94647 155087 159997 167898 170029 120766 122705 135193 135320 151271 153705 427230 459076 1338527 1328354 521108 534878 139082 121189 140530 140263 160259 156742 149596 150198 94547 96205 315065 279473 806672 809181 249516 248613 318633 320615 376730 369889 394691 393181 415088 420428 396862 441707 957950 1007431 613766 516361 340555 333015 395818 393146 412117 420089 426774 433709 486228 484219 790952 824465 39.55 67.3 1
08:31:35 2023-10-13 402509 398769 97143 94655 155397 162182 167648 170456 120503 121177 134966 135741 151055 152747 427183 461726 1343299 1322688 513689 535095 140930 124093 142893 140193 160438 156886 150040 150027 94676 95909 315405 279473 809983 808574 250290 247537 319571 322127 376443 369304 393319 396623 414543 419919 396682 439467 959273 1017953 609453 518169 341587 335718 396945 394567 414917 417851 423561 433709 484071 486846 790804 823295 39.55 67.3 1
08:31:36 2023-10-13 406229 398135 97143 94655 155338 162409 171056 170218 120095 122910 134931 135707 151021 152747 426206 462723 1336452 1309644 512090 532049 140671 124093 140665 139793 160037 156921 149663 150165 94547 96007 316524 279509 807202 811618 250992 248129 318680 318759 378699 365429 393187 396488 415052 421612 393204 440319 959430 1009277 606152 516635 340555 334521 391586 394047 415025 420156 426029 430500 486949 487098 787252 827290 39.55 67.3 1
08:31:37 2023-10-13 403937 398809 97147 94811 155112 162480 171141 170526 120209 123149 134802 135929 150779 153593 426206 455930 1340907 1332112 512779 532049 140594 124093 140754 140052 160379 157401 151430 150305 94579 96007 317486 279329 808895 809651 250323 249315 317546 320210 378396 368445 391166 394145 416924 421612 396790 437742 958629 1012134 613766 514440 341587 334521 393972 390182 414953 421603 423597 432481 481179 487098 795001 823295 39.55 67.3 1
08:31:38 2023-10-13 401000 398813 97247 94751 155401 162331 171331 170491 120241 122910 135005 135796 151021 153205 428498 460048 1337327 1320807 514380 536682 138306 124335 140168 140475 159528 157794 148912 150681 94373 96335 318022 281650 796392 809349 250537 248723 316220 318759 379038 369592 392280 394987 415088 421641 396790 438644 963016 1014597 602859 517328 341612 336471 393275 393451 414809 420205 428517 431611 485639 486990 783460 825638 39.55 67.3 1
08:31:39 2023-10-13 401089 398764 97342 94651 155121 162147 167797 170218 120831 122705 131826 135657 151338 152645 427193 458502 1339479 1330032 521071 534950 139165 121237 140665 139986 160071 156886 149496 150198 94740 96039 316524 279509 810456 809218 249727 249350 316220 319725 379002 369925 394096 393217 415088 421612 399216 441670 958629 1007816 606152 515170 341587 334556 396376 391660 412443 420098 426102 433709 483695 484219 792111 823295 39.55 67.3 1
08:31:40 2023-10-13 402240 398179 97313 94719 155332 162409 167532 170183 121121 122910 135193 135707 151298 153137 427183 462086 1339905 1322688 515915 535095 140781 124093 140554 139892 160071 156921 149696 150165 94708 96039 316524 281199 807118 809349 250501 248613 320250 320988 377576 369745 392726 394289 413633 420841 396718 439504 963405 1014430 602859 518975 340555 336084 395180 391829 413642 417851 426102 433709 485947 486575 786319 823295 39.55 67.3 1
08:31:41 2023-10-13 403753 398458 97346 94870 155432 162147 167831 170183 120766 122671 135193 135077 151436 152607 427484 460362 1328199 1307783 516412 536303 140356 124093 140462 140022 160037 156642 149560 150165 94611 96007 316524 279581 806719 813917 250537 247920 316954 318794 378699 368222 394691 395616 414396 421612 395638 442426 960146 1006322 615352 517803 341612 334521 393382 394360 414336 418509 426704 431831 486733 486846 783831 828857 39.55 67.3 1
08:31:42 2023-10-13 403360 398702 97107 94872 154832 158650 171070 170765 120112 123166 131518 135895 150988 153452 426170 456571 1346510 1326216 512904 535023 141339 121320 140581 140438 160951 157150 149940 150098 94708 95975 315405 280074 810644 809312 250887 249001 315983 320210 377828 368705 391362 395544 418026 421316 396439 438234 959479 1015148 619051 515170 341587 334486 393936 393342 414953 421603 423525 432407 481144 487098 796696 823295 39.55 67.3 1
08:31:43 2023-10-13 406197 399333 97281 94849 155397 160334 171500 170729 120209 123080 135193 135767 151402 153418 427110 460048 1340251 1320807 512815 535023 140620 124404 140465 139986 160003 157045 149217 150372 94579 96007 316524 279473 802966 811508 251066 248303 316184 319430 378966 367008 391653 395580 415052 422801 394347 439033 963294 1013048 606500 520043 343070 337621 393863 394567 414772 419838 427497 429939 484000 487098 786263 825638 39.55 67.4 1
08:31:44 2023-10-13 402500 398764 97309 94844 154988 162374 167498 170421 120964 121060 131932 135657 151304 153137 427303 456428 1342999 1333824 518631 531797 139078 124370 140560 140118 160259 156886 150010 150479 94547 96007 316524 279437 806756 808055 249549 249457 317770 319690 378360 369817 391653 392594 415088 421612 396826 437642 957950 1008564 608932 514440 341035 334486 394526 390182 412407 421020 423633 432444 482230 484901 793273 823295 39.55 67.3 1
08:31:45 2023-10-13 400688 398738 97305 94711 155354 162409 171261 170421 120471 123046 134861 135485 151055 152747 427110 463377 1337400 1322688 515110 532013 140845 124404 140661 140909 160259 157359 149629 150165 94514 96039 317299 282865 806235 809201 250603 248787 319571 320761 378821 369745 392135 394289 413561 422729 396718 438809 961506 1015148 613766 516563 341612 337133 395566 391589 414297 419133 428663 433451 486071 486304 784090 823295 39.55 67.3 1
08:31:46 2023-10-13 403937 398516 97638 94737 156369 162006 168363 170078 121260 120590 135190 135014 151541 152222 427484 462723 1328107 1315073 519417 535059 140746 124266 140560 140118 160293 157359 149217 150198 94579 96302 320529 281560 807528 815070 249727 248687 317176 318723 379002 368705 395251 393770 414360 420358 396439 442962 959310 1005295 612357 516563 341612 334556 393936 393146 414162 419097 427645 432113 486733 484614 785465 828895 39.55 67.3 1
08:31:47 2023-10-13 402502 398764 97309 94716 155363 162374 167498 170421 120536 122927 135288 135540 151021 153171 426206 460120 1346546 1323630 510570 534769 139432 121171 141046 140019 160960 156781 150077 150064 94676 95942 315065 278827 813794 811072 251243 247675 316184 322771 376973 369046 393429 396768 415088 420393 396754 440126 958483 1016857 613912 517365 342104 335718 394562 391936 415061 419133 423525 433094 484753 487098 790318 824465 39.55 67.3 1
08:31:48 2023-10-13 405835 398512 97143 94719 155328 162409 171162 170456 120521 123046 134896 135801 151021 153481 426206 460120 1337327 1313376 512126 534792 140746 124059 140560 140085 160293 157394 149663 150433 94644 96039 316524 279473 807444 811545 251066 248268 316220 319466 378966 366493 392280 396452 415088 421612 394070 439980 963294 1011612 601983 518839 343070 337144 393584 394567 414809 420872 425921 429781 485508 487098 785707 825452 39.55 67.3 1
08:31:49 2023-10-13 403680 399368 97210 94905 155255 162409 169344 168414 120733 121094 132009 135759 151166 153384 427001 455787 1342962 1332837 516117 531977 140781 124145 140462 139859 160747 157150 151006 150131 94547 96007 314452 279204 807565 807058 249692 249493 317770 321917 378396 369260 391064 393181 417436 421316 396790 437642 957950 1012243 609453 513712 341311 334521 393936 390456 415044 421603 423633 431795 481179 485278 793309 824192 39.55 67.3 1
08:31:50 2023-10-13 401656 398516 97143 94715 155363 162409 171211 170421 120521 123046 134861 135485 151126 152747 427146 460048 1333097 1322688 515147 532013 140649 124231 140364 140118 159595 157429 149151 150510 94611 96493 314599 282031 801963 809238 250251 248613 319345 320081 378821 369709 392135 395086 413597 423361 396682 439014 961543 1014430 610843 518102 341340 334521 395117 390766 413642 418812 428141 433437 482569 486376 783659 823295 39.55 67.3 1
08:31:51 2023-10-13 403932 397542 97342 94490 156373 162042 168363 169924 120863 120423 131948 134971 151507 152222 427146 462723 1328107 1315110 518146 535059 140700 124266 140582 139986 160379 157324 149251 150064 94611 96039 315065 281560 806598 815070 249727 248303 317176 318723 378966 368445 395251 394360 414360 422206 396160 442962 960958 1003127 603894 516599 341612 334521 393382 395687 412082 418518 427729 431807 486733 485476 786245 827990 39.55 67.3 1
08:31:52 2023-10-13 403651 398516 97309 94647 155397 162374 167200 170421 120568 121177 135025 135494 151264 153205 426206 462723 1348918 1322733 513269 534769 139434 121189 140939 139723 160481 156746 150077 150064 94708 95942 314452 278435 815212 809349 251279 247920 318408 320446 376658 368705 393465 396804 415088 419919 396790 440310 959310 1015704 613912 517767 342623 333516 395820 391971 415025 419133 423525 433094 484071 486774 790915 825051 39.55 67.3 1
08:31:53 2023-10-13 405831 398423 97147 94779 154988 162445 171296 170610 120324 123080 134896 135707 151159 153240 426206 460120 1337327 1313376 512489 532013 140746 124179 140560 139859 160037 156886 149663 150165 94514 96007 315405 279509 806635 811545 250890 248303 316220 319242 378966 366457 392280 395580 415052 421361 396345 439320 961890 1011723 601983 518102 342583 337144 393547 394567 414809 418812 426029 429781 484071 487098 788066 825638 39.55 67.3 1
08:31:54 2023-10-13 402794 398516 97139 94711 155623 160447 167730 168414 120931 121094 135228 135879 151406 153137 426965 456428 1341018 1332074 516500 532013 140683 124059 140715 140052 160259 157111 149629 150165 94611 95909 315065 279437 806985 809349 249692 249457 317770 319466 378396 369889 391362 392043 415088 421612 396826 438298 957950 1009009 608063 513712 342583 334018 393972 392340 412407 421603 423597 432407 482230 484255 793273 823295 39.55 67.3 1
08:31:55 2023-10-13 401647 398454 97139 94647 155436 162261 167515 170456 120241 123080 134931 135485 151021 152781 425880 462723 1337327 1322688 515147 535095 138974 124266 140462 139989 160003 157284 149629 150165 94611 96039 314599 282374 802638 809201 250358 248719 320170 320307 378857 369709 392135 394217 413597 422252 396862 438992 960146 1016760 605283 518102 341612 334486 394598 391350 414153 419097 428323 433402 482944 487098 784090 823295 39.55 67.3 1
08:31:56 2023-10-13 403680 400309 97370 94486 156251 161893 168397 169994 121260 120590 135379 135044 151507 152083 427146 460685 1328107 1313206 517379 535059 140671 124266 140665 139986 160293 157614 149663 150406 94644 96039 316524 281560 808052 815070 249692 248339 317176 318723 379038 368417 395531 394083 414396 422503 396754 442962 961543 1003127 609538 516635 341612 334556 393382 393146 414162 418812 428032 431844 486841 485099 785650 827990 39.55 67.3 1
08:31:57 2023-10-13 403161 398450 97006 94716 155401 162374 167648 170456 120922 123046 134896 135485 151163 152747 426206 462723 1344228 1325606 513269 534805 139411 124301 141039 139793 160481 156746 150043 150064 94707 95942 315405 278543 810525 809349 251279 247637 318669 320174 377261 368741 392317 396515 414908 420062 396754 439732 957360 1016898 605310 516635 342345 333649 394285 391660 415025 419097 423489 432444 484806 487098 788676 824465 39.55 67.3 1
08:31:58 2023-10-13 406989 398729 97143 94905 155328 162374 171106 170456 120144 122961 135099 135779 150917 152747 423773 460120 1337327 1312442 511857 532013 140602 124059 140582 139481 160037 156921 150764 150165 94579 96007 315065 279473 807444 810362 250890 248303 316184 319242 378432 366421 392280 395328 414763 421361 396908 438699 963405 1013158 606720 518102 342583 337382 394141 394567 414700 419169 426066 429818 487362 485848 784090 824778 39.55 67.3 1
08:31:59 2023-10-13 400486 398179 97215 94836 155844 159997 167730 170484 120766 121094 133847 135418 151372 152645 427303 457786 1337327 1332001 520368 532013 139043 121335 140560 140085 160607 156921 149696 150165 94579 96039 315065 279473 811852 809349 249692 249493 318219 319725 378699 369889 393502 393181 415088 421612 399180 440310 958225 1006358 611082 514805 341070 334521 396376 393342 411792 421011 423633 433709 482605 484219 793309 824465 39.55 67.3 1
08:32:00 2023-10-13 401328 398144 97147 94687 155397 159738 171500 170302 120241 122876 135193 135485 151298 152747 427484 462015 1337327 1322688 516318 535095 140824 124179 140560 140085 160438 156642 149903 150165 94643 96173 316524 281342 824466 809349 250358 248545 318030 320307 378216 369709 393004 395122 413705 421612 396862 439650 964016 1015148 609453 519476 341612 334018 395494 391936 413969 417887 428430 433709 483355 486755 786319 823295 39.55 67.3 1
08:32:01 2023-10-13 403937 398472 97338 94651 155899 162077 167831 170148 120896 120805 135001 135044 151541 152188 427484 460721 1328328 1311508 516613 535095 140769 124300 140567 139986 160071 157284 149496 150165 94579 96039 313499 281163 806960 815070 250501 248129 317176 318723 378966 368741 395531 394987 414396 421612 396196 442962 959430 1003127 610948 517365 341612 334521 395540 396249 415044 418225 427198 431954 486913 486259 783942 829169 39.55 67.3 1
08:32:02 2023-10-13 403145 398144 97247 94655 155397 162147 167464 170421 120568 122995 135193 135579 151159 152747 426242 459868 1344539 1324660 511581 531869 141104 121123 140954 139826 160703 156642 150077 150064 94579 95975 312064 278383 813345 811611 251704 247884 317770 320696 376730 368741 393319 396804 415088 420393 396790 440076 959310 1015423 605310 516599 342104 336290 394285 391971 415025 419133 423489 432481 487708 485813 794436 823880 39.55 67.3 1
08:32:03 2023-10-13 404658 398773 97172 94866 155220 159885 171106 168931 120439 123149 134931 136038 150883 153240 426206 459076 1337327 1316981 512053 532013 140794 124439 140578 140118 160293 156886 149696 150165 94514 96007 320529 279437 818172 810424 250537 248723 316220 319466 379038 367302 391399 395292 414763 423885 394239 437532 962038 1013158 605283 517735 342826 336165 391550 390766 414664 419169 428832 430317 482194 487098 784090 822588 39.55 67.3 1
08:32:04 2023-10-13 400123 401593 97474 94840 155563 159891 167797 170757 120798 121010 135168 135422 151271 152713 427339 457214 1337327 1330106 519628 534805 139078 124300 140560 140118 160071 156768 151218 150476 94611 96007 315065 279473 806265 808775 249516 249107 315707 319725 378699 369600 393502 393181 415088 421612 398898 440273 957324 1006394 617994 514805 340555 334521 395467 390766 412117 421307 426029 433709 482569 484255 792673 823295 39.55 67.3 1
08:32:05 2023-10-13 401656 399102 97309 94655 155397 158167 171296 170218 120439 122876 134931 135707 151021 152747 426242 461691 1337327 1322688 515184 536329 140700 124093 140480 139989 160293 156921 151324 150479 94676 96205 313499 281885 806635 809349 250358 248645 317995 319599 377684 369709 392280 394396 413776 421612 396610 440410 960146 1012280 609453 518670 342583 334521 395189 391386 414297 418474 428394 433402 482605 486376 784090 823295 39.55 67.3 1
08:32:06 2023-10-13 403932 397542 97313 94526 156121 161850 167532 169994 120863 122722 135025 135044 151298 152188 426206 460721 1328107 1310575 516613 535095 140782 124059 140665 139661 160037 156921 149217 150165 96674 96007 316524 281527 806719 814494 249763 248303 319429 318723 378713 368445 395531 395265 414396 421612 396790 442703 960146 1005295 602859 517365 342826 337584 395820 394073 415339 418367 427198 431991 486913 485476 783942 828579 39.55 67.3 1
08:32:07 2023-10-13 403937 398769 97014 94784 155078 162480 170916 167103 120568 123080 134896 135801 151055 153529 427193 458811 1350839 1326462 512539 531905 139165 121343 141055 139986 160703 157219 149496 150165 94611 95910 315405 280074 815211 808202 251279 248723 315983 320470 377382 368741 392244 396488 417436 421020 396790 438992 956647 1009711 608129 516633 344537 334018 394562 391971 415061 421011 423561 431770 484071 485848 793309 823295 39.55 67.3 1
08:32:08 2023-10-13 403927 398800 97151 94784 155367 162409 171296 170526 120536 123115 131709 135741 151021 153240 426206 460048 1336083 1320807 513652 535095 140453 124300 140462 140475 160090 157649 149184 150406 94547 96039 313499 279473 809651 810398 250537 248723 316184 319501 380696 368453 391399 395328 414944 423993 395737 438188 963701 1013158 609453 517735 341612 336578 392207 393378 414989 420098 428590 430427 482605 487098 786319 825601 39.55 67.3 1
08:32:09 2023-10-13 401438 401319 97474 94743 155761 159997 167764 170757 120996 121326 135357 135537 151304 152747 426808 456607 1338452 1335005 518668 535023 140614 124093 142606 140308 160336 157175 149663 150131 94547 95975 313499 279437 808825 808775 249306 249493 315963 319501 378432 369889 392280 392078 415088 421612 396898 438992 957950 1006394 609453 513712 340591 334521 395820 390730 412443 421307 423669 432481 481179 483897 793309 823295 39.55 67.3 1
08:32:10 2023-10-13 401652 398450 97313 94655 155022 162182 171211 170218 120503 123029 134931 135707 151055 152747 426206 460120 1333133 1322688 515915 535095 140683 124093 140560 140118 160379 157369 149769 150513 94579 95975 316692 282320 809028 809349 250323 248894 319571 320307 379038 369889 392317 394432 413812 423587 396862 439376 962260 1015148 600593 516633 341369 334591 395189 391350 414624 418848 428626 433094 482605 486755 783659 823295 39.55 67.3 1
08:32:11 2023-10-13 403680 398179 97379 94522 155879 159438 168363 170029 121061 122705 135382 135149 151271 152467 427521 462723 1328107 1315110 519628 535059 140637 124127 140484 139986 160037 156759 149563 150439 94611 96039 315065 281163 807698 813917 249341 248339 317176 318500 379002 368445 394691 393181 413812 420065 396160 442334 957397 1000223 605283 517661 342340 338068 395540 391864 411649 418955 427839 430963 486539 484040 783905 824607 39.55 67.3 1
08:32:12 2023-10-13 401652 398450 97313 94720 155401 162296 167532 170491 120683 122995 134966 135485 151338 153069 425952 463923 1343110 1322614 513579 534878 139165 124335 140934 139986 160549 156886 149903 150061 94611 95909 331819 279401 812098 808775 249727 246810 319083 319619 376694 369296 393187 396209 414396 420133 396862 439650 957397 1016586 614647 517803 341839 333830 394634 391660 414624 418474 423561 431425 484071 487098 787450 824465 39.55 67.3 1
08:32:13 2023-10-13 405651 398135 97247 94655 155397 162409 171296 170491 120536 122961 135193 135519 151331 152713 426206 462723 1333428 1307783 513689 535888 140585 124127 142741 140118 160293 156746 149663 150165 94611 96007 320529 279509 808416 813342 251102 247920 316697 321216 378411 369170 394398 396380 414872 421577 394275 441486 963405 1008072 608129 517365 340555 334287 392830 394083 414700 419097 426029 431183 486985 487098 786208 824644 39.55 67.3 1
08:32:14 2023-10-13 403785 401025 96949 94912 154979 158684 166518 167019 120227 123526 134909 136194 150988 153700 426206 455930 1348741 1328354 512053 534682 140815 124179 140848 140408 160583 156921 149696 150061 94547 96007 315065 279243 808033 807058 250326 248687 315874 320246 377576 368445 391100 395337 417436 420428 396475 437387 957360 1015148 602859 514440 341587 334018 393972 390801 415025 421307 423561 432137 481179 487098 795001 820960 39.55 67.3 1
08:32:15 2023-10-13 405909 398494 97014 94715 155363 162445 171211 170526 120159 122944 135005 135707 151359 153452 426206 460048 1337327 1317055 514697 535095 140522 124093 140364 140438 160379 156905 150109 150479 94708 95975 313499 279365 823587 811072 250358 248161 318669 319242 379038 367632 391137 395027 414799 421372 394347 437642 960146 1009484 609453 516633 340041 336036 391586 390492 414953 419204 427682 430500 482230 487098 784090 824206 39.55 67.3 1
08:32:16 2023-10-13 403937 398764 97006 94716 155432 162182 167431 168389 120471 122910 134931 135485 151055 152781 426242 458495 1328107 1318929 520368 532013 140526 121320 140465 139986 159561 157394 149017 150614 94579 96007 316524 279473 805911 811545 249306 249879 317770 319204 379038 367632 393429 392007 415088 421276 396488 440310 959310 999508 605255 512982 342583 338338 394421 394567 411974 421496 427802 430927 484573 484004 787971 823987 39.55 67.3 1
08:32:17 2023-10-13 401328 398458 97214 94655 155397 162374 167166 170421 120536 122995 131766 135657 151304 153069 426889 463996 1338633 1322577 516500 534878 138850 121288 141099 139826 160293 157080 149663 150165 94728 95975 315561 281994 816097 807058 249727 248161 317995 317725 378396 369853 392280 394360 413413 421612 396826 438727 958752 1014430 615352 519540 341612 333983 395153 390766 413642 417851 427656 433709 483320 486376 784053 823295 39.55 67.3 1
08:32:18 2023-10-13 403937 401048 97309 94591 155865 162042 167865 170197 120863 120590 135288 135073 151507 152083 426845 459796 1328107 1311508 516613 532013 140785 124266 140573 139889 160293 157394 149051 150165 94547 96007 315065 281126 808623 813917 249727 248019 319535 321216 378677 369443 395420 394253 414216 421541 396295 442814 963132 1003091 605283 516599 341612 334521 395540 393770 412372 418474 427307 431795 486733 486259 784090 825265 39.55 67.3 1
08:32:19 2023-10-13 403643 400459 97248 94751 155259 158146 167730 167943 120798 121094 135288 135451 151055 152747 426170 462506 1350774 1322688 510570 535095 141050 124232 142936 139469 160549 156607 150110 149890 94579 95941 312064 278347 811087 808775 251279 246810 317770 320210 376694 368741 393465 396840 415088 420097 396790 440310 957360 1015423 612482 516599 342104 336290 394562 391936 415061 418803 423525 433094 487017 487098 788603 823295 39.55 67.3 1
08:32:20 2023-10-13 405835 397976 97014 94866 155363 162409 171176 170491 120241 122995 134931 135707 151021 153205 426845 459796 1335394 1311508 512090 535059 140746 121288 140394 140245 160379 157150 151006 150442 94676 95975 314515 279329 807686 811464 250923 248058 318444 318759 378699 366457 393173 396659 414980 421612 394034 440310 961927 1011492 609538 513657 340519 334486 391001 393146 414664 419097 426066 429818 486228 487098 786878 824995 39.55 67.3 1
08:32:21 2023-10-13 403357 401593 97149 94872 154841 158507 170916 166722 120374 123526 135099 136335 150853 153700 423737 455894 1346546 1329160 512815 532013 140849 124059 140560 139859 160293 156642 149696 150165 94708 95975 315065 278579 823436 807058 250501 248339 315983 319761 377828 368086 391064 395580 417436 421316 396475 437642 959310 1016586 612357 514805 342104 334486 393972 391660 415025 421603 423561 432444 482605 487098 795565 823295 39.55 67.3 1
08:32:22 2023-10-13 404658 398543 97147 94783 155363 158841 167532 170526 120669 121094 131707 136007 151304 153631 426061 459868 1337179 1318965 513269 535041 138889 124404 140578 140085 160071 157394 151430 150479 94643 96039 313499 279473 808704 810424 250746 248403 316220 321216 379038 367597 391967 396173 415088 420455 394383 438992 960146 1010777 616585 516368 341070 335530 391586 391936 415025 419169 427075 429818 483320 487098 786300 824024 39.55 67.3 1
08:32:23 2023-10-13 404649 398450 97309 94687 155436 162374 167797 170218 120651 122910 134931 135707 151264 152747 426206 455574 1334410 1320807 516684 532013 140662 124266 140567 139986 160003 157394 149663 150198 94579 96007 314452 279243 806464 813378 250215 248823 315550 322127 378641 367195 393319 394289 417953 422729 394794 443612 958629 1005295 602859 512911 343558 338099 392172 391971 413678 421603 423633 431000 485508 486376 792710 824644 39.55 67.3 1
08:32:24 2023-10-13 403937 399240 97248 94779 155225 158196 167248 168590 120618 123046 134931 135929 151055 153240 427157 459615 1333097 1319868 513579 534805 138276 121386 140181 140571 159528 157794 149014 150647 94514 96007 316524 279473 800568 809181 250890 248687 316220 321628 379038 367302 391967 396209 415088 420442 396908 438992 960146 1010741 608063 513693 340555 334591 391586 391936 414989 420089 426066 430463 484036 487098 786300 824024 39.55 67.3 1
08:32:25 2023-10-13 404617 398414 97172 94683 155401 162409 167797 170456 120536 122910 134931 135485 151021 152713 426206 454189 1333428 1318890 516684 536329 138880 121252 140486 140275 160191 157000 151006 150546 94676 95942 314452 279293 805308 814800 250254 249072 315983 319725 378749 367195 394347 394360 413938 422503 394383 440200 958629 1005295 605283 512548 340555 334591 391897 392007 413714 422197 426029 430463 486228 486412 793059 825228 39.55 67.3 1
08:32:26 2023-10-13 403937 401251 96974 94712 155363 162296 167730 166190 120471 123115 134896 135711 151055 153205 426206 460048 1335062 1320807 512852 535851 138306 124335 140168 140571 159561 157649 149184 150647 94547 96007 316524 279437 805385 809181 249763 248339 315963 318794 379038 369551 391653 395265 415052 421311 395566 437760 962672 1011492 606673 516633 341612 336071 392172 390766 414953 419169 428626 429854 482605 487098 784053 825051 39.55 67.3 1
08:32:27 2023-10-13 403085 398450 97309 94591 155401 162147 167696 168414 120733 121060 131683 135643 151163 152679 427001 456428 1330180 1320884 520922 535023 140551 124266 140364 140106 160234 157444 150945 150513 94644 96039 315065 279509 801437 811581 249341 249703 317770 318759 379038 367632 393187 392043 415088 420981 395288 440310 959310 1000223 596516 513311 341612 335565 392207 392007 413096 421388 427343 431147 485130 484255 788640 825228 39.55 67.3 1
08:32:28 2023-10-13 400123 398773 97309 94683 155393 162261 167764 170456 120798 122910 134966 135519 151298 152781 427484 456607 1341129 1331661 518779 531977 140781 124093 140560 140118 160293 156921 149663 150165 94676 96007 314094 279240 808290 808055 249478 249172 317734 320068 378288 369673 391508 393591 417327 421469 396646 437605 956592 1009277 609453 513382 341311 335269 393382 390182 413387 421603 423489 432444 482341 485656 793309 823295 39.55 67.3 1
08:32:29 2023-10-13 405079 400742 97248 94783 155696 158020 170034 170148 120503 122995 134931 135485 151304 152679 425844 460159 1326150 1316981 521851 535059 138519 124231 140560 140118 159561 157394 149217 150543 96640 96039 312418 281163 803283 810935 248710 248897 319266 317796 379038 367632 393187 392007 414396 422621 395566 440346 957360 998739 617994 514805 341369 334556 392243 391971 409988 420089 428021 431147 484071 483467 787437 822822 39.55 67.3 1
08:32:30 2023-10-13 398958 399139 97309 94494 155432 161850 167764 169875 120471 122841 134931 135044 151021 152607 426845 457965 1329287 1326327 520182 534805 139009 121154 140560 140085 160447 157145 149836 150546 94611 95975 316524 279293 808694 809349 249516 248897 315707 321550 378663 369298 394059 392078 415088 421505 396934 441063 959038 1007431 608063 514805 340519 334252 395782 391936 411828 420420 423597 433709 484036 484219 790915 823295 39.55 67.3 1
08:32:31 2023-10-13 404055 397578 97338 94551 155878 162425 167865 170113 121320 122671 135190 135044 151402 152188 427183 462723 1327835 1311508 516649 535095 140781 124093 140385 139956 160037 157175 149696 150165 94514 96039 316524 281163 802317 813917 249727 248094 317176 318723 378772 368741 395531 394396 414360 421612 396160 442647 960146 1003127 608063 516635 341612 336559 393418 393734 412407 418509 427380 431831 488400 484219 784053 825228 39.55 67.3 1
08:32:32 2023-10-13 401328 398458 97309 94809 155117 159997 168228 167908 121162 121060 135168 135256 151406 152645 426965 459184 1337575 1323556 519355 532049 140931 124179 141147 139986 160549 156851 149629 150165 94579 95975 313499 279329 813016 810362 249727 248374 315928 319466 376129 368776 394691 393806 415088 419178 396862 442647 956592 1006358 613766 515170 341035 333830 395189 393146 414750 420420 423561 433709 486985 484219 793309 823754 39.55 67.3 1
08:32:33 2023-10-13 402509 398516 97172 94647 155432 162261 171331 170456 120536 122876 135193 135519 151055 152645 426206 462723 1342621 1321747 511764 535059 140879 124059 142840 139118 160549 156886 150007 149684 94514 95967 314452 280074 808706 809238 250251 247361 318633 319583 376551 369116 392690 396587 414507 419142 396826 439687 957397 1017482 605283 517401 342357 333830 394562 391936 414772 417887 423525 431765 484036 487098 787450 823295 39.55 67.3 1
08:32:34 2023-10-13 405939 400450 97240 94775 155363 159997 171366 170421 120536 122876 131707 135422 151021 152713 426206 456643 1333973 1320807 516684 531977 140700 124059 142754 139105 160438 156886 149596 149957 94514 95843 315065 277262 824612 811581 249763 248019 315983 320696 376730 366786 394096 394396 413974 420097 394070 441320 956592 1003127 613766 515629 342381 334018 392172 393146 413678 420420 423259 430500 486949 485656 795565 824024 39.55 67.3 1
08:32:35 2023-10-13 402794 398512 96712 94783 154862 162515 170916 170680 120030 123115 134767 135933 150571 153487 423773 456964 1346861 1328450 512390 531761 139078 124439 140757 140052 160447 156746 149803 150064 94643 95942 314452 279135 807034 806486 250537 248613 316429 319725 377504 368481 391100 395328 417400 421020 396790 440142 958629 1015148 624619 515170 341587 334018 393382 391386 415061 421603 423525 432444 481215 487098 793309 820960 39.55 67.3 1
08:32:36 2023-10-13 404899 398445 97176 94712 155427 160002 171261 167943 120536 122910 134931 135485 150951 152713 423809 456084 1330938 1318929 518005 532013 140356 124266 140364 140151 159561 157429 149184 150198 96607 96039 315048 279473 810486 811581 249763 249703 317546 320761 379038 367597 393465 392905 417436 420394 394383 440310 959310 1001674 612357 512911 341612 336045 392207 391971 413422 421603 427380 430500 485243 484255 788640 824024 39.55 67.3 1
08:32:37 2023-10-13 401656 398552 97238 94905 155623 159997 167696 167943 120733 121010 135133 135384 151163 153103 426025 455787 1336995 1332149 519222 532013 141292 121154 141143 139956 160293 157426 149663 150198 94578 95975 314452 279437 806514 807931 249516 249493 317770 319242 378432 369889 391756 393217 415088 421316 396826 437765 957950 1008601 615176 513712 340555 334287 393418 389600 412479 421603 423633 432444 481179 485314 793309 822710 39.55 67.3 1
08:32:38 2023-10-13 401652 398485 97309 94655 155367 162261 171141 170218 120471 122910 135099 135578 151055 152747 427893 460012 1337327 1320807 515184 532013 140517 124214 140168 140151 159561 157429 149184 150510 94309 96369 315065 282174 797396 809349 249656 248197 318669 319854 378857 369673 391785 394253 414068 420394 396826 438334 964016 1012061 612357 515680 340644 334591 395540 392340 413678 419133 428663 432481 481215 486376 782904 822710 39.55 67.3 1
08:32:39 2023-10-13 400870 400478 97277 94514 155052 161850 167797 169994 121047 120926 135120 135044 151055 152222 426881 459076 1335394 1322452 518890 531977 140680 124093 140567 139009 160037 156886 149663 150131 96674 95975 316524 279473 805562 808574 249341 248339 315707 318794 376129 369296 394375 393181 415088 419142 396898 442334 956592 1000625 604762 515170 340555 333830 395225 393146 411792 418812 423597 433709 486985 484255 793273 822203 39.55 67.3 1
08:32:40 2023-10-13 402301 398144 97247 94651 155298 162147 171296 170456 121121 122910 135193 135519 151055 152645 426206 463436 1345897 1325606 512669 531905 141300 124266 140940 139922 160447 156746 150043 150030 94579 95811 314452 279043 815782 809275 250251 246810 316919 319466 376996 369296 393041 396209 414396 419767 396826 439687 957360 1016586 605283 517803 341587 333649 394598 391421 414624 417887 423561 433094 485566 487098 787487 823295 39.55 67.3 1
08:32:41 2023-10-13 405946 400761 97268 94587 155363 162339 167648 170148 120601 122841 135193 135532 151264 152713 426170 456607 1333428 1320807 516684 531941 140879 124024 140560 139402 160438 156781 150040 150030 94579 95877 315065 277688 812280 813342 249727 248339 315874 320696 376694 366493 394096 394360 417436 420357 394347 441522 956555 1003091 612357 515901 342393 335718 392172 393734 413351 420348 423489 432173 486949 486376 795565 825228 39.55 67.3 1
08:32:42 2023-10-13 403641 401588 97175 95066 155057 158836 166667 166702 120406 121094 133588 135759 151129 153563 426025 457250 1346546 1326253 510534 536710 139594 124370 140560 139859 160830 156921 150010 150064 94547 95975 315405 278347 813437 807058 251279 248303 315983 320470 377526 368705 391690 396452 417436 420984 396475 438334 959590 1016586 608063 516267 342068 333481 393936 394567 414989 421307 423525 432444 483695 487098 795565 823295 39.55 67.3 1
08:32:43 2023-10-13 405835 398458 97006 94743 155216 159997 171225 170491 120241 123080 134861 135707 151021 153205 426170 460048 1337400 1313169 512852 532013 140837 124231 140465 139469 160293 156886 150970 150479 94643 95910 313499 279293 806635 811648 250711 248161 318669 319548 378821 366829 391653 395580 415052 422801 394347 438662 960109 1009277 603894 516368 340555 337621 391001 391350 414953 419133 427075 429781 483320 487098 786263 825051 39.55 67.3 1
08:32:44 2023-10-13 403646 398698 97238 94647 155160 162339 169344 170757 120471 123046 134896 135707 151021 153205 426061 456571 1337032 1333899 515000 531977 140683 124231 140560 139250 160037 156921 149629 150165 94547 96007 316524 279007 806394 807058 249406 249107 315983 319690 378360 368705 391064 393770 417436 421316 396160 437710 957270 1012207 601983 513311 341035 334252 393382 392340 413678 420689 423561 432101 481179 486376 794756 822710 39.55 67.3 1
08:32:45 2023-10-13 401292 397578 97143 94683 155328 162374 166916 170421 120521 122961 135193 135770 151055 152747 426856 459760 1339442 1320696 514963 534914 138237 121419 139993 140505 159427 157619 149014 150647 96572 96039 315065 280783 797887 809349 249692 248339 316149 318500 378749 369412 391653 395265 415088 421606 396754 438955 962224 1013713 612357 516267 341127 338308 393347 390766 414917 420348 428663 431147 484843 487098 782904 824465 39.55 67.3 1
08:32:46 2023-10-13 400291 397551 97309 94518 155401 162077 167797 170148 120766 122756 134931 135485 151055 152573 426808 457250 1337327 1330106 520368 531977 140786 124145 140665 139661 160037 156886 149663 150131 94644 95975 316524 279437 807444 809349 249341 249107 318183 319242 378396 369889 393429 392869 415088 421612 396898 439856 957950 1006358 609453 514440 341286 334521 395782 390730 411828 421307 423633 433474 482569 484937 793273 824544 39.55 67.3 1
08:32:47 2023-10-13 402415 401300 97207 94811 155186 162496 167431 170757 120798 121094 135357 135665 151271 153137 426772 463704 1337327 1322733 516537 535023 140712 124179 140560 140118 160379 157000 149663 150165 94579 96007 314599 282466 808469 807058 249727 248339 317176 316872 378699 369492 392244 394396 413449 422206 396826 438992 962260 1012280 603894 517735 340885 334287 395153 390766 413678 418509 427984 433094 482569 486376 784090 823295 39.55 67.3 1
08:32:48 2023-10-13 403365 398202 97342 94390 156116 159736 167865 169805 121144 122637 135190 134790 151264 151699 426242 462723 1327225 1313206 517744 535059 140746 124231 140462 140118 159561 157150 149529 150479 94708 96205 313499 281018 808547 813808 249549 248225 319571 320088 378785 368409 395251 393770 414360 422621 396052 443035 959430 1002382 606500 518529 341612 334521 393347 392007 412082 418803 428394 431795 486949 484219 784090 824607 39.55 67.3 1
08:32:49 2023-10-13 401255 398419 97139 94715 155393 160447 167797 170386 120798 122961 134931 135519 151338 152679 426206 460327 1341129 1320807 514949 535059 140913 124145 140560 139859 160404 156886 149903 150027 94514 96007 316524 279437 825060 807058 249727 247502 317176 319242 376694 369556 392317 395544 413776 420062 396826 439613 958752 1015148 608063 517767 341035 335718 395189 391936 415044 417887 423597 433709 484036 486412 787437 824465 39.55 67.3 1
08:32:50 2023-10-13 403937 398481 97172 94647 155432 162147 167532 170491 120798 122876 135025 135485 151304 152611 425916 463886 1334725 1311519 516207 534914 139160 121288 140595 139986 160413 157359 149663 150165 94482 96262 315561 279365 805105 813305 250466 247537 318633 321216 378252 368186 394691 395616 414396 421612 396196 442647 959430 1006006 603894 516635 341322 334521 393382 394047 413714 417887 426102 432823 487022 485692 784090 825228 39.55 67.3 1
08:32:51 2023-10-13 402612 398140 97210 94655 155393 159738 171176 170183 120241 122927 134966 135519 151021 152747 423737 460120 1344761 1322688 510607 535059 140849 124024 142840 139217 160549 156851 149903 149890 94643 95909 315405 278383 811885 808775 251243 246810 317770 319725 376658 368741 393150 396804 415088 420357 396790 439728 959310 1015459 611053 517901 342068 333830 394285 391936 414989 418509 426695 433094 484071 487098 789568 823620 39.55 67.3 1
08:32:52 2023-10-13 407389 401328 97171 94743 155225 158129 167180 170828 120604 121242 135193 135601 151129 152713 423773 460120 1329360 1311397 512053 534645 140781 124214 140560 140339 160302 157249 149696 150165 94514 96007 318022 279473 806719 811508 250890 248094 316662 318794 378699 366493 393502 396209 415052 421612 394070 441670 960146 1007816 608129 516635 340519 334486 394105 393181 414953 419097 426066 430841 486985 486774 786319 825265 39.55 67.3 1
08:32:53 2023-10-13 404337 398140 97305 94647 155022 162261 167681 170183 120503 122876 134931 135485 151055 152713 426206 457486 1335394 1318929 516684 532013 140815 124197 142805 140019 160379 157150 150010 150479 94643 95942 316358 278484 812371 813956 249585 248161 317734 320696 377792 367302 393502 394083 417844 420393 394347 441633 956592 1003127 604762 515170 342345 333983 392172 393146 413642 420062 423489 430805 486606 486376 795565 824024 39.55 67.3 1
08:32:54 2023-10-13 404017 398516 96974 94969 155255 162672 171225 170526 120324 123080 135099 136342 150994 153137 423737 460012 1337327 1313392 510607 532013 140683 124093 140462 140118 160003 157256 149663 150165 94547 95975 316524 279473 808461 811008 250537 248129 316184 318794 379038 366493 391675 395616 415088 420394 394070 438644 959467 1009045 612357 516633 342340 334556 391550 391350 414989 420089 426066 429854 483355 487098 786300 825638 39.55 67.3 1
08:32:55 2023-10-13 404333 398454 97139 94723 155401 162261 167582 170218 120831 122910 134966 135564 151304 153069 428716 455111 1333846 1320884 516500 531833 138842 121255 140455 140118 159561 157249 149217 150165 94579 95910 313499 279365 804556 811581 249727 249457 317467 319242 379038 367044 393465 394396 413974 421052 394383 440429 958629 1005295 610669 512186 340519 335530 392207 392834 413678 421603 426029 430500 485130 486376 790952 825192 39.55 67.3 1
08:32:56 2023-10-13 402225 398512 97010 94655 155018 162182 171296 170421 120389 122995 134931 135707 151021 152747 426206 459688 1337327 1320807 513652 532013 138306 124335 139777 140378 159494 157684 148607 150647 96506 96039 313499 279365 806391 807058 249763 248303 315963 316872 379038 369260 391377 394396 415052 420477 396826 437678 960183 1012280 604762 516267 340644 335565 393382 390456 414297 418447 428323 431795 481215 486810 783733 823620 39.55 67.3 1
08:32:57 2023-10-13 404444 400167 97240 94711 155298 162574 167730 167943 121171 121094 135263 135451 151021 152713 426242 459328 1326017 1316045 521108 532013 140569 124214 140280 139986 159561 157394 149184 150165 96640 96039 317664 281126 798949 810362 248710 248897 316220 318242 378772 368150 392872 392043 414724 420394 395602 439998 959310 999444 603894 514440 341127 337071 393070 391971 411178 419793 427984 430805 486291 484219 786319 822822 39.55 67.3 1
08:32:58 2023-10-13 399485 398140 97305 94744 155860 161850 167797 170148 120683 122671 134966 135077 151298 152607 426206 458646 1336341 1326327 520094 531977 140781 121288 140616 140245 160379 157115 149596 150305 94547 95942 317494 279256 805828 810497 249163 248509 317770 318759 377864 369889 393766 393038 415052 421020 396898 441670 957950 1008859 606673 513712 340555 333516 395782 391971 414162 420420 423633 433709 484071 484183 790355 824192 39.55 67.3 1
08:32:59 2023-10-13 404463 400418 97240 94587 155367 162374 167464 170421 120471 120926 131819 135540 151055 152607 426170 462723 1332483 1310575 513652 532013 140815 124093 140560 140085 160345 156921 149663 150165 94644 96007 318022 279473 805467 811618 250501 247537 317141 318759 378432 367632 394691 395616 414396 421612 395010 442334 960958 1006006 608129 516635 341612 334252 392243 395687 414297 417887 423633 431183 487022 487098 787437 824060 39.55 67.3 1
08:33:00 2023-10-13 404899 397542 97143 94587 155363 159997 171162 170183 120651 121094 131650 135436 151304 152611 423628 458180 1335674 1319943 516133 531797 138981 121058 140757 139217 160293 156742 149696 149997 94578 95811 314307 277298 813467 811581 249478 248545 315231 320731 376694 367044 394096 394396 417436 419178 394383 441320 956592 1002382 608063 516361 342659 333481 392207 393734 413351 420089 423295 430841 486985 485692 795565 824644 39.65 67.3 1
08:33:01 2023-10-13 403476 398773 97014 94816 155293 162409 171106 170491 120144 123115 135193 135929 150813 153137 426206 460084 1337327 1315110 512889 532049 140585 124059 140560 139826 160037 156921 149560 150165 94644 96007 313499 279473 819209 808003 250326 248303 315963 318794 379038 367044 391100 395023 415088 420394 394347 437678 957397 1009313 603372 516633 340555 335800 391001 390801 414989 418812 426066 429854 484916 486882 786980 825638 39.55 67.3 1
08:33:02 2023-10-13 404863 400181 97244 94747 155225 162539 167166 167943 120651 122927 134896 135485 151055 152713 425916 455930 1328194 1318929 518779 532049 138306 124266 140168 140151 159561 157284 149184 150165 96574 95909 315201 279473 810616 809790 248956 249493 315983 318500 379038 367597 392872 392043 415088 420358 394419 440076 958629 999481 610669 512911 341612 338308 392207 391971 412443 421603 427343 431147 487708 484219 788045 824024 39.55 67.3 1
08:33:03 2023-10-13 400523 398552 97143 94769 155397 162112 171331 170183 120568 122910 135193 135544 151264 152713 426206 456928 1337327 1330106 519628 535059 138807 121189 140420 140027 160447 156816 149529 150098 94547 95975 315065 279293 807081 806963 249306 249143 317770 319242 378432 369600 392098 392007 415088 421612 396934 439316 958629 1009313 609453 513712 340555 334252 394598 389636 413869 421011 423597 432481 481215 484183 792111 823022 39.55 67.3 1
08:33:04 2023-10-13 403852 399248 97338 94458 156147 161850 167898 169840 121112 122671 134966 134950 151298 152222 426206 460120 1326187 1312933 518146 535059 140658 124059 140465 139661 159561 157284 149217 150198 96607 96007 313499 281163 801720 813342 249306 248303 317176 317761 379002 367899 394691 393217 413776 421612 395602 442338 958788 1001710 612357 516633 341612 334521 393382 393110 411792 419133 427682 431183 486949 484255 784090 824644 39.55 67.3 1
08:33:05 2023-10-13 401620 397923 97305 94518 155397 159960 167831 167943 121162 120689 131850 135223 151196 152188 426061 458502 1335674 1323556 519554 535023 140942 124093 140560 139283 160293 156677 149903 150131 94579 95909 317494 279240 807536 811648 249516 248019 315743 321100 376129 368776 394691 393770 415088 419142 396862 442020 955914 1006006 605283 515629 340555 333830 394634 392869 412407 420089 423331 433402 486985 484255 793309 824465 39.55 67.3 1
08:33:06 2023-10-13 405400 397547 96974 94679 155358 162374 171261 170386 120439 123046 135193 135557 151258 152713 426170 460120 1334725 1309606 514001 532013 140649 124197 140560 139956 160037 156886 149796 150165 94611 95975 315065 279437 808704 811581 250466 247884 316184 318723 378663 366200 394059 396213 414980 421612 393757 441633 960146 1006358 608129 518102 341612 333983 391861 393734 414917 418768 428527 430207 486697 486846 786208 826863 39.55 67.3 1
08:33:07 2023-10-13 406234 400761 97207 94783 155225 162531 167730 168343 120618 122756 135085 135044 151304 152611 426170 457809 1333464 1318929 516537 532013 140746 124024 140560 139956 160259 156886 149663 150027 94611 95975 315405 276873 812249 811618 249692 248303 315983 321155 377260 366457 393465 394047 415135 420393 396908 440971 956592 1003127 608063 515170 342104 334216 392172 393146 413315 421011 423489 430463 486228 485656 795001 825192 39.55 67.3 1
08:33:08 2023-10-13 403360 398144 96941 94807 154832 162672 170951 170800 120030 123115 134767 135963 150883 153452 423773 456607 1346546 1326553 512352 536329 139126 121189 140910 139757 160447 156781 151006 150098 94643 95942 315405 279277 811429 806787 250713 248339 315983 322585 377648 368705 391975 395616 417142 421020 396610 437642 959310 1015867 603894 515170 341827 333983 393382 391625 415025 421011 423525 432444 482605 487098 794756 823295 39.55 67.3 1
08:33:09 2023-10-13 405083 400684 97107 94583 155363 162425 167797 170421 120421 122841 134931 135485 151055 152747 423773 454544 1331044 1317018 516426 531941 140517 124197 140364 139859 159528 157249 149217 150165 96640 96007 316524 279437 804909 811545 249727 249457 315983 318759 379038 368439 393187 393181 413938 420358 394383 440379 957678 1003164 606326 512149 341612 335530 391861 391971 413642 421603 426704 429854 485130 485692 789795 824024 39.55 67.3 1
08:33:10 2023-10-13 401652 398171 97143 94655 155401 160447 169344 167943 120964 121060 135228 135852 150920 153103 426025 455751 1341387 1331889 516463 531977 140585 124231 140462 140106 160259 156781 149629 150030 94611 96007 315065 279060 806514 807058 249306 249107 315983 319466 377828 369260 391064 392043 415088 421316 396790 437642 956592 1008528 607542 512911 340519 333983 393382 389600 412443 420725 423633 432444 481179 485620 793273 823295 39.55 67.3 1
08:33:11 2023-10-13 403365 398202 97202 94518 155397 161815 167865 169959 120503 122910 135025 135713 151021 152747 426206 460084 1325214 1316207 519650 535095 140743 124231 140465 139889 160003 157366 149184 150165 96572 96007 314599 281126 805007 813917 248710 248303 316662 317983 379038 368150 393136 392043 414396 420358 396160 441596 959310 999919 608063 514805 341612 334556 392794 391660 413575 418848 428032 430853 484986 483360 786208 825601 39.65 67.3 1
08:33:12 2023-10-13 400263 400176 97281 94655 155948 162006 167979 170148 120831 122876 135288 135811 151406 152679 425880 459833 1336341 1328354 518513 532013 138974 124179 140560 139892 160071 156921 149663 150165 94482 95975 312418 279437 811974 809349 249692 248723 318364 318759 377864 369889 394375 393181 415052 420107 396898 440971 957950 1006718 606673 514440 340555 333516 395467 391936 411178 420384 423597 433709 484036 484219 789795 823295 39.65 67.3 1
08:33:13 2023-10-13 403365 397609 97309 94522 155401 162190 167831 170386 120863 122876 135005 135115 151507 152461 426845 460685 1329993 1311508 516613 534828 140746 124266 140560 140085 160037 156921 149663 150433 94514 96039 315065 279545 811364 813917 249763 247920 317176 318723 378966 368705 395531 394432 414108 422324 396223 442897 962038 1002200 609010 518839 342583 337144 395540 394145 412372 418768 427343 431795 487022 484614 786319 825192 39.55 67.3 1
08:33:14 2023-10-13 402269 398144 97305 94836 155765 162112 167831 170337 121320 122876 134966 135044 151055 152467 427183 459906 1335122 1322688 518853 531977 140977 124145 140778 139926 160037 156921 149663 150131 94644 96007 313499 279437 812907 810362 249692 248339 316184 319242 376430 369296 394691 393770 415088 419178 396898 441670 957270 1008145 608063 515170 341035 333577 395782 393734 412407 420420 423633 433709 487708 485278 793236 825638 39.65 67.3 1
08:33:15 2023-10-13 400972 398738 97305 95099 155618 160334 169344 168414 120798 121094 135263 135793 151406 153103 426025 463996 1341055 1321747 514584 532013 140905 121189 140644 139793 160515 156956 149903 150027 94611 95942 314452 279240 812311 807058 249763 246810 317176 318794 376694 369853 392317 395265 413741 420393 396862 439650 957360 1015148 612357 517767 341035 333248 395467 391936 414009 417851 426066 433402 483695 486755 787437 824192 39.65 67.3 1
08:33:16 2023-10-13 403347 397233 97305 94518 155869 162077 167797 170183 120798 122876 131695 135077 151264 152256 426206 460012 1329287 1322688 518153 531977 141080 124024 142840 139217 160641 156632 149663 150027 94514 96007 313499 279437 813066 809790 249692 248303 315707 318794 376093 368705 394691 394083 415088 419142 396826 442416 956863 1007431 602514 515170 341311 333830 394598 396064 414456 420098 426968 433599 486805 484757 796622 824940 39.55 67.3 1
08:33:17 2023-10-13 402702 400450 97207 94716 155320 160447 171211 170421 120453 121094 131683 135523 151021 152747 426170 462723 1346837 1320807 510643 534682 140854 124024 142836 139010 160549 156921 149803 150027 94514 95975 315065 278579 809265 808202 250501 246457 316697 319690 376694 368741 392317 396173 414980 419767 396826 439650 957324 1016586 610948 517901 341551 335718 394598 391936 414588 418180 423331 433402 484036 487098 787414 823295 39.55 67.3 1
08:33:18 2023-10-13 405079 397547 97139 94486 155367 162112 167532 170183 120766 122910 134896 135485 151056 152467 426170 458359 1335504 1317018 516942 531941 140927 123990 142923 138913 160293 156597 150010 149650 94547 95680 315251 276873 811282 811581 249705 248303 315267 320210 376358 366493 393780 396101 416888 420071 394687 441486 955730 1003952 605283 516597 342478 335682 394700 393146 413351 420156 422820 431501 486805 485620 795565 825051 39.55 67.3 1
08:33:19 2023-10-13 401328 400413 97107 94712 154854 159997 170951 168414 120536 122876 134896 135451 150917 152573 423700 458170 1344601 1322688 510356 531977 140815 124059 140560 139826 160037 156886 149696 150165 94514 95975 315048 277724 821798 807058 250925 248303 315983 319961 376730 368705 392317 396524 415088 420357 396160 438644 958629 1016586 610948 516633 341587 333758 393382 391350 415025 420384 423525 431795 483807 487098 792111 823295 39.55 67.3 1
08:33:20 2023-10-13 404017 401324 97075 94868 155083 160334 166849 170828 120406 121094 135133 135759 150920 153103 423592 459184 1329250 1311444 510534 535188 138885 124197 140364 140022 159595 157426 149217 150098 96606 96007 316524 279437 806598 810130 250501 247955 315707 318759 378699 365429 391443 395580 415052 421612 393757 437783 957397 1007816 602504 516633 340519 334521 390966 391660 414989 419133 423633 429514 483355 487098 787437 825051 39.55 67.3 1
08:33:21 2023-10-13 402254 398512 96941 94583 155358 162112 171141 170218 120241 120840 134861 135485 150883 152747 425869 455930 1337105 1331053 515731 532013 140683 124024 140364 138939 160037 156921 149217 150061 96540 95843 313499 278579 810091 805916 249131 249072 315983 318759 377526 368445 391064 392043 415088 421612 396160 436987 956592 1008564 601143 512948 340555 336631 394517 392194 413063 421496 423453 431648 483582 486405 793088 820739 39.55 67.3 1
08:33:22 2023-10-13 401547 400757 97107 94587 154768 162112 171261 168414 120553 122927 134861 135494 150779 152747 423484 459076 1337327 1320807 513652 532013 140611 124266 140269 140715 159528 157429 148912 150647 96438 96039 314599 281054 797403 807058 249692 247955 317770 316837 379038 369296 391653 394396 414724 420394 396826 437678 960146 1012280 604762 515535 340644 334591 393382 389636 413714 418483 428626 431795 481215 486376 782904 823880 39.55 67.3 1
08:33:23 2023-10-13 400129 397578 97143 94712 155397 161963 167764 169994 120831 122756 134931 135077 151021 152467 426206 457321 1328309 1324369 518986 531977 140649 124059 140462 139826 159561 156886 149184 150131 96640 95843 316524 279240 806031 808775 248921 248339 315983 318759 377828 369600 393173 395163 414799 420913 396754 440273 956445 1008822 613623 513528 342583 334252 395503 391386 413869 419169 427917 433709 484000 483503 788640 823607 39.55 67.3 1
08:33:24 2023-10-13 401510 397923 97010 94555 155363 162112 171296 170183 120324 122876 135099 135566 150917 152713 423773 460362 1337327 1320807 515147 532013 140585 124024 140560 138852 160037 156781 149560 149617 96640 95843 312162 279437 810808 807058 249727 247537 319083 318277 376694 369592 392317 394396 413741 420097 396826 439211 959310 1012207 612357 516599 340806 333830 394598 391350 413060 417230 423633 433437 483355 485278 785970 820923 39.55 67.3 1
08:33:25 2023-10-13 403173 399817 97175 94707 155264 162460 167431 167943 120553 120926 133623 134909 150920 152399 423700 462397 1328107 1307745 513432 535023 140746 124145 140462 139184 160129 156895 149596 150165 96606 95843 316524 279473 806719 811618 250501 247537 316697 318500 378130 367632 394691 395580 414396 421612 395566 442334 959088 1006006 608063 516599 341612 333983 393070 396249 413678 418474 426102 431831 487022 486376 786319 824060 39.55 67.3 1
08:33:26 2023-10-13 402794 398481 97139 94647 155397 162112 171246 170218 120568 121177 134931 135494 151055 152713 423809 460120 1345214 1320807 508697 531941 140752 124093 142741 139986 160438 156742 149696 149684 94611 95811 317494 277724 815430 808775 251314 246845 317770 319796 376658 368741 393187 396524 415088 419802 396475 439650 957950 1009747 612482 513693 343558 335646 396908 394567 414881 418661 426399 432947 483892 486665 790804 824354 39.65 67.3 1
08:33:27 2023-10-13 406229 397547 97006 94647 155126 160447 167132 170694 120471 123046 134896 135485 150917 153069 423628 460120 1327369 1307783 510607 532013 140551 124059 140462 139892 160037 156921 149663 150165 96640 95843 316524 279473 805790 810398 250215 247573 315267 318500 377864 365393 392317 395616 415016 421316 393168 440401 957397 1006394 609010 513657 341612 334252 391311 392869 414989 418189 423633 429854 486264 487098 785970 823987 39.65 67.3 1
08:33:28 2023-10-13 403365 398512 96812 94719 154862 162480 170880 170526 119998 123149 134579 136191 150538 153700 423773 454579 1342658 1326553 511691 531941 140620 124059 140462 138939 160037 157111 149663 149924 94579 95941 312418 277760 808376 807058 249727 248339 315983 319761 377274 368453 392953 394736 417400 420877 396016 437187 957802 1014732 601143 513528 343070 333516 393382 390218 414989 421353 423525 432101 481144 487098 795001 822599 39.55 67.3 1
08:33:29 2023-10-13 403089 397582 96974 94647 155117 162182 170902 170253 120389 122910 134743 135835 150917 153205 425952 458682 1336378 1317018 511366 532013 138560 124059 140269 139986 159561 156921 149217 150165 94482 95909 316524 279240 820592 808202 249763 247955 315960 318759 379038 367597 391064 394432 415052 421382 394383 437642 960146 1009313 610948 515901 339527 335565 391037 390182 414953 419169 427343 429854 481179 487098 783497 823620 39.55 67.3 1
08:33:30 2023-10-13 405007 401324 97207 94712 155220 159997 167431 167943 120798 121207 135322 135504 151133 152713 426134 455502 1328296 1318890 519368 535023 138306 124370 140168 139952 159460 157614 149151 150165 94482 95975 313499 279401 813432 810497 248710 249457 315983 318206 379002 367561 392836 391660 415088 422801 394383 440273 958629 997293 609368 512113 341369 334556 393826 391900 411756 421307 427307 430427 484036 485717 786263 825638 39.55 67.3 1
08:33:31 2023-10-13 400735 399320 97111 94587 155332 162225 171261 170386 120922 122961 135193 135544 151021 152713 426170 462723 1336981 1320807 514745 531941 140764 124110 140359 139402 160259 156816 149217 150030 94579 95975 315065 281163 802141 806486 249692 248058 317141 316802 378397 369817 392244 394360 412506 421612 396790 438918 960109 1012207 609538 518765 341612 335283 396663 393451 413498 417674 427198 432873 483181 485440 783831 820849 39.65 67.3 1
08:33:32 2023-10-13 402465 399320 97309 94651 155840 162006 167797 167474 120798 120423 135120 134774 151406 151733 423773 462723 1326113 1307745 517881 531941 138306 124197 140364 139859 160037 156851 149217 150165 94515 96007 313499 279437 805428 811545 249727 247537 316884 318242 378627 367632 395251 394360 413741 421612 395566 442647 959310 1003127 608063 513657 341612 334486 392243 393146 414456 417851 426668 431147 486985 484183 783460 824958 39.65 67.3 1
08:33:33 2023-10-13 402790 397516 97281 94655 155367 162112 167132 170386 120324 122961 131619 135485 151021 152713 423737 460084 1346546 1322688 509020 531905 140781 123990 142840 138939 160567 156345 149663 149650 94644 95811 312418 277724 817577 808202 251243 246775 318633 322127 376371 368417 391989 396029 414908 418999 396610 439778 958039 1015720 605310 516633 341587 333830 393936 394274 414845 418732 423453 432444 483624 487098 790768 823295 39.55 67.3 1
08:33:34 2023-10-13 406160 397507 96974 94587 155216 159926 170916 170386 120471 123046 134673 135451 150883 152747 423700 460048 1329250 1311508 509020 531941 140712 124024 140364 139859 159561 156886 149251 150131 94515 95975 313499 279204 805790 809145 250466 247711 317770 318242 377490 365358 391653 395580 414688 421612 393168 439010 959310 1006358 610948 516332 341612 333947 392472 391936 414917 418768 427039 428530 484753 487098 787215 825415 39.55 67.3 1
08:33:35 2023-10-13 405872 400757 97141 94651 155225 162617 167248 167943 120733 121038 135193 135502 150988 152679 423737 453835 1335875 1316981 515878 531941 138478 124076 140350 139856 159561 156886 149151 150131 96606 95843 315065 278543 803856 810362 249692 248303 315947 319206 378966 366457 393114 393770 417436 421612 394034 440273 956592 1003091 603894 510629 341612 334486 393511 391936 413315 421603 423561 429818 484753 483861 792074 823987 39.55 67.3 1
08:33:36 2023-10-13 401008 397547 96974 94518 155074 162077 171261 170421 120209 122927 134767 135485 150917 152713 423737 458646 1335357 1319868 513579 532013 138388 124231 139812 139889 159494 157249 150162 150406 96438 96007 314238 281054 796035 807058 249692 248094 317770 316802 379002 368705 391064 394360 414360 422801 396754 437642 960109 1014560 612357 516046 341612 336210 393239 392895 413498 418955 428105 431574 485369 486160 781684 822710 39.55 67.3 1
08:33:37 2023-10-13 402794 397852 97175 94647 155393 159438 167797 170078 120324 122841 135098 135577 151021 152505 426170 460012 1323577 1313354 518890 531941 138306 124197 140168 139826 159528 157221 149151 150131 96672 96007 314599 279509 799197 813917 248501 248094 316662 317761 378966 367597 393766 392043 413776 422503 395566 441633 959310 999176 606673 515170 341332 334486 392207 391350 410818 418768 427307 431110 484753 483431 784090 825638 39.55 67.3 1
08:33:38 2023-10-13 400050 397883 96974 94647 155324 162112 171261 170351 120503 121177 135099 135132 151021 152713 423700 462723 1337105 1320807 512925 531977 140815 124076 140582 139292 160293 156742 149596 149924 94611 95811 315065 278579 807501 807058 249692 247219 319309 321216 376107 368561 392098 395436 413597 418964 396610 439467 959162 1015148 612357 516599 341035 333830 396272 393378 413606 417816 423525 433094 486327 488331 788557 822673 39.55 67.3 1
08:33:39 2023-10-13 404473 399067 97010 94526 154768 162077 171225 170078 120324 122876 134861 135451 151021 152679 423737 460120 1331883 1307708 511329 531941 140614 124024 140364 139184 159561 156886 149217 150131 96572 95811 313499 279437 806235 810362 250290 247502 317770 318242 377792 366457 393780 395544 414360 421316 393757 441633 959310 1007431 601983 513657 341612 333983 392136 393146 414881 417531 423633 431147 486661 486810 785970 825452 39.55 67.3 1
08:33:40 2023-10-13 405621 399325 97207 94647 155229 159997 167248 167943 121171 121010 135050 135324 151021 152679 425869 455644 1337396 1316981 516647 531941 140879 121156 140764 139105 160037 156851 149629 149684 94514 95680 312418 276025 820002 811508 249692 248094 315983 320246 376960 366457 393465 394083 417436 419142 393721 440346 953774 1000223 612357 514440 342068 333649 391586 392834 413351 420384 423154 429854 487708 485278 795001 825638 39.55 67.3 1
08:33:41 2023-10-13 403377 397852 96974 94647 154828 162225 171035 170456 120030 123080 134732 135707 150538 153205 423700 459652 1329287 1315073 512053 531977 140551 124197 140462 139859 160037 156851 149217 150165 94450 95909 316524 279007 809294 809349 249727 248094 318183 318723 379002 367008 390752 394432 415016 420358 393757 437706 961170 1010859 609538 516486 342797 335894 393584 393173 414736 418919 426486 430656 481144 487098 785686 823295 39.55 67.3 1
08:33:42 2023-10-13 403781 400172 97111 94494 155298 162112 171296 170386 120553 121094 131754 135115 150850 152679 423737 455218 1328107 1318929 518005 531941 138409 124231 140168 140118 160056 156886 149151 150165 96606 95909 315065 279437 817257 810326 249306 249107 315983 318242 379002 367044 392280 391971 415088 420394 394974 439961 958225 999481 612357 512113 341369 334556 391586 394251 412407 421603 427307 430463 484753 483807 788640 825051 39.55 67.3 1
08:33:43 2023-10-13 400486 397852 97135 94615 155220 162077 171225 170302 120177 121345 134896 135485 151021 152713 426170 460048 1333133 1320807 515147 535059 140611 124059 140465 139723 159561 157359 149184 150165 96539 96007 316692 281596 815337 808149 249442 248019 319083 319854 378857 369709 391508 394217 413234 423063 396682 438462 960073 1013713 612357 515901 341369 336595 395784 392340 414297 419133 428032 432456 481215 485296 782904 823295 39.65 67.3 1
08:33:44 2023-10-13 403646 399329 97379 94526 155834 161780 167831 169805 120766 122722 135193 135044 151055 152154 426206 460084 1324271 1313169 519628 532013 140517 124145 140364 139989 159561 156886 149184 150165 96540 96007 315561 279545 812225 811545 248710 248268 316662 317761 378966 367597 394059 392007 413741 422206 395530 441633 959310 1000187 604762 515170 341127 334521 392207 391936 411142 418812 427343 430853 487708 483933 787309 826813 39.55 67.3 1
08:33:45 2023-10-13 401270 400172 97240 94659 155688 159773 167764 167826 120766 122807 135120 135077 151021 152471 426061 457929 1329250 1323392 518631 531833 140746 124024 140462 139826 160037 157249 149663 150131 94611 95975 316163 279043 806152 808775 249306 248303 317770 318759 376730 369853 394375 393146 415088 420724 396898 441407 957950 1007431 586512 514440 341612 336363 395467 391936 411756 420384 423633 433709 487708 484219 790318 823880 39.55 67.3 1
08:33:46 2023-10-13 402790 399320 97006 94486 155367 161815 167498 170113 120683 120758 134931 135044 151021 152188 423773 462723 1328107 1307708 516684 531977 140649 124197 140560 139184 160003 156886 149663 150165 94579 96262 313499 279437 806802 811581 249692 247502 316662 318242 378094 367597 394691 394432 413741 421612 395908 442667 961890 1005377 624619 518839 342797 336668 394700 393591 412880 417674 426668 432786 486985 485242 784053 827990 39.65 67.3 1
08:33:47 2023-10-13 403321 399325 97143 94454 155358 162077 167397 170148 120766 122995 134931 135077 151021 152467 426170 458682 1335504 1320533 518153 531941 141192 123955 142958 142476 160583 156597 150144 149205 94676 95680 313499 277760 820050 809181 249306 248129 317546 319690 375529 367274 394654 394083 415088 419142 395566 441670 956592 1003164 605283 515170 342104 333830 393972 393146 413024 419169 422856 433094 486949 484219 795565 825051 39.55 67.3 1
08:33:48 2023-10-13 404622 397547 96974 94659 155082 162261 170986 170456 120503 123115 134896 135673 151021 152747 423700 460084 1329287 1310575 510534 532013 140551 124110 140364 139892 160037 156886 149551 150027 96607 95975 313499 279243 809970 811648 250603 247810 318160 318653 378000 366057 392135 396029 414836 421469 393721 439943 958752 1006358 609538 518102 342340 334216 391001 392869 414953 418955 425993 430159 486264 487098 786319 823987 39.55 67.3 1
08:33:49 2023-10-13 405186 396395 97143 94522 155358 162112 171141 170183 120503 122961 135193 135536 151258 152713 426170 454225 1332483 1317018 516942 531869 140551 124110 140364 139184 159561 156851 149762 149994 96674 95975 315065 277262 813861 811545 249692 248303 315983 320210 378094 366493 393465 393881 417436 421316 394347 440346 955877 1003091 605283 512948 341623 334486 391001 392834 413351 421353 426968 430170 486318 485890 793162 825684 39.55 67.3 1
08:33:50 2023-10-13 403328 401328 96913 94945 155048 158406 171120 168887 120030 123320 134638 135963 150820 153281 423700 457522 1342621 1327501 512717 531905 140815 124231 140560 139859 160037 156886 149217 150027 94611 96007 314452 278383 807034 805916 249727 248687 315983 322313 377260 368445 390476 394396 415088 421020 396186 436987 957950 1014430 608063 513311 340555 333481 393382 390456 414953 421307 423525 431795 481179 487098 793309 820960 39.55 67.3 1
08:33:51 2023-10-13 403680 398144 96974 94647 155255 162077 171176 170386 120471 122876 135193 135358 150920 152713 425939 454544 1328107 1317018 518779 531977 138306 124231 140070 140118 159528 156921 149151 150165 94438 96007 313499 279473 803124 809753 248921 249493 315983 318242 379038 367597 392317 391971 415088 423253 395279 440016 960958 1001109 603894 513949 341612 337621 394141 394288 412228 421603 428832 429818 484071 482466 788557 825638 39.55 67.3 1
08:33:52 2023-10-13 399284 400118 97143 94518 155259 162077 167498 169994 120683 122910 134931 135485 151021 152467 423773 455858 1331208 1330106 518779 531977 140551 124024 140364 139217 160037 156886 149217 150131 94611 95843 313499 279007 809109 807058 248921 249072 315983 318794 377828 369659 391653 392007 415088 421020 396862 437751 956321 1008145 613101 512186 341612 333983 393972 389600 411178 421011 423597 432444 481144 484183 792074 820923 39.55 67.3 1
08:33:53 2023-10-13 401328 397092 97309 94362 155432 161815 167797 169687 120831 120423 135095 134790 151264 151455 423737 462397 1324234 1309644 516613 531977 140551 124110 140168 139568 160003 156886 149184 150027 96607 96007 315201 279256 806477 813956 249199 247605 319120 320307 378216 367971 394508 394217 413597 421612 396160 442647 959310 1003952 605283 517735 341612 334296 392243 395687 411938 417851 426066 431110 486756 484183 783497 824024 39.65 67.3 1
08:33:54 2023-10-13 402473 397330 97143 94518 155397 161850 167464 170148 120651 122876 134931 135589 150917 152222 423737 457965 1333612 1319974 517786 531941 141012 123990 142962 142377 160549 156420 150040 149650 96641 95909 313499 278651 812070 810362 249481 248129 317770 318723 375529 367632 393766 393217 415052 419106 395566 441670 955237 1005025 605283 515170 343070 333830 394285 395407 414750 418848 425683 432186 486841 484076 795454 824354 39.65 67.3 1
08:33:55 2023-10-13 401506 400459 97082 94687 155332 162112 167447 170148 120521 121060 135133 135044 150883 152467 426320 460084 1346861 1318929 509776 531905 138974 124024 140560 138844 160071 156597 149903 149650 94514 95680 312418 277298 808119 808202 250890 246775 317467 319725 376093 367632 392280 395616 415052 418857 396160 439650 958629 1015148 611053 516633 341311 333830 393382 390801 414989 418803 423154 432137 483320 487098 788640 823295 39.65 67.3 1
08:33:56 2023-10-13 404509 396184 96974 94490 155363 162077 171141 170183 120324 122876 135005 135136 150883 152530 423700 453870 1330938 1316045 514889 531675 138306 124110 140070 138939 159528 156886 149151 150295 96572 95975 315065 279437 799823 809181 249306 249107 315983 318759 379038 366786 392280 394604 414836 422657 394132 439705 956482 1002529 596516 510447 341612 337382 393584 391314 412407 421011 426066 429818 486327 484040 787414 825051 39.65 67.3 1
08:33:57 2023-10-13 400515 397516 97173 94486 155332 161850 171106 170113 120955 122841 134896 135077 150746 152467 423773 457162 1337055 1329160 516573 531941 140551 124024 140217 139035 159528 156632 149184 149890 96640 95712 313499 278383 805105 805916 248921 248897 315983 318759 378131 369853 391653 392007 415088 421020 396862 437678 956592 1007431 609453 512948 341612 335573 394249 389600 411178 421011 423597 432481 483363 483843 792074 820923 39.65 67.3 1
08:33:58 2023-10-13 402509 396149 97139 94390 155432 161850 167681 169840 120683 120423 135193 134790 151089 151255 423773 462397 1327128 1307783 517786 532013 140551 124024 140168 139826 159561 156886 149184 149924 94547 96197 315561 280873 804623 811648 249585 247396 318633 320307 377648 367453 394471 394360 413741 421316 395566 442334 961355 1002346 608129 513657 340255 334018 394700 393734 412443 417851 426029 432516 487022 484219 783460 822858 39.55 67.3 1
08:33:59 2023-10-13 403927 397074 97006 94422 155367 162077 171056 169875 120651 122910 131652 135010 150538 152256 423773 457965 1327332 1318929 516684 531905 140947 123783 142940 142282 160641 156092 149696 149138 94514 95355 315561 276678 814977 809218 249341 247920 315983 319725 375529 366493 394059 393806 415088 419106 393793 440466 954072 1001637 610843 514805 342104 333830 394663 395503 414750 418883 424586 431000 486084 485135 796622 825564 39.65 67.3 1
08:34:00 2023-10-13 403129 397326 96812 94655 154862 162409 170916 170218 120144 123080 134673 135715 150538 152747 423700 459076 1337501 1317147 512174 531797 138691 124232 140294 139889 159936 156746 149563 150064 94515 95843 316524 279207 807877 809275 249585 247502 316496 318723 378749 366758 390810 394432 415052 420455 394070 440068 959310 1006358 616215 516267 341612 334556 392472 389600 414953 419133 426029 429477 481179 487098 784090 823295 39.65 67.3 1
08:34:01 2023-10-13 403641 396400 96974 94547 155367 161885 171225 170064 120209 122825 134802 135077 151022 152713 423773 454544 1327165 1317018 519163 531977 140433 124093 140269 139105 159561 156921 149084 150198 96606 96007 313499 279473 805561 809181 248933 249107 315983 318242 379038 367338 392025 393995 414836 423253 394830 439824 958556 1001109 605283 511966 341612 337621 391550 391936 411828 421339 427125 429671 484036 483807 786300 824465 39.65 67.3 1
08:34:02 2023-10-13 400984 399817 96974 94518 155393 159738 171091 167791 120439 122790 134896 135077 150538 152256 423773 457449 1335394 1328215 518116 531941 140551 124024 140168 138844 159561 156886 149217 150131 96640 95843 312064 278579 805105 806486 248746 248723 315983 320307 377864 369889 392280 392007 415088 421612 396898 438955 956592 1000661 606673 512948 340280 334261 394598 389600 411214 420420 423633 433094 482002 484183 790952 820960 39.65 67.3 1
08:34:03 2023-10-13 402799 397079 97143 94334 155401 161815 167498 169840 120863 122637 135193 134870 151055 151560 426577 460120 1325210 1307783 516684 531941 140551 124059 140168 138939 159561 156886 149529 150064 94631 95910 315065 279329 804382 811648 249585 246634 318669 320307 378216 367632 394654 394396 413776 421612 395314 442973 959310 1002382 609538 517624 341612 336595 392243 393181 412443 417230 423633 430805 486985 484219 782904 825638 39.55 67.3 1
08:34:04 2023-10-13 402502 396175 96974 94422 155358 161815 171106 169875 120241 120840 134896 135044 150917 152222 423737 458323 1332124 1317055 515952 531120 140849 123783 142606 142183 160327 156092 149696 149138 94514 95323 313499 276025 823245 809181 248956 247920 315983 319761 375529 366529 393817 393217 415088 418812 394383 441320 953848 1000223 601143 515170 343558 333685 393885 395407 413207 418990 425794 431000 486048 486259 793162 825564 39.65 67.3 1
08:34:05 2023-10-13 404734 396439 96816 94591 154764 162147 170916 170218 120494 122910 135005 135523 150571 152645 423484 460012 1338178 1315248 512539 531833 138691 124318 140245 139922 159460 156711 149184 150131 96572 95843 313499 279043 803159 809349 249727 246845 315911 318500 378145 365914 391064 395023 414396 421612 393168 437446 958629 1006358 618200 515901 341612 334486 392472 390456 414624 418474 423597 428567 482230 486755 786319 823295 39.65 67.3 1
08:34:06 2023-10-13 403937 396360 96949 94651 155112 161850 170986 170029 120209 122790 134708 135077 150538 152222 423700 453870 1328107 1315110 516191 531905 138306 124059 139777 139217 159494 156851 148845 149994 96640 95811 313499 279132 798343 810497 248921 249072 315983 318242 378677 366758 391989 394604 414763 422729 394203 438813 958225 1001072 601143 511169 341369 334521 391550 391314 413869 420689 427307 429745 483964 483431 788557 824518 39.65 67.3 1
08:34:07 2023-10-13 400167 397883 96945 94551 155328 162042 171211 170113 120339 122807 134861 135044 150883 152256 423700 454579 1333428 1328178 518779 531869 138392 124197 140269 139009 159528 156742 149184 149857 96640 96128 313499 278579 805911 806486 248152 248303 315911 318723 377224 369556 392208 391971 415052 420984 396826 439152 953774 1006006 608063 512512 342067 335718 394562 392340 411142 420348 423561 433437 481144 483807 789494 823369 39.65 67.3 1
08:34:08 2023-10-13 402502 397083 97143 94458 155363 159408 167797 170078 121061 122807 135025 134976 150988 151733 423737 460120 1327229 1307745 516684 531977 140712 124145 140364 139859 160234 156970 149769 150479 94579 95942 312545 279329 807613 811648 249513 247325 319120 320307 377756 367561 394654 394324 413123 421361 395279 442347 959310 1001601 607021 519304 341612 333983 393035 393146 412372 417816 427679 431147 486985 484183 783460 825638 39.65 67.3 1
08:34:09 2023-10-13 403365 397852 96978 94486 155367 162006 167464 170232 120553 120840 135193 135119 151021 152222 423664 458288 1333070 1317018 516684 531905 141032 123869 142966 142252 160549 156201 149836 149205 94579 95843 315065 277724 815330 809181 249481 248268 317770 319430 375529 367302 394059 393458 415016 419106 395566 441633 953774 1003091 613766 514511 343558 333649 395076 393003 412228 418955 425491 431917 486733 486222 794816 824465 39.65 67.3 1
08:34:10 2023-10-13 404899 396404 96875 94518 154858 162339 170951 170540 120177 123046 134826 135451 151133 153069 423448 459760 1335637 1313392 512539 531761 138743 124284 140534 139661 160003 156851 149184 149994 96640 95680 313141 279060 806235 808775 249692 247467 317770 320761 378180 365358 391028 394987 415016 421612 393132 437642 959310 1006358 609538 516633 341612 336766 392472 390766 414917 418768 423597 428494 485910 487098 787437 823295 39.65 67.3 1
08:34:11 2023-10-13 404509 397295 97010 94640 155186 162042 171225 170078 120209 122841 134861 135052 151021 152573 423700 453163 1330938 1316008 515606 531941 138306 124197 140168 139184 159528 156851 149151 150165 96606 95811 320529 278971 809631 809145 249306 248303 315947 321216 378677 366207 391989 392451 414944 422765 394203 439430 955694 1005377 603894 510556 341612 334521 393306 391350 415265 421128 425993 428530 484036 484183 790804 825364 39.55 67.3 1
08:34:12 2023-10-13 400751 399325 96941 94518 155298 161928 171225 170078 120209 122841 134861 135077 150538 152467 423737 454579 1332152 1330106 516500 531905 140614 123990 140168 138939 159528 156851 149184 149890 96606 95811 316524 278543 804984 805916 248885 248687 315874 318723 377526 369260 390752 392007 415088 421316 396754 437378 955877 1000661 608063 512149 342310 335718 392207 391785 411792 420975 423525 431830 480770 484183 792784 823369 39.65 67.3 1
08:34:13 2023-10-13 402509 396144 97281 94399 155397 159512 167797 167006 120766 120423 134990 134883 150988 151422 423700 460048 1324234 1313376 518153 531905 138306 124024 140767 140019 160200 157005 149393 151665 94515 95942 312545 279365 820113 811648 249128 247842 318669 319184 377828 367302 394654 395443 413270 421612 395530 441670 958629 999508 609453 516361 341369 334252 392207 391936 411178 417851 427716 430805 486570 483431 782867 825638 39.65 67.3 1
08:34:14 2023-10-13 401290 399039 97151 94463 155367 161780 171127 170078 120503 122722 134896 135010 151021 151943 423700 457929 1333428 1320807 518116 531941 140854 124076 140465 138818 160148 156851 149629 150098 96606 95909 313499 279207 811162 809349 248921 247920 316433 318465 375243 367632 394059 393146 415016 418776 396754 441302 953774 1005377 597030 514146 343314 333613 394419 392691 411649 418661 426399 432873 486048 483628 793199 823295 39.65 67.3 1
08:34:15 2023-10-13 405083 399062 96875 94486 154862 162225 170916 170267 120209 122927 135122 135436 151028 153069 423448 459832 1333842 1309650 512539 531761 138657 121058 140364 139184 160003 156742 149184 149924 94611 96131 313499 278971 804502 809181 249727 247361 317770 318465 377526 365322 391967 395544 414360 421020 393168 438731 959310 1008859 610495 516633 342067 335718 392472 391936 414917 418768 423525 430193 485472 487098 785970 825051 39.65 67.3 1
08:34:16 2023-10-13 405079 399325 96978 94527 155332 162077 171261 170113 120177 122841 135193 135128 150779 152222 423737 453163 1331502 1317018 515110 531905 138310 123990 140186 139105 160200 156781 149184 149824 96606 95811 315065 277688 804681 810362 249306 248019 315838 322127 378108 366607 392171 393904 417364 421505 393926 439778 957075 1001601 603894 514805 341551 335718 394105 394567 412372 419097 422190 429818 485508 483933 795322 825638 39.55 67.3 1
08:34:17 2023-10-13 402225 399325 96647 94655 154510 162637 170845 170575 120062 123080 134415 135707 150471 153205 423664 454579 1343574 1322688 511082 531905 140517 123990 140364 138844 160037 156597 149184 149650 94470 95680 314452 277262 820500 804776 249692 248094 315983 319242 376694 367597 389889 394396 415088 420357 395566 436955 956592 1012280 612357 513345 341070 335718 392172 390456 414953 420384 426288 431147 483400 486810 794756 823369 39.55 67.3 1
08:34:18 2023-10-13 403937 399348 96974 94486 155082 162042 171225 170113 120209 122790 135193 135128 150779 152222 423737 454544 1325210 1317018 519554 531905 138306 121189 140119 140106 159868 157010 150654 149997 94482 95910 315065 279293 800595 810497 248394 249036 315983 317725 379002 367302 392025 394045 414980 422503 394383 439650 959199 998276 607483 512113 341127 334521 391861 391936 410853 420062 427343 430463 484071 483431 788216 825051 39.65 67.3 1
08:34:19 2023-10-13 399276 399325 97010 94458 155363 161928 171261 169994 120503 122841 134896 135044 150883 152222 423700 455930 1333428 1326290 519259 531941 140614 124076 140364 139217 159528 156851 149184 149890 96606 95811 313141 278543 806960 807058 248501 248303 315983 318688 377260 369853 392244 392007 415052 421316 396862 439613 958225 1008236 609453 512618 341612 336875 394419 393173 412990 420169 423453 433562 483735 483807 788640 820923 39.65 67.3 1
08:34:20 2023-10-13 402794 397083 96982 94398 155190 161815 167515 169994 121130 120823 131731 134774 151271 152015 426890 461466 1330180 1309650 516170 531797 138704 124128 140168 139035 159561 156851 149529 150064 94515 95811 312418 279437 804623 811648 249442 246739 318140 318242 377828 367302 394375 394396 413413 420698 395252 441633 959310 1003127 609538 516633 341369 333516 392172 392834 413351 417816 423597 431147 486949 485620 784053 825051 39.55 67.3 1
08:34:21 2023-10-13 403717 396826 96982 94426 155324 161963 171261 169959 120439 120758 134826 135044 150538 152083 423737 457285 1331990 1317018 516684 531905 140746 123904 140560 142381 160037 156345 149663 149138 94611 95551 314307 275989 823652 811574 249231 247984 315947 322127 375950 368646 393319 393627 414944 418928 393890 440204 955841 1000187 612357 514805 343558 335445 393027 391936 412407 419133 424586 430012 485508 484219 793273 825051 39.55 67.3 1
08:34:22 2023-10-13 401656 399062 96479 94647 154330 160522 170845 170694 119801 123080 134415 135570 150504 153205 423700 454544 1341129 1323630 511446 533599 140551 123904 140364 138844 159561 156597 149151 149650 96606 95680 312162 277493 808704 804776 249516 247984 315983 321616 376694 367597 389852 393181 415088 419767 395566 436297 955200 1010777 605283 512641 341612 333830 392207 391785 414261 420384 423259 430853 483400 486467 794756 820702 39.55 67.3 1
08:34:23 2023-10-13 401365 397074 96974 94422 155324 161780 171225 169840 120241 122841 134767 135044 150538 152256 423737 458646 1322637 1313376 520464 534809 138228 121189 140228 139986 159460 157075 150583 150098 94515 95942 312545 279329 799761 809717 248117 247920 316184 316837 378375 367453 393429 391744 413741 421612 395252 440989 958629 1001195 613766 514805 340885 334287 392172 391386 409953 417887 427005 430805 484071 483128 784090 825721 39.65 67.3 1
08:34:24 2023-10-13 399212 397295 96974 94358 155397 161780 167132 167648 120339 120590 135288 135010 150920 151977 423737 459580 1333428 1322688 518116 531905 140551 124024 140364 138939 159561 156632 149184 149890 96606 95909 313499 278347 802778 807058 248921 248094 315983 320945 375565 369260 394059 392043 415052 418812 396538 441339 958225 1007520 605283 513565 342340 333794 394454 394567 411649 418955 427006 433402 486192 483807 790915 825132 39.65 67.3 1
08:34:25 2023-10-13 404539 397079 96879 94556 155078 162042 169106 167908 120733 121060 135063 135413 150887 152611 425757 459904 1333703 1309650 510461 531869 140530 123990 140382 139105 160090 156781 149117 149684 94373 95909 309311 279240 804984 808574 249763 246775 317770 318500 377828 365393 392317 395580 414688 421020 393168 440310 957397 1007431 608129 517992 341612 333516 391001 392834 414953 418474 427613 429854 485508 487098 784090 825638 39.65 67.3 1
08:34:26 2023-10-13 405083 399517 96978 94462 155220 161815 171141 170148 120209 122671 134896 135044 150746 152222 423737 453870 1332830 1316045 515147 531905 140517 123904 140364 138939 159528 156597 149217 149890 94547 95811 314452 276413 805762 811648 249442 247810 315947 320068 377648 366895 392098 393591 417327 420841 393890 440273 954966 1002382 601143 513218 341275 334181 392472 391660 412443 420725 426399 429173 485130 483521 792111 824465 39.65 67.3 1
08:34:27 2023-10-13 402500 397551 96676 94583 154832 162112 170916 170456 120062 123080 134638 135707 150538 153205 423700 453870 1343110 1329160 513269 531905 140632 124024 140367 142481 159561 156851 149217 149684 96572 95648 313499 277724 803539 804776 249306 248339 315983 318794 376730 367597 389889 393181 415088 421020 395566 436951 955163 1009313 606152 510666 341612 333481 392207 391785 413351 422066 427006 431501 483400 486232 791964 819538 39.65 67.3 1
08:34:28 2023-10-13 402794 396149 96974 94318 155432 161554 167764 169687 120521 122671 134802 134925 150779 152011 423700 460048 1322637 1313376 519517 535188 138168 121091 140259 139956 159494 156781 149151 150064 94515 95942 314599 279365 814217 809201 248152 247537 318183 320081 378360 367561 394096 392007 413413 421541 394974 441707 958629 1000223 605283 515901 340644 333983 392172 391350 412990 417523 427005 431147 485508 483467 782349 825364 39.65 67.3 1
08:34:29 2023-10-13 399803 397074 96978 94330 155367 161815 171141 169840 120503 120423 135193 135077 151021 151733 423737 457285 1331883 1320807 517749 531869 140649 123990 140364 138748 159561 156379 149184 149650 96572 95999 312162 278579 806862 808202 248921 247573 315983 318465 374440 367632 393780 392043 415016 417611 395908 440989 956863 1002982 605283 513565 343284 333722 394105 394567 411938 419062 422190 433437 486570 483843 794853 824465 39.65 67.3 1
08:34:30 2023-10-13 405083 397295 96635 94490 154587 160267 168869 167943 120406 121010 134874 135350 150749 152645 423520 459148 1334688 1313376 509776 534393 140611 124024 140344 139105 159561 156563 150583 149684 96572 95680 331819 279675 805549 808202 249727 247219 315983 320307 377828 365358 390476 394396 414396 421612 393168 437642 958629 1006358 610948 516361 341612 334521 392472 390456 414917 418474 423367 428530 482230 487098 787437 823295 39.65 67.3 1
08:34:31 2023-10-13 403932 396404 96982 94494 155117 162112 171141 170113 120241 122790 135099 135077 150571 152399 423737 455476 1330938 1316981 514889 531869 138444 124024 140070 138939 159528 156886 148574 149924 96606 95843 316524 280998 799565 811611 249374 248755 315622 318135 378569 366314 392098 391864 414980 422801 394383 439284 956592 1002492 613766 510593 341127 334556 391586 391350 414162 421011 426102 429514 484071 483843 785707 824465 39.65 67.3 1
08:34:32 2023-10-13 396714 396395 96978 94490 155078 161928 170986 169875 120209 122756 134673 135044 151049 152467 423700 454615 1329287 1328215 518594 531941 140517 123990 140168 142386 159528 156488 149522 149684 96572 95648 313499 277760 804743 805916 248152 248339 315983 318465 377260 369296 391653 394892 415088 420393 396862 437738 955200 1007431 594406 512149 341612 333516 393972 392062 413575 419767 427006 432800 484609 483700 790171 820876 39.65 67.3 1
08:34:33 2023-10-13 402220 397074 97139 94423 155367 161815 171021 169805 120798 120423 134931 134790 150779 151455 423700 460120 1326537 1311406 516500 535188 138271 124197 140294 139118 159460 156567 149117 150030 94579 95910 313499 279401 800258 811312 249306 247219 316220 317725 377490 367302 394980 394360 412255 421020 395252 441670 959310 1003091 624619 513621 341127 333481 392207 392869 412443 416645 423633 431110 486264 484219 783733 825051 39.65 67.3 1
08:34:34 2023-10-13 402429 397079 96974 94391 155108 161850 171106 169840 120241 122722 134708 135044 150538 152256 423507 457965 1331883 1317018 515549 531120 140782 123783 140469 142235 160293 156345 149663 149138 94502 95583 313229 276025 812159 808574 248956 247573 315983 320210 375529 365429 393465 393217 414799 418821 396345 440021 955503 1001818 612357 514036 343558 333794 393584 392691 412082 419133 424027 429854 487708 484112 793309 824465 39.65 67.3 1
08:34:35 2023-10-13 402785 397079 96676 94744 154841 159997 168869 170757 120209 121094 134874 135350 150850 153103 423520 457786 1329250 1315110 510607 531941 138134 124370 140218 139989 159350 156886 148640 150165 94644 95878 313499 278579 797483 807058 249306 247537 315983 317796 379038 367632 390788 394119 415016 420358 395288 437383 957397 1007816 603372 515170 341127 334591 391586 391785 413714 418153 427984 429818 481144 486376 781758 822710 39.65 67.3 1
08:34:36 2023-10-13 402839 397079 96879 94426 155363 161963 170986 169994 120177 122756 135005 135149 150571 152256 423737 455894 1322637 1314139 519628 531905 138114 124059 140106 139035 159494 156886 148912 150061 94547 95910 312162 279256 798015 809349 248011 248197 318219 320081 378857 367417 392098 391971 414360 420358 394419 438992 960274 998984 603884 513311 340644 337352 394421 391660 409988 419169 427380 430500 486327 482717 786319 824465 39.65 67.3 1
08:34:37 2023-10-13 399248 396179 96816 94483 155363 161815 171296 169840 120439 122637 134802 135044 150779 151977 423737 455930 1329617 1323429 518617 531494 140551 123852 140266 138844 159528 156632 148981 149684 96572 95680 313499 278579 808668 807058 248536 248129 315983 318723 376730 369296 393187 392007 415052 420428 396862 440346 955237 1006006 601143 512149 341612 333516 396663 394009 414052 418883 423489 433291 483928 483288 790804 822874 39.65 67.3 1
08:34:38 2023-10-13 403570 397079 96808 94422 154755 161963 170916 169875 120209 122876 135005 135044 150471 152256 423700 459760 1333973 1308676 510461 531350 138271 124232 140259 139535 159936 156746 149117 149824 96605 95648 313499 278615 804095 811611 249620 246739 317770 318277 377562 365144 393319 395337 413776 421020 392029 439998 957360 1007431 608129 516633 341369 333481 392472 391971 414953 417887 423597 428567 485166 487098 784090 824465 39.65 67.3 1
08:34:39 2023-10-13 404509 396184 96676 94422 155112 159960 170986 169959 120030 120590 134708 135044 150538 152222 423700 453198 1331044 1315110 514782 531905 140419 123818 140070 142252 159561 156632 148878 149650 96572 95680 314452 277493 800932 809181 248956 247637 315724 321022 377864 366200 391989 395724 417255 421397 393649 438950 953664 1002529 607021 510251 341612 336668 392472 391625 412479 421011 425798 429221 484753 484901 788676 823880 39.55 67.3 1
08:34:40 2023-10-13 396714 399175 97009 94647 155052 159997 166916 167943 120177 120926 134839 135282 150853 152611 423520 459940 1333777 1317018 514876 535188 138901 123955 140098 138844 159494 156597 149084 149997 96505 95811 313637 279509 798877 804776 248921 247884 316184 318951 377792 368741 391653 393181 412470 421612 396790 437642 959310 1012243 608063 516633 340402 333481 394249 392340 414750 417523 427005 432444 481144 485656 781721 820923 39.65 67.3 1
08:34:41 2023-10-13 402225 399062 97111 94327 155432 161710 167614 167006 120798 120256 134931 134570 151021 150837 423700 460048 1324518 1309644 516684 531869 138388 123990 140256 138723 159528 156707 150167 151417 94515 96165 315561 280873 805268 811648 249163 246634 318110 319854 377612 367382 394618 394083 413123 421020 395252 441486 958629 1000150 602504 516633 341340 336120 392172 392798 411792 417195 426029 432173 486949 483467 781721 825051 39.65 67.3 1
08:34:42 2023-10-13 402473 397083 96816 94398 155082 162006 171106 169924 120439 122807 131485 135010 150504 151977 423664 458531 1331883 1317018 515878 531048 141011 123835 140757 142113 160858 155840 149663 149171 94514 95355 312418 276837 830389 808537 249270 247537 315983 319466 375230 366493 393465 393181 415016 418812 394347 441670 953320 1001637 612357 513712 341551 333649 394663 395186 414750 418955 424549 430963 486084 484004 796020 824317 39.65 67.3 1
08:34:43 2023-10-13 404796 397260 96643 94486 154828 162339 170916 170421 120062 121142 135005 135779 150538 152713 423412 458394 1337781 1311397 511810 531725 138306 124197 140224 139131 160157 156677 150900 149650 96706 95680 315065 279007 806152 806874 249656 247467 315983 318242 378966 366057 390476 394396 414980 422801 393757 437605 959310 1006358 603894 515535 341612 334521 392363 392340 414588 418474 423561 428530 481179 485332 784090 823295 39.65 67.3 1
08:34:44 2023-10-13 403932 397079 96974 94422 154846 162042 171225 170148 120209 122841 134861 135044 150571 152467 423700 455403 1328107 1315110 516426 531869 138306 124024 139743 139035 159494 156886 148540 150027 96638 95811 312545 278971 805232 808574 248885 249072 315983 317796 379002 367016 391989 394604 414799 422431 394239 439467 956445 999655 604762 510447 341127 334521 391001 391076 411214 420357 428832 430427 483659 483467 786300 824465 39.65 67.3 1
08:34:45 2023-10-13 398958 399836 97075 94647 155082 159773 168869 167943 120406 120926 135028 135513 150783 152542 423700 462723 1333428 1319031 514697 531905 138306 124110 140168 138844 159528 157046 149117 149684 96539 95680 315561 279473 801387 806486 249306 247537 317141 316837 376694 368741 391399 393181 412506 420393 396790 438644 959310 1010472 612357 513657 341054 333830 394249 390456 412443 416610 426029 433094 482230 484937 784053 820886 39.65 67.3 1
08:34:46 2023-10-13 402785 397074 97111 94523 155082 161780 167616 169840 120651 120423 134896 134883 150779 151699 423412 460120 1326256 1305814 515184 531869 138491 123990 140070 138844 159494 156642 149084 149997 94579 95878 313499 279096 806114 811648 249513 246598 318851 320307 377346 367561 394654 394396 413741 421133 395422 441730 959310 1003091 603199 518029 341612 335718 392172 393146 412407 417523 426029 430805 486949 484901 783460 825051 39.55 67.3 1
08:34:47 2023-10-13 402429 397251 96986 94394 155324 162042 171190 170078 120209 120805 135005 135115 150988 152222 423737 458288 1332124 1317018 516281 531869 140828 123783 142849 142113 160293 156201 149836 149205 94644 95323 315065 276642 810829 808574 248921 247884 315983 319466 375529 366493 393465 393217 414980 419106 394383 440971 953099 1000223 612357 514511 343558 333613 393922 393003 412264 418331 424549 430963 486048 486259 793125 825638 39.55 67.3 1
08:34:48 2023-10-13 405633 399320 96643 94651 154725 162112 170916 170421 120462 122910 134826 135485 150820 153069 423448 459076 1336350 1312455 510356 533672 138769 124197 140210 139469 159902 156597 149151 150027 96573 95843 313499 279675 804864 808202 249727 247537 315983 320761 378736 365393 390788 394432 414688 421612 393168 437615 958629 1006358 602504 515170 341612 336321 392472 390456 414917 418803 423597 428530 483436 487098 787437 823295 39.65 67.3 1
08:34:49 2023-10-13 403717 399325 96974 94615 155074 161963 170986 170148 120521 122876 134708 135044 150883 152467 423700 453163 1328107 1315073 515459 531905 138306 124024 140168 139283 159528 156886 148912 149890 96605 95811 317494 278543 799183 808574 249516 248339 315947 321216 378677 366722 391989 391900 414980 422134 394239 439430 955694 1003952 603894 510593 341127 334521 392472 391350 415228 421128 425993 429818 484036 484219 790241 825364 39.65 67.3 1
08:34:50 2023-10-13 399867 399212 96917 94522 154979 162355 166633 167943 120259 120926 133294 134993 150538 152467 423700 460084 1333428 1320884 513215 531905 140517 123990 140789 139251 160210 156742 149117 149684 96572 95975 312162 279509 804261 804776 248921 247537 316662 318951 377224 368705 391100 393217 412506 421020 396790 437642 958907 1009313 612357 516633 340644 333830 394007 392785 412443 416610 426066 432101 481215 484937 783497 820886 39.65 67.3 1
08:34:51 2023-10-13 401292 397074 96978 94363 155112 158927 171091 167357 120683 120423 134896 134570 150883 151145 423700 460120 1323259 1306816 516684 531905 138306 123990 140168 139889 159834 156642 149084 150238 94482 95844 312545 278863 804502 811648 249338 246634 318444 316802 377526 367338 394096 394083 413306 421612 394383 441633 959310 1002418 609453 516332 341127 333481 392172 393181 412407 417558 427075 430805 486985 484148 782867 825638 39.65 67.3 1
08:34:52 2023-10-13 403365 399062 96978 94491 155112 161815 171141 169994 120439 120805 134861 135044 150571 151767 423700 457321 1332124 1317018 516281 531494 140905 123749 142958 142420 160583 155875 149696 149171 94644 95355 313499 276837 813838 808574 248921 247884 315983 319690 375529 366493 393502 393217 415016 419106 394383 440971 952388 1001708 603894 514183 343558 333613 394311 392727 412300 418955 424513 430963 485364 486222 793273 823295 39.65 67.3 1
08:34:53 2023-10-13 404326 397079 96647 94490 154579 162077 170916 170183 119965 122876 135052 135436 150786 152611 426320 458180 1334813 1311397 511810 531725 138237 124197 140224 138844 159528 156632 149151 149650 94547 95779 313141 278115 806235 807058 249341 247219 317734 318242 378966 365393 390476 394396 414396 422206 393168 436411 957950 1005612 611538 515170 341612 337315 392472 389600 414297 418474 423597 428530 484463 486412 784090 823295 39.65 67.3 1
08:34:54 2023-10-13 403937 396149 96812 94544 154862 161815 171070 170113 120144 122841 135005 135132 150538 152222 423700 453516 1326187 1313169 516463 531084 138210 124059 139795 139098 159274 156886 148607 150027 96505 95680 315065 278971 811312 809299 248536 248823 315911 320307 378713 366758 392135 394045 414944 422801 394203 438809 955694 997293 612357 510593 340644 334521 393547 393451 412990 420384 427005 429818 483355 482502 787437 824778 39.55 67.3 1
08:34:55 2023-10-13 400662 397074 96913 94486 154936 159550 166714 167943 120324 120926 134934 135010 150538 152222 423664 460120 1335674 1316707 513615 531905 140424 121010 140464 138723 159528 156379 149151 149684 96572 95680 313499 278579 821043 804776 249306 246775 316220 317725 375565 367310 391100 393770 412506 419142 396790 438302 959310 1009313 603894 516633 341612 333830 393418 390456 412443 416574 423525 432481 482605 485314 784090 820886 39.65 67.3 1
08:34:56 2023-10-13 402612 396817 96978 94486 155078 159736 171106 170113 120144 122756 134732 135014 150538 151943 423700 460084 1328107 1305923 511366 531869 140482 121025 140119 139184 159868 156607 149117 149857 94515 95779 317494 278435 804502 811648 249549 246457 317770 319589 376694 365393 393209 394145 413741 421020 393757 441008 959273 1006006 609538 513391 341369 333481 391897 392007 413714 417230 425835 430500 486228 486412 784053 824465 39.65 67.3 1
08:34:57 2023-10-13 403918 397074 96676 94362 154867 161702 170986 169994 120209 122671 134638 135010 150538 152222 423664 453870 1331990 1315073 514380 530337 140517 123955 140168 142286 159561 156379 149184 149650 96572 95583 312418 277034 809484 809181 248885 247537 315709 319725 376371 365429 392317 393217 415088 420357 393204 439980 955429 1002455 603894 511857 343070 335718 392472 394288 412264 420205 425757 429331 484645 484183 792111 824465 39.65 67.3 1
08:34:58 2023-10-13 401372 397290 96647 94494 154862 161850 170916 170148 120618 121094 135087 135436 150786 152645 423556 457142 1335674 1315211 513269 531761 137750 124197 139708 140118 158986 157175 147636 150479 94418 96098 313499 279329 792067 805916 249163 247537 315983 316802 379002 367632 389925 393770 415016 422503 395602 437192 957360 1009313 608063 514805 340131 334521 392207 392062 413024 418803 427343 430913 480469 485656 780282 820923 39.65 67.3 1
08:34:59 2023-10-13 402505 397074 96643 94423 155117 161815 171225 169875 120177 122756 135147 135044 150538 152083 423700 457965 1321698 1313169 516576 531905 138392 123938 140171 138913 159393 156597 148607 149924 96505 95843 311592 279437 799333 809349 247904 247637 318633 319366 378252 366901 393004 394045 413270 421505 395108 440090 958225 998276 605283 514805 340607 336430 392172 393378 409953 417301 427005 430353 484071 482378 784090 823295 39.65 67.3 1
08:35:00 2023-10-13 400304 399062 96941 94486 154970 159773 166599 167708 120177 120771 134673 135044 150538 152222 426320 460120 1336995 1317018 507584 531386 140781 123990 140364 142183 159595 156379 149217 149171 96606 95648 314452 276908 811182 806486 249763 246532 315983 318723 375529 367632 391690 395580 414688 418812 395602 439060 956592 1014430 606720 516633 340555 333830 394384 390766 414953 417851 422225 431831 482605 486088 786300 820923 39.65 67.3 1
08:35:01 2023-10-13 405074 397079 96647 94462 154523 161999 170916 169910 120030 122841 134817 135124 150504 152467 423664 458646 1331883 1307783 509812 535188 138168 121126 140252 139402 159494 156389 150654 149757 94482 95812 312162 279675 804623 809349 249692 246775 315983 318242 376443 365251 390752 394396 414396 420428 392029 438166 957950 1007431 601983 515901 341612 335481 392195 390492 414297 417567 423561 428530 482641 486376 785970 822710 39.65 67.3 1
08:35:02 2023-10-13 400377 397295 96652 94390 154901 161815 170986 167474 120095 122671 134638 135585 150538 152256 423700 454544 1336452 1326553 516537 531120 138392 123818 139878 142386 159494 156350 148878 149650 96539 95648 313499 277760 805631 806486 248117 248339 315983 318277 376694 368705 390222 391421 415052 420393 396826 437296 953811 1005736 609453 511787 341612 333212 393418 391785 411214 420384 423561 432137 480469 483467 789758 820267 39.65 67.3 1
08:35:03 2023-10-13 399280 397083 96684 94394 154901 161850 168963 167908 120604 120976 135147 135121 150471 152399 426283 461466 1335674 1319002 514367 531905 138484 123852 140070 142450 159393 156816 150583 149787 96606 95712 312418 279545 804141 805345 248921 247537 319302 316766 377260 368741 391100 393217 412506 420142 396826 437715 959310 1009313 612357 516633 340644 333830 393972 390182 412479 416645 426704 432787 481215 485314 781795 820923 39.65 67.3 1
08:35:04 2023-10-13 401081 396786 96986 94298 155358 161554 171211 169568 120733 120423 134931 134477 150917 150804 423700 460120 1323397 1307783 516684 531905 140322 123904 140168 142286 159561 156742 149151 149890 96506 95680 312545 279204 806476 813378 249442 247290 318858 319147 377684 367490 394228 394217 412943 421469 395422 441725 957055 1000187 602504 516560 341369 335718 392136 392007 411503 416645 425921 430500 486949 483503 781758 824465 39.65 67.3 1
08:35:05 2023-10-13 402421 399320 96909 94454 154729 159550 166964 170078 120922 122705 134802 135077 150820 152539 423592 460269 1344329 1317055 510356 531869 140683 123852 140350 142381 160071 156379 149217 149238 96572 95551 312418 276837 807516 807058 250501 246775 315983 318794 375865 367632 391690 395580 415088 419178 395566 439028 955914 1014430 606720 515901 340591 333541 393106 390801 414989 418509 422225 431183 484879 487098 788603 820923 39.65 67.3 1
08:35:06 2023-10-13 404936 396369 96643 94583 154755 161885 170916 170183 120030 122910 134638 135077 150297 152467 423664 457965 1332520 1309644 512227 534809 138271 120992 140155 139009 159494 156746 150583 149824 94482 95747 313499 279675 804864 808202 249727 246845 315983 320761 377648 365322 390512 394432 414396 421361 393757 437642 957950 1007816 609538 515901 341612 333983 392472 390766 414336 418474 423597 428530 482605 487098 786319 823022 39.65 67.3 1
08:35:07 2023-10-13 400482 399320 96676 94454 155126 159997 171190 170113 120144 122841 135087 135044 150538 152467 423664 453835 1329250 1330106 515694 531084 140614 123990 140168 138844 160095 156597 149184 149617 96606 95648 313499 278115 806235 805916 248501 248303 315983 318465 376694 368705 390439 391936 415052 421020 396790 437364 955429 1007431 602514 510666 341612 335718 392207 391807 411756 420384 423525 431110 480770 483807 792111 820849 39.65 67.3 1
08:35:08 2023-10-13 398922 397088 96647 94555 154828 159785 168869 167908 120406 121025 135098 135401 150783 152505 423520 459076 1335637 1319002 513542 531905 138306 124076 140057 140263 159427 156816 150549 150027 96505 95811 315065 280873 797520 804776 249270 247219 317770 318951 377864 368741 391064 393181 412506 422206 396790 437642 956647 1011455 603894 515629 340402 333983 393659 392340 413024 417851 428357 432444 481144 485656 781167 820923 39.65 67.3 1
08:35:09 2023-10-13 402794 397255 97281 94335 155397 161710 167797 167006 120798 120423 134896 134604 150883 151560 423664 460048 1324234 1311508 517786 531458 138306 123990 140168 138939 159528 156851 149014 150027 96572 95811 312545 280641 819141 811648 248672 247361 318001 319854 377964 367417 394155 394604 412363 421612 395216 441652 957950 999508 624619 516267 340644 336193 391897 391936 412697 416610 426066 430768 486192 482752 782867 825638 39.65 67.3 1
08:35:10 2023-10-13 401270 399284 96909 94490 155289 159444 171070 167673 120177 122841 135191 135798 150746 152188 423664 459760 1343299 1320807 508301 531869 140746 123955 140462 142252 159561 156345 149217 149205 96606 95485 312064 276837 810490 806486 250290 246532 315983 320761 375529 367597 391930 396173 415016 419106 395566 438644 956592 1015148 603901 516633 340555 333564 392207 390730 414917 417816 422820 431147 483431 487098 786300 820923 39.55 67.3 1
08:35:11 2023-10-13 405083 396817 96643 94519 154721 162042 170880 170113 119998 122876 134603 135077 150504 152467 423628 458646 1331990 1311406 510971 533636 138271 124197 140259 139085 159460 156997 149151 150030 94482 95747 331819 278543 804382 809077 249692 247255 317734 318206 376658 365358 391130 394432 414543 421316 393168 437747 958629 1008145 610948 515901 341612 333516 392472 390766 414297 418509 423561 428494 483320 487098 786319 823295 39.65 67.3 1
08:35:12 2023-10-13 399840 397887 96643 94486 155074 161928 170986 169959 120177 120805 134638 135044 150504 152467 423737 454544 1332189 1328215 515694 531120 138306 123990 140168 138844 159528 156597 149184 149650 96572 95648 313499 277724 806356 804776 248188 248339 315983 318465 376694 368445 389889 391971 415088 420393 396754 436951 953811 1007431 608063 510666 341612 333830 394105 391232 411178 420384 423525 431110 480433 485644 790355 820886 39.65 67.3 1
08:35:13 2023-10-13 399284 396149 96812 94522 154841 159773 168869 167908 120471 120926 134874 135350 150887 152611 423556 459832 1336277 1317018 513215 531494 138392 121156 140109 138913 159494 156597 149117 149684 94450 95878 314599 279509 811306 804776 248921 247502 316184 318951 377792 368741 391653 393770 412506 421612 396790 437642 959310 1010741 611828 515901 340644 333481 393936 392340 413642 416326 427343 433094 481215 485620 781758 820923 39.65 67.3 1
08:35:14 2023-10-13 402232 397083 97214 94367 155332 161597 167831 167006 121320 120423 135193 134570 151021 150843 423664 460084 1322988 1309644 516684 531905 140517 123990 140084 139217 159494 156597 149117 149924 94547 95878 315561 280473 804141 811648 248814 246669 318669 319402 377951 367417 394192 393003 413087 421612 395252 441670 960274 999408 610948 516633 341127 333649 394663 395127 410853 417230 426029 431110 487708 483467 782904 825051 39.65 67.3 1
08:35:15 2023-10-13 401154 399062 96913 94454 154828 161780 171070 170078 120766 120926 134791 135069 150538 152222 423628 459076 1342658 1317018 508301 531494 140585 123869 140266 142252 160037 156240 149663 149105 96606 95355 312162 276837 819877 806486 250501 246739 315874 319206 376129 367561 392244 395616 414980 419142 395566 439193 956592 1014430 605310 516633 341803 333830 392243 390766 414953 417851 422225 432209 483320 487098 788566 820923 39.65 67.3 1
08:35:16 2023-10-13 405366 397074 96545 94422 154617 162112 170916 170148 120030 122841 135147 135077 150538 152573 423664 460416 1335875 1313354 511698 531761 138691 124232 140259 139184 160027 156458 149117 150030 94547 95811 313499 278543 804623 808055 250004 246739 315983 318242 377224 365358 391508 395265 414396 421020 392029 437642 958225 1007431 608063 515901 341612 333481 392472 393378 414917 418474 423561 428530 483355 487098 787437 824465 39.65 67.3 1
08:35:17 2023-10-13 401656 400154 97009 94486 155186 161815 171106 170148 120209 120840 134673 135362 150538 152573 423700 454544 1335526 1329160 514598 531905 140551 124059 140168 139627 159528 156597 149014 149650 96572 95648 317494 277724 805105 804776 248536 248303 315983 318465 376694 367632 389889 392043 415088 420428 395530 436951 953848 1006358 605283 511750 341612 333481 394663 391509 412117 420420 423525 431147 482899 483897 792074 819686 39.65 67.3 1
08:35:18 2023-10-13 400163 399212 97009 94647 154884 159997 171289 167943 120618 121010 135098 135350 150887 152645 423520 460416 1328309 1317018 512852 535188 138789 124231 139708 139892 159240 156886 150162 150442 96338 96007 315720 279473 794179 804776 249021 247537 315983 318501 379002 368741 391064 393734 413776 421612 396196 437078 957360 1010777 603372 514440 340161 333983 392243 391509 412443 417567 427343 431147 480770 484937 779062 820886 39.65 67.3 1
08:35:19 2023-10-13 401255 397079 96978 94266 155397 161632 167464 169687 120177 122637 135193 134997 150538 151733 423664 460012 1322637 1311508 518890 531905 138306 123990 140168 138844 159528 156597 149014 150030 94515 95878 309311 280873 807369 810497 248046 247361 318669 319402 377684 367159 394022 391971 413123 421612 394419 441339 958629 999691 605283 515170 340644 334226 392172 391314 409953 417558 426704 430463 485926 482752 781758 824465 39.55 67.3 1
08:35:20 2023-10-13 400852 397079 96875 94386 154901 161850 167414 167708 120586 122807 134826 135044 150571 152222 426815 460120 1337327 1317018 510643 531905 138981 124024 140661 142377 160037 156345 149217 149684 96673 95648 314452 277724 807658 806486 249481 246532 316438 318723 376093 368481 392280 395616 413741 420129 396790 438955 957950 1014430 603894 513657 341612 333830 393972 390766 413351 417230 423489 432787 482605 486376 787437 820886 39.65 67.3 1
08:35:21 2023-10-13 403570 396144 96808 94486 154858 161850 170951 170148 120095 120805 135005 135077 150471 152222 423412 459760 1332075 1305885 510461 531761 138271 124232 140224 139035 159460 156602 150583 149857 96539 95648 313499 278151 804743 810971 249692 246739 317770 317761 376694 365251 393465 395301 413776 420393 393204 440346 958629 1006006 608129 516633 341369 335718 393547 392007 414297 417230 423597 429550 485544 485332 783497 825051 39.65 67.3 1
08:35:22 2023-10-13 403283 397079 96553 94591 154334 162409 170571 170491 120429 123115 134415 135787 150400 153205 423664 454544 1342387 1322688 510356 531905 140572 123990 140350 142252 159561 156528 149217 149617 96572 95648 315065 277067 802302 804206 249727 247920 315983 319242 377261 367597 389925 394432 415088 420428 395566 436334 956592 1012280 605283 512948 340555 333613 392207 389636 414953 420384 422856 431147 481963 487098 793273 821026 39.65 67.3 1
08:35:23 2023-10-13 403533 399776 96848 94881 154932 162425 171084 170638 120227 121094 135028 135537 150783 153103 423592 457321 1333464 1313169 512264 531869 138306 124024 140364 138844 159393 156781 149184 149890 96539 95680 313499 278383 801631 807058 249516 247537 317546 318500 379038 367044 391064 394396 415052 420442 394070 436987 957360 1007816 608063 514805 341369 334556 392472 392340 414628 419133 426066 429781 481179 487098 784090 823022 39.65 67.3 1
08:35:24 2023-10-13 403651 396149 96911 94486 155082 162077 170986 170148 120439 122841 134708 135044 150571 152467 423700 453870 1327165 1315073 516500 531494 138392 124093 139873 139105 159494 157115 150548 151629 94579 95910 312545 279293 806721 810497 249163 248894 315694 320307 378821 366493 392244 391696 415088 422657 394239 439613 956592 997330 603894 512487 341340 334556 391001 390766 411828 421011 426668 430876 484036 483503 786300 824465 39.65 67.3 1
08:35:25 2023-10-13 400129 396360 96812 94462 155363 159714 167200 170113 120798 123080 134743 135485 150682 152679 423700 460048 1329287 1317992 513579 531905 140649 124059 140168 139283 159561 156886 149048 150165 96572 95909 316692 280964 799310 804776 249306 247537 316220 316802 378699 369853 392244 394396 413159 420065 396862 437788 957360 1012243 605283 515643 340402 333983 394285 389636 414297 418509 427391 433094 482605 486376 781758 820960 39.65 67.3 1
08:35:26 2023-10-13 402509 398881 97305 94391 155899 161745 167865 169805 121691 122995 135382 135141 151338 153633 425916 461318 1324481 1314274 518890 531761 138885 121171 140525 140505 160302 156886 149217 150165 96606 95909 312162 279329 799941 809145 249306 247746 316662 318617 379038 368511 395531 393806 414688 420358 396790 442962 959310 1000223 613766 516633 341612 334521 393972 393734 413060 419133 428360 433094 487058 483861 784090 825265 39.65 67.3 1
08:35:27 2023-10-13 401023 398140 97370 94904 156656 159105 169469 167983 122525 124145 132366 137010 152062 153734 428125 462086 1346546 1326290 513725 536718 141576 121419 143904 141884 162163 158709 151178 151165 94772 96367 313009 279473 810104 808775 251314 248339 318653 321443 379038 372018 396373 400359 415170 421276 400984 442962 964381 1021583 608063 519378 344742 336352 397043 395580 418589 422197 428699 434963 489654 489824 796511 830351 39.65 67.3 1
08:35:28 2023-10-13 408549 402441 97943 95559 157168 160601 170327 169452 123233 121483 133595 137869 153008 154764 428840 462086 1347133 1322733 515915 538274 141842 122088 144122 142302 162977 161802 151245 152208 94965 96894 316358 281163 809553 814800 252878 249879 319136 322229 379822 369925 396553 401209 417682 424278 399180 449514 968530 1015423 608063 518975 344742 338140 396970 396912 418830 422297 432271 432408 489369 491690 790729 831950 39.65 67.3 2
08:35:29 2023-10-13 405264 403015 98042 95648 157783 160918 171159 169975 123398 121498 134529 140180 153467 154833 429431 462723 1337327 1330106 525457 539799 142075 122509 144575 142828 162998 160760 152473 153513 95473 97293 324103 283393 807217 815574 251135 251996 319996 321705 383012 370887 396529 398940 418785 427683 401551 444059 967917 1010895 612110 517661 342803 340499 399289 399194 418589 425473 434929 434999 490057 488794 793273 834433 39.65 67.3 2
08:35:30 2023-10-13 405946 403344 98553 96204 161191 161992 172870 171279 124621 122878 135644 141100 154596 156340 431353 462050 1355766 1348406 527016 540919 140147 124185 142479 143960 165149 163097 153731 154249 96071 97657 318022 282902 813461 813917 252878 250717 321110 324794 384467 375959 396637 399689 423993 429029 403346 445388 972183 1024524 610739 518169 348847 342325 401085 400323 422158 430264 432538 440374 490817 493182 805723 839128 39.65 67.2 2
08:35:31 2023-10-13 406016 405489 98747 96727 158237 163101 174565 173352 125477 123997 136691 138905 155856 157510 432534 468954 1374717 1351005 521860 545554 141445 124733 144304 145402 169236 161172 156191 155974 97024 98256 321034 282902 825414 819502 256112 252707 323590 328054 386816 378297 403536 405926 426501 430273 405482 449514 981314 1039628 611712 525853 352557 342843 405948 403252 428285 431476 435058 443930 495999 498309 814058 842984 39.65 67.2 2
08:35:32 2023-10-13 419815 411870 99907 97797 161551 167179 177307 176800 125891 124335 138634 141402 159716 159926 438960 475881 1381054 1352288 530300 554789 142497 126108 147012 150345 169191 165994 156904 158380 98224 99815 323865 287055 831384 833380 256119 253104 326835 328046 390643 378903 404222 410608 425234 431706 403310 452181 991887 1044051 617271 529985 351672 347492 409219 405781 429801 434988 443132 444988 495783 501746 811635 849318 39.65 67.0 2
08:35:33 2023-10-13 420786 414242 99962 97695 162294 167263 178360 177290 125324 123656 138775 140908 159750 159384 442948 478003 1380073 1353071 532742 556287 142037 125867 147114 150345 169460 165994 157354 158414 98089 99782 321720 287495 827797 836930 255368 252857 327297 328837 392458 381082 404579 409739 426501 430394 403274 452181 991887 1038356 615012 530396 351564 345144 406020 405745 428890 431592 437742 442615 495578 496877 806529 846032 39.65 67.0 2
08:35:34 2023-10-13 419847 415101 99872 97132 161731 166607 178429 180015 125031 122278 138678 140324 159459 158634 440926 478039 1370203 1352550 535876 555748 142109 125424 147078 148228 169358 165854 157221 158347 97958 99309 321125 289399 829706 838118 256474 252083 324996 328054 391169 380632 405580 405745 422693 430575 404977 449478 988230 1033395 619404 528861 350831 343334 405984 405529 427076 430567 436053 441035 496035 496112 805453 843527 39.65 66.9 2
08:35:35 2023-10-13 421105 415106 98652 96132 160339 164503 176058 176263 123332 124386 137125 138941 158705 156881 440443 472333 1370166 1352363 535124 549968 139497 122829 145855 146074 167823 163249 157868 157635 96726 98091 323261 287892 836077 834561 254309 250717 321823 324757 385246 375359 399517 401492 417647 421641 396790 442630 974943 1025741 619404 524364 349342 339675 402057 400813 418500 425526 428663 436266 492350 487021 806939 839326 39.55 66.7 2
08:35:36 2023-10-13 419815 417450 97813 95493 158212 164204 176527 175894 122328 121004 135866 138780 154923 157250 438795 468845 1372727 1360756 529682 548242 141773 122088 144338 145635 169849 162545 156954 157195 95972 97624 318474 286940 827801 828532 252878 249951 319100 324228 382100 372520 395531 399526 416043 422206 394347 435058 970661 1026975 617994 520849 346842 338686 400454 396804 419774 424141 426969 433709 482569 487098 805956 834910 39.55 66.7 2
08:35:37 2023-10-13 419296 415106 96938 94359 160966 161217 174565 172372 120241 122841 134234 140146 153042 154480 436321 469098 1341823 1337463 531914 548552 138306 123990 142377 144194 165379 160624 154691 155281 94804 96696 321551 286651 824108 834561 249727 249879 319652 318242 381182 369853 391653 390801 408795 417825 390115 433127 967156 1007431 610843 518902 341612 335530 394249 395127 412990 418812 426288 428734 480676 478048 789981 829169 39.65 66.6 2
08:35:38 2023-10-13 417228 414993 96193 94175 158008 159902 172835 171211 119607 119972 133628 137252 152378 153418 432750 466213 1350376 1342366 529925 545699 137211 123354 144566 142854 164551 162885 154570 154570 94579 96039 324104 286126 824720 829777 248921 248339 315983 316837 377526 369853 387623 391269 407508 412852 387885 429813 959310 1006358 613766 517463 341127 333830 394249 392340 410078 415956 421841 423502 475777 476668 789758 820960 39.65 66.6 2
08:35:39 2023-10-13 414957 414858 95340 95953 156761 159063 171670 170702 122256 119289 132266 136821 151021 152713 432606 469134 1346546 1332112 525171 543834 136369 120973 144623 142367 163624 160309 153032 153513 94418 95910 338164 287892 823319 827736 248746 247219 315947 315816 376351 366457 385124 390129 404608 412359 385384 426489 959310 1009277 616770 519709 338240 332819 391323 387862 408921 412640 418917 424489 473796 474622 778259 816061 39.65 66.6 2
08:35:40 2023-10-13 414921 415070 94731 95452 154828 161484 169973 167882 121514 117639 134861 134570 149542 154036 431275 462050 1332446 1320807 524304 538874 134664 119335 143310 140605 161611 158306 151040 151199 95836 94198 315224 284508 836310 827947 245795 244775 311251 313540 370024 362953 384323 383130 400504 404063 381931 423319 946727 996864 618409 515170 335677 327489 388029 386283 401076 409573 413017 418749 471489 468410 780577 811703 39.65 66.6 2
08:35:41 2023-10-13 414881 415070 96799 93474 153919 158483 168612 167216 118955 117080 132429 133997 148522 151950 430518 464327 1337663 1315193 516684 539799 133788 118713 141297 138939 160549 157426 150177 150647 95569 93877 319607 283703 835478 826293 245381 242661 310055 312803 368285 360875 378127 383094 399307 403686 377661 418153 944607 1000894 616959 513621 333717 325743 385599 381913 401040 404691 409778 414416 464367 467679 773157 806893 39.65 66.6 2
08:35:42 2023-10-13 417268 413790 96125 92510 152149 156435 170845 167006 117905 115869 131149 132511 150460 149974 427484 460048 1318887 1305814 520738 537857 132893 117063 139156 141580 159350 154871 148981 148326 93486 95454 323622 283703 828629 827150 245071 241713 308488 311606 363268 355932 376233 378812 395764 398578 372751 414376 935205 984859 614059 510232 331450 324816 383356 380774 396637 404351 408461 413286 462546 460057 771108 802262 39.65 66.7 2
08:35:43 2023-10-13 415454 414270 95993 92196 151250 155644 167456 166505 117284 115783 130393 132171 150078 149855 426170 463377 1320649 1302209 515915 534792 131198 116640 137884 141084 157910 154660 151381 148349 93034 95288 320788 283503 819807 823059 243864 241984 308488 307522 362146 354841 375786 376506 390745 396558 373675 411603 934078 987722 601941 512113 329111 324551 381159 377036 396295 400111 404891 409682 456504 460057 758874 796559 39.65 66.7 2
08:35:44 2023-10-13 418290 413503 95692 91585 151250 154467 167222 164795 117347 114416 130065 131191 149801 148236 423737 460120 1305997 1294634 519111 531833 130072 116119 137491 139186 156526 154381 149116 147353 92869 95121 333577 284105 820337 827362 242855 241644 306933 308320 364080 353888 375218 376002 388656 396488 369525 411566 930012 969379 602668 507413 327682 323507 377575 376434 390957 399831 404996 405331 458102 454624 761136 796559 39.65 66.8 2
08:35:45 2023-10-13 416363 412313 93165 90955 148445 153582 164823 163857 115284 113593 128284 130520 146162 147719 422329 455538 1304884 1289163 511446 530301 132253 115256 135604 138266 157011 153210 146945 148617 91845 95251 318825 283156 808725 820661 241599 240051 302894 305329 361010 351330 367305 373088 388047 392931 364743 405506 926308 973640 602460 504643 324451 320896 373975 371318 390373 394127 396592 400891 451003 453207 756430 790906 39.65 66.9 2
08:35:46 2023-10-13 418558 412560 93129 90624 148370 153236 164282 163013 114994 112956 127935 129643 145719 146962 423906 450890 1296616 1286355 511810 530657 128855 114268 135788 137514 156192 152226 146537 147649 91712 94366 315720 281163 817045 825393 240646 239272 299655 304506 358768 347603 367269 369907 388047 392128 363800 404321 919029 962429 605360 505617 324739 317000 372920 372833 388020 393472 396645 400579 451039 451043 761674 788594 39.65 66.9 2
08:35:47 2023-10-13 414885 411959 92392 89938 151307 151794 162691 161525 114298 112398 126984 131547 144444 145060 421808 454579 1289323 1268777 507584 529158 131391 112902 134776 136157 155748 150231 145519 146183 90983 93811 315720 281795 816728 824809 239122 236494 299655 302880 355223 345445 365068 368651 380723 387710 360844 402139 917177 957511 602460 506694 322256 315462 369785 369510 386307 390665 396608 396317 448800 446940 748914 783859 39.65 67.0 2
08:35:48 2023-10-13 413612 412095 91940 89447 151141 150926 162397 160608 114180 114972 126585 131343 143943 144761 421510 453495 1291227 1283612 510570 526031 128968 112593 134150 135935 155138 151954 145013 145506 90542 92178 315720 279545 818587 820045 237077 236494 297773 302880 352320 345481 365817 364720 380421 385337 360844 398772 913210 961657 603366 501122 322256 315802 370002 366110 383214 389773 393141 396317 441701 443075 751932 779389 39.65 67.0 2
08:35:49 2023-10-13 415182 412560 91465 89288 148253 150788 161552 160642 113900 114938 125939 131377 143279 144795 420914 450854 1292873 1275877 508275 527037 128687 112438 134289 135322 154360 153649 145015 145609 90414 91890 316692 279545 826981 820831 239544 235495 297955 299245 353343 342884 362586 365340 378155 383086 355308 394920 912562 957511 605382 505617 320435 315358 367192 367543 383286 386547 391091 396267 443550 445400 743891 781712 39.65 67.0 2
08:35:50 2023-10-13 411725 411662 91075 88670 146567 151134 160267 159553 112837 114449 125044 130662 142389 144300 418394 449018 1284740 1266938 504090 522927 127186 114818 131891 134668 152698 152861 143380 144803 89538 91637 315065 281885 805467 816226 235580 234208 296412 297613 351997 342884 358342 361960 377629 384677 353144 392208 907972 953351 603911 502260 318628 312682 364608 363047 380928 384183 387470 390923 440530 440387 740627 777064 39.65 67.1 2
08:35:51 2023-10-13 417926 411325 90571 88816 146610 150923 160354 158944 112508 114289 124857 128297 142154 143257 418212 445488 1277286 1264114 505287 521349 127037 111963 131982 133876 152944 149942 143613 143833 89751 90880 315720 277493 813832 820625 236847 233453 294514 300138 350405 339751 358919 360893 376725 378896 353965 393949 899831 948600 606853 498506 318592 309590 364373 363047 379006 383042 386608 392139 439364 438134 744652 774860 39.65 67.1 2
08:35:52 2023-10-13 414229 410938 90291 87933 145866 152322 158422 161339 111605 113736 123415 127588 141272 141736 417178 447621 1267160 1257692 507464 520910 126021 113911 134503 133290 151686 149316 142388 143334 88885 90815 312674 279509 809310 818542 234520 232053 294229 296390 348751 338180 355857 357537 373874 378932 350768 387515 898804 937565 602440 496782 315798 309121 360808 362681 376978 383268 382900 387231 438002 435019 741347 774399 39.65 67.2 2
08:35:53 2023-10-13 415454 411151 89972 87689 144820 149276 158461 161009 111184 111852 123467 127344 141216 145440 414434 451086 1285477 1261383 498244 519009 126369 113538 134813 132423 151686 148031 142623 142644 89007 90186 315682 277298 818537 815648 234851 232053 294216 296031 344540 337398 357007 357824 369354 377751 351263 386517 898479 948468 598110 499599 312749 308116 363030 359409 376062 378993 385514 387375 433048 434176 729432 767818 39.65 67.2 2
08:35:54 2023-10-13 413104 411005 89443 87084 144449 148619 161372 160610 110775 111233 125867 126540 139560 144786 413995 449730 1272787 1254822 495571 521146 125366 113167 134343 131836 151061 147480 142034 142153 88577 89840 316044 277262 817436 815070 234520 231403 291968 293850 344923 336111 353739 357933 369471 376654 348897 386434 897952 947366 599497 497862 313952 309908 358062 356284 374337 378587 381965 384799 430696 431512 730842 765641 39.65 67.3 2
08:35:55 2023-10-13 417214 411685 89284 87020 144177 148620 161112 158132 110560 111221 125640 126244 139403 144715 414615 441804 1263567 1248483 501083 520042 124748 113133 133884 132349 150198 147552 141014 141784 88391 89561 315065 275989 812159 818235 233460 232053 289079 295034 344923 333296 354812 353971 370020 372446 346491 385016 889036 939315 598110 496782 313284 306008 359901 355856 373138 378888 378601 385964 427810 430273 735268 762747 39.65 67.3 2
08:35:56 2023-10-13 411146 411626 89109 86960 144139 148366 158597 157916 110647 111121 125939 126163 139395 144759 414434 445559 1267049 1248446 500016 519773 124305 111285 131612 131169 149684 147792 140526 141892 87996 89431 312674 277724 816028 815070 232733 231078 289924 292722 343266 333870 350508 353723 369493 373790 345388 384831 893502 933841 598835 495630 312176 306789 357415 357501 372065 374919 378565 383946 431812 431155 727700 765024 39.65 67.3 2
08:35:57 2023-10-13 417999 411655 88646 86224 143191 147342 157673 157107 113069 110618 125117 125435 141887 143877 412143 445702 1259914 1237117 496833 519038 123863 110465 133118 129954 148597 146321 139940 141080 87595 89186 316044 277724 810362 818542 231648 229289 289044 290467 342500 333599 349415 351560 366430 372411 342961 381595 886384 930236 606853 494675 312176 304066 355272 354787 369740 376609 376089 381884 428605 427143 733569 762355 39.65 67.3 2
08:35:58 2023-10-13 414240 413040 88699 86129 142879 146692 157563 156416 113035 110211 125537 125201 138180 141547 412107 447656 1263567 1247741 498244 518135 123660 110355 130971 129865 148326 146287 139648 140480 87563 88909 316044 280597 819654 811618 230892 229254 288570 295038 340316 333364 346999 351916 365010 371818 342816 378465 884104 932871 576748 497487 309975 305030 353922 353652 368844 374377 375623 378470 426468 426365 721249 758865 39.65 67.3 2
08:35:59 2023-10-13 415086 411330 88182 85704 142989 145980 157308 155203 112812 109872 124682 124612 141137 140902 412107 445631 1246453 1238320 498207 514022 123051 109721 130606 129687 151402 145373 142264 139374 87035 88569 312674 276906 808860 816226 229139 228543 287283 290467 339610 329813 348082 349724 363080 365655 341528 381391 882531 931618 590860 490406 309903 302999 354967 351663 369220 374498 375172 378059 422364 424793 730324 755700 39.65 67.4 2
08:36:00 2023-10-13 418254 411619 88001 85704 141868 146421 156483 156100 112589 109872 124474 124612 140877 141005 410878 445960 1254347 1233603 493843 513697 123018 109502 130480 132608 149661 145202 142229 142484 86618 88537 312162 277298 810714 816226 229817 227225 288214 294512 338586 329849 352842 347550 361164 367878 339684 376125 881791 923729 568667 493161 308266 301232 354002 353870 366596 372402 372348 377226 424070 421474 728770 755711 39.65 67.4 2
08:36:01 2023-10-13 413104 412451 87877 85578 141574 145914 155826 155100 112943 109569 122690 124294 141131 140477 413525 446931 1257840 1240608 496612 513986 122582 109283 129832 132499 150842 145299 142632 142449 86441 88295 315209 279437 807211 811648 229069 227764 288129 288775 338824 329261 346528 349688 360876 365690 337094 376161 883834 923076 599431 493866 306460 302645 351974 351844 364364 371809 375209 375493 422733 422215 719255 754739 39.65 67.4 2
08:36:02 2023-10-13 414921 411075 87783 85377 141666 145407 154983 154592 112367 109359 124025 123422 140579 139695 409619 440395 1248668 1233603 496796 513118 122582 108548 130048 131852 151018 144230 142027 141752 86205 87925 314286 276096 828285 813917 227615 226356 286240 288775 334189 328818 346577 345427 360014 365772 336622 373411 875353 931552 594952 493902 306460 299408 351974 349617 364941 367869 369623 377318 421854 421299 718745 753174 39.65 67.5 2
08:36:03 2023-10-13 415159 409997 87476 85377 142038 145373 155623 154137 112699 108898 124197 123324 140422 139275 409654 446785 1242949 1226466 501083 513516 121010 108864 129016 131978 150250 144364 141430 141915 86029 88136 312937 278484 814049 815070 227298 227059 284730 288368 336279 325782 345758 345427 361006 363548 336080 376282 874202 923076 568667 486580 305777 299408 350455 347270 363818 370109 369551 375984 416411 421253 723952 749325 39.65 67.5 2
08:36:04 2023-10-13 414791 411334 86986 85303 140466 144735 154755 154064 112145 109066 121753 123206 140023 139201 411772 446373 1250720 1233603 495316 513878 121010 108182 128940 131783 148101 143862 141198 141584 85970 87653 314833 278615 805237 810362 226717 225273 285650 286333 333722 325853 342037 345463 358871 363548 333947 373411 875612 915784 594952 493512 304732 299197 348550 347443 362765 367181 369443 373461 419770 416344 716413 751569 39.65 67.5 2
08:36:05 2023-10-13 412254 411330 86799 85176 140557 144773 154721 153284 112145 108882 121414 122886 137946 138577 411772 441709 1245127 1235649 497447 510813 120844 108007 128480 131715 148101 143363 139485 141417 85811 87557 316044 276906 809240 809349 226583 225552 282925 287616 333969 325221 342555 344284 356645 361305 334494 369560 875280 925693 586872 489405 303811 298884 346633 346433 362150 367610 368368 369492 418289 419008 716856 749325 39.65 67.5 2
08:36:06 2023-10-13 415454 411626 86653 85165 139800 144156 154189 153003 112011 108556 120973 122685 137591 138579 411772 442201 1234994 1226945 493843 510548 120513 107718 128445 131430 147274 143738 139082 141253 85806 87286 312937 276122 822996 816226 227596 224161 282028 287117 333969 324676 342339 342614 360047 361164 335691 370252 872051 925583 583610 491178 304732 297378 347679 345356 360979 365763 368030 373306 417404 416450 714718 744826 39.65 67.5 2
08:36:07 2023-10-13 415380 413611 86664 86832 143164 144207 154047 152799 111934 108299 120973 122484 139790 137841 410608 444385 1235907 1221575 498134 510813 120086 107900 127898 131464 146455 143738 138302 141237 85726 87286 316044 278484 802986 813917 225837 224855 282028 285285 333969 324075 340488 342902 356074 358828 333947 369416 869391 915748 592142 487588 304300 296593 346633 344319 363021 365646 367178 369420 414912 416450 720506 744937 39.65 67.5 2
08:36:08 2023-10-13 417305 412049 86461 85148 139291 144428 153556 153148 109957 108531 120801 122788 137263 138536 411975 444703 1242066 1216291 492375 510813 120769 107882 127864 131396 146490 143440 138302 139207 85646 87194 312937 278484 803900 816226 227115 223244 283295 284387 333734 324857 339424 342902 356681 360826 331785 369119 866200 914588 592142 488974 304300 297775 347156 345781 360943 367308 366918 369384 412475 413658 718456 742755 39.65 67.5 2
08:36:09 2023-10-13 413104 411940 86357 86752 142730 143564 153199 152752 111635 108265 120534 122250 137209 137802 410608 446699 1240573 1224293 493914 510777 122953 107636 127143 131213 145506 143440 137879 139100 85502 86984 312937 277617 803907 809145 225837 222745 280938 284116 333969 322853 338092 342866 352315 358578 330960 367974 868727 901511 592325 485827 302580 297667 345424 343321 359532 364858 364080 369883 414840 414624 718346 744790 39.65 67.5 2
08:36:10 2023-10-13 415159 412345 86239 85146 142591 143422 153062 152233 111602 108157 120461 122320 136761 137733 410499 440346 1248668 1226796 486400 512011 123260 106700 127564 128938 146455 141273 138302 138319 85566 86920 312937 277694 810613 808537 225837 226706 282028 283502 330947 323511 339684 341987 352386 358007 329213 366574 869995 910606 592142 486652 301298 297775 345913 345781 359566 365407 364996 366543 413673 414113 715297 746252 39.65 67.5 2
08:36:11 2023-10-13 412340 412596 86062 86456 142393 142769 153024 151955 111492 108083 120131 121683 136537 137881 410535 438706 1241490 1231320 490378 510634 123072 106634 127387 128759 146493 144764 138002 138215 85529 86651 312937 276514 809653 809349 225837 224098 278614 284046 329413 322853 339684 340486 351296 358042 330746 365674 869465 916425 591966 490364 301298 295924 344901 345464 356369 362782 365884 368646 411788 410131 707669 738197 39.65 67.5 2
08:36:12 2023-10-13 412958 414134 86093 86508 142388 142505 152884 151542 109729 107901 120014 121483 136632 137152 410608 439359 1235907 1229954 490378 512011 122987 106634 127055 128492 146511 144861 137776 137989 85502 86620 312162 276710 811534 808537 225837 223768 278653 283414 328915 322399 338724 339697 350980 356974 329746 364859 866237 913941 586257 486580 301085 294847 344937 344806 355192 361366 364960 368124 411173 410131 706166 740021 39.65 67.5 2
08:36:13 2023-10-13 412520 411588 85958 84895 142393 142241 152673 151258 109426 107538 119896 121252 136280 136832 410245 439359 1235907 1229567 491537 512011 122748 106601 126723 128156 145544 144421 137359 137763 85427 86289 329988 276710 807916 806827 225202 223033 279892 283130 328401 322635 337584 341529 351884 358871 329070 363575 867074 911821 591966 488974 299392 295128 342961 342650 356718 360889 363564 367082 408728 408626 704060 741131 39.65 67.5 2
08:36:14 2023-10-13 412834 412555 85898 86204 142061 141848 152182 150773 109851 107538 119696 120855 136186 136608 410245 439359 1234081 1227818 491811 510926 122629 106422 126905 128122 145068 144575 137281 137727 87063 86135 312937 276906 808656 807058 224885 222984 279534 281773 328423 319930 337455 338126 350683 356859 328715 362296 867110 912004 593459 488627 297554 294265 342190 342866 353843 359140 362722 365971 409948 408839 704957 742000 39.65 67.5 2
08:36:15 2023-10-13 412921 412313 85962 86305 142349 141614 152537 151019 109359 107735 119559 120988 135886 136647 409955 440359 1232296 1226404 493914 511741 122544 106243 126514 127918 145506 144386 137100 137460 87090 85981 314208 276906 810245 808775 224533 222827 279141 281421 327393 319894 336906 337617 349304 356323 330636 362622 866495 912004 590473 488096 299763 294229 341996 342866 354339 359105 360609 365639 409948 407658 701998 741131 39.65 67.5 2
08:36:16 2023-10-13 413690 412600 85835 86108 141953 141431 152320 150740 109560 107397 119330 120201 135588 135938 409628 439072 1230176 1224293 494819 510565 122476 106064 126305 127699 144837 143912 136747 137278 86996 85981 314208 276906 810690 808202 223132 222827 278997 280761 328646 318963 335646 337617 348818 354401 326700 360510 864654 911967 596329 486898 297554 293496 340365 342541 356971 360889 360429 364718 409841 408088 705068 741131 39.65 67.5 2
08:36:17 2023-10-13 414828 413002 85888 86015 141794 141290 152115 150639 109259 107290 119296 120136 135580 135938 409013 440562 1230514 1226593 495133 510926 122391 106243 126305 127911 144837 140522 136842 137087 86936 85769 317389 276906 807865 808591 223132 222515 278320 280761 325950 318927 335646 337581 348818 354153 326736 360474 865881 912420 596329 486898 297680 294572 340412 342275 353312 358311 359958 364533 409338 406411 703104 740079 39.65 67.5 2
08:36:18 2023-10-13 414571 412596 85760 85923 139664 140825 151870 150120 109275 106881 119262 119875 135443 135904 409015 440014 1230176 1223386 494432 510926 122154 105780 125855 127278 144568 143877 136394 136639 86903 85505 312937 276906 808656 808202 222783 221892 278124 279872 327791 317039 333649 336564 348024 353338 328587 362586 864544 910460 590473 486062 297410 292263 338695 340582 355459 356647 359692 362627 407512 405169 703030 737944 39.65 67.6 2
08:36:19 2023-10-13 414865 413570 85782 85868 140216 140758 151626 150120 109125 107423 118898 119793 134951 135682 409015 439395 1226687 1219841 494432 510167 122120 105780 125855 127278 144334 143606 136266 136416 86870 85447 314708 276906 810858 808202 222435 221892 277929 279872 324934 320065 333613 336564 347524 352527 325190 359316 862779 909320 588980 486208 296573 291339 338838 340725 354707 356399 358297 362590 407191 405169 700815 737981 39.65 67.6 2
08:36:20 2023-10-13 415454 413177 85690 85831 139081 144294 151174 149742 109125 106848 118864 119728 134951 135460 409304 439359 1226687 1219529 495243 510167 122001 105708 125735 127156 144334 142134 135949 136416 86836 85389 315209 276906 808423 811607 221995 221573 277288 281344 327256 316863 333433 338158 346266 351331 326663 361043 860840 907867 597845 486208 296470 290560 337781 339661 353956 355611 357220 360262 406266 404567 701110 737944 39.65 67.6 2
08:36:21 2023-10-13 414485 413503 85690 85835 139081 144224 151140 149742 109125 106848 118864 119614 134824 135460 409340 437804 1226687 1218519 494542 509447 121883 105497 125614 126859 143867 143471 135927 136355 86683 85273 312440 276906 807632 808775 221705 221164 276724 279761 324956 316491 332567 335552 345645 350455 324933 359051 861523 906683 584786 485484 295740 291481 337272 339387 353956 357854 357220 360479 409313 407968 700815 738674 39.65 67.6 2
08:36:22 2023-10-13 416635 413574 85671 85676 138975 143987 150898 149263 109049 107423 118781 119599 134824 135460 409051 439395 1223349 1218519 493843 509411 121799 105175 125653 126919 144126 141340 135723 136117 86696 85273 314708 276906 810646 810497 220873 220334 276265 279761 324956 318187 332063 337680 345125 349826 324861 357121 861479 908013 584786 484760 294798 290524 336764 338364 351965 356850 356111 360407 406043 403332 699805 735780 39.65 67.6 2
08:36:23 2023-10-13 414813 413177 85728 85651 138405 144154 150588 149230 108757 106815 118467 119518 134477 135026 411831 437768 1224911 1215058 493770 509051 120076 105143 125407 126407 143600 142936 135505 135936 86497 85157 317389 276906 806376 808202 220361 220440 276105 279761 324956 315061 330558 334508 343607 348329 324368 356048 857121 901511 577123 484468 297019 291233 338733 337439 353956 356708 357937 360226 405826 405939 699895 735277 39.65 67.6 2
08:36:24 2023-10-13 417268 413830 87345 85647 139382 140274 150656 149230 108791 106815 118351 119436 134377 135051 409051 439395 1223139 1214286 494893 510204 121765 105110 125200 126441 143600 141080 135471 135936 86497 85099 314208 277496 807515 809201 220136 220097 276265 279367 324956 315026 329524 334040 344606 348259 322535 358745 857084 907891 587487 484381 294599 290388 335751 336564 351965 356314 358011 359285 406007 402769 699583 733807 39.65 67.6 2
08:36:25 2023-10-13 419150 414490 87349 85560 138369 143935 150173 148420 108682 106815 118269 122417 134399 135017 408726 439395 1223139 1211535 493071 508655 119867 104503 124960 126286 142972 143001 135377 135808 86464 85041 314208 277299 806609 808574 219666 219412 275420 278938 324498 315699 331381 335596 345170 350329 322714 358344 857890 906655 596329 483135 295756 290489 336221 334508 351965 355779 357234 359876 404292 405404 700613 733587 39.65 67.6 2
08:36:26 2023-10-13 419519 414167 85675 85442 138135 143716 150069 148284 108682 107094 118072 122553 134039 135450 408113 436825 1222069 1212067 493071 509374 119648 104431 124994 126199 142938 142832 135250 135492 86464 84983 314708 277694 806726 810326 219416 219070 275455 278706 324042 315754 328458 333888 345090 347704 322332 357946 857084 905446 585994 484381 292325 290118 336493 337057 351965 355779 355953 356053 402307 404833 701802 731440 39.65 67.6 2
08:36:27 2023-10-13 419482 414459 85466 85442 138158 143817 149731 152130 108574 106815 118038 122417 134006 134984 408077 435117 1220930 1209221 491606 509411 119565 104288 124754 126025 142938 142732 135029 135458 86345 84920 315209 278286 806842 813683 220044 218742 274856 277939 322952 317630 330963 333166 345467 349908 321582 357693 855460 903896 585994 486062 293706 288799 336728 333969 350580 355601 355917 358713 400790 403695 701110 732512 39.65 67.6 2
08:36:28 2023-10-13 419888 414212 87253 85442 137952 143716 149932 148717 108757 106815 118072 122553 133913 134984 409051 437924 1220930 1205769 493212 509447 119565 104288 124788 126025 143073 142715 135113 135564 86312 84983 314208 277694 810426 811581 219605 218694 274998 277760 323095 315721 328458 332841 344606 347219 320905 356898 854854 902213 587487 486208 294084 288799 336728 335741 351965 355245 355588 358492 403246 403408 699932 732913 39.65 67.6 2
08:36:29 2023-10-13 420206 415110 87132 85405 137913 143681 149625 151956 108574 106782 117712 122349 133788 134797 408113 435458 1219603 1206778 491811 509051 119409 104575 124860 126084 142736 140538 134894 135348 86417 84983 314708 278373 808414 813956 218886 218132 274578 277620 322081 315735 330516 331762 344536 348925 320384 356320 854138 901576 585994 486208 293667 288702 335751 333852 350903 354676 355341 357914 399560 403056 700613 731872 39.65 67.6 2
08:36:30 2023-10-13 419852 415615 87211 85347 137783 139964 148916 148014 108574 106782 117678 122485 133788 134856 408726 435011 1220930 1207501 492511 509447 119399 104145 124549 125871 142640 140355 134588 135143 86219 84825 314208 277694 806419 811581 218886 217432 274350 277230 322045 315843 330049 331798 343572 347946 320384 355780 853002 901683 585994 485952 294074 291016 337776 333780 350477 354037 354585 357534 401538 402276 700043 730833 39.65 67.6 2
08:36:31 2023-10-13 419852 415110 87095 85586 138365 143611 149046 151921 108391 106782 118196 119339 133570 134763 408113 435458 1220063 1207227 491643 509051 119399 104074 124173 125577 142882 140355 134555 135050 86127 84762 314208 277694 814441 811581 218886 217676 274087 276964 321070 315843 330049 331296 343537 347946 319415 355241 853002 900230 584501 486208 293083 292877 334776 333852 349845 353612 353730 356866 397777 401290 698060 730314 39.65 67.6 2
08:36:32 2023-10-13 419555 415106 87070 85281 137556 143599 149046 149896 108391 106750 117645 122248 133532 134142 408113 435458 1217468 1202300 491112 508655 119399 103789 124582 125336 142871 139420 134622 134356 86127 84668 317389 275566 818065 813956 218393 217338 273321 276345 320335 315368 330406 329582 345894 347839 319237 354808 852215 901758 584501 485300 292866 293291 334741 333852 349809 353883 353440 356683 397741 401254 699014 730314 39.65 67.7 2
08:36:33 2023-10-13 420634 414845 87066 85259 137337 143446 148880 151886 108574 106782 117645 122282 133570 134543 408149 434812 1217468 1203157 490912 507938 119035 103932 124369 125543 142678 140260 134554 134715 86127 84668 314186 277496 807387 811581 218206 217303 273321 276310 320584 315398 329116 329795 342507 347702 318896 354895 853002 898959 587487 486208 292803 292671 335455 333852 349564 352553 351668 355821 397427 400706 698518 728761 39.65 67.7 2
08:36:34 2023-10-13 419852 414849 87024 85160 137332 143211 152398 151745 108391 107061 117448 122163 133168 134137 408113 435117 1216604 1202289 491112 507901 119166 103647 124173 125044 142572 139734 134584 134449 86060 84731 321146 278484 817260 811472 218101 216861 272918 275938 318989 314523 329239 330429 342197 346900 317933 353630 851010 903958 575959 485484 292803 288039 334706 333528 347456 352271 353730 355784 396246 400022 692882 728761 39.65 67.7 2
08:36:35 2023-10-13 419852 414849 86904 85127 137008 143176 148839 149967 108425 106750 117563 122079 133168 134137 407823 435316 1213982 1202252 490415 507901 119399 103435 124206 124752 142443 139469 134588 134103 86093 84542 314208 275144 826755 813917 217563 216779 272586 275922 319096 313998 329582 328764 341480 347458 317009 351533 850517 902888 583008 484833 292803 287751 334472 333816 347426 352271 353975 356573 399094 398689 693291 727507 39.65 67.7 2
08:36:36 2023-10-13 419222 417228 86912 85135 137112 143141 152398 151851 108283 106750 117286 122079 133102 134137 408113 435209 1215705 1199661 491276 508365 119093 103860 124612 124996 142678 139439 134588 134322 86383 84657 314186 276514 817611 815070 217563 216292 272451 276908 319330 313341 330049 328268 341445 346935 319959 353995 849879 900230 591783 485520 292182 287949 336756 333076 347741 351498 351632 355245 397029 398512 692882 727654 39.65 67.7 2
08:36:37 2023-10-13 420780 417191 86912 85077 137218 143141 152469 151640 108391 106750 117448 122045 133135 134104 408077 434777 1215705 1199699 489455 509179 119035 103505 124139 124752 142409 139469 134462 134158 85975 84573 315209 275795 823839 813917 217376 216292 272416 275464 318613 314033 328651 328764 342834 345893 319507 351605 853506 900685 583008 486589 291975 288852 335836 332661 347599 351287 351379 354526 399275 398831 695939 728761 39.65 67.7 2
08:36:38 2023-10-13 421078 417586 87015 85211 137207 143141 148508 149862 108317 106684 117448 122045 133110 134137 408113 434096 1216604 1202017 491662 507901 118604 103576 123117 124752 141993 139504 133931 134356 85942 84709 314208 277694 810743 811581 217341 216257 272036 275042 319131 314033 327382 328800 340934 345857 316973 351533 848077 899308 590268 485484 291357 287949 333983 332571 347478 351217 351029 354384 397029 398795 695939 728761 39.65 67.7 2
08:36:39 2023-10-13 420780 414691 86846 84977 136845 143041 151044 151605 108391 106750 117253 119038 133135 133977 408149 433910 1212743 1199661 491811 508692 118803 103647 123117 124752 142186 139596 134011 134440 85824 84542 316549 277694 813565 811537 216852 215922 271980 275180 318365 313711 327968 328360 342979 345196 319056 351316 851084 899123 590268 482526 291357 288355 333947 332337 347456 350677 350427 353562 397029 398516 696749 728761 39.65 67.7 2
08:36:40 2023-10-13 421675 414930 86815 84977 136879 142833 152328 151464 108391 106603 117253 122045 133010 133666 408113 435117 1216242 1202289 491606 507938 118604 103647 123575 124752 141491 139504 133897 134466 85850 84510 315209 276642 808656 811581 216783 215922 271586 274622 319131 313485 324744 328764 342496 343819 316460 351208 849915 897618 587237 480449 291769 288445 333194 332805 347426 349887 350463 354671 397463 400336 692355 729849 39.65 67.7 2
08:36:41 2023-10-13 419774 416933 86890 84978 136914 143120 152434 149478 108358 106643 117381 121943 133068 133633 408077 439462 1215705 1208613 493914 507865 118537 103576 122948 124685 141457 139206 134099 134340 84839 84725 321146 278484 811116 811648 218667 216420 271375 274409 318918 312961 324672 329760 340909 344748 316938 353300 851648 894627 587237 482903 292186 287459 333911 333852 343440 349294 350957 354635 397029 395143 691890 726549 39.65 67.7 2
08:36:42 2023-10-13 414655 415106 86812 84920 136948 142807 148875 151255 108433 106570 117219 121825 132943 133633 408077 438018 1217468 1211879 489956 504972 118455 103505 122948 124685 141653 139206 133679 134070 85901 84478 314208 276906 805994 809349 216818 215587 269934 274622 318578 311078 327310 327737 339880 346900 316678 349272 847968 893772 593131 483281 291769 287220 333947 333456 346320 351743 351271 353953 396367 396961 695756 726365 39.65 67.7 2
08:36:43 2023-10-13 419907 415805 86655 85102 136463 143241 151976 151676 108142 106815 116829 122214 132635 134137 408041 435209 1224875 1206366 486566 508365 118580 103576 123693 124585 142284 139171 134045 134344 84604 84536 316549 277694 810077 810326 216783 214517 272170 274444 317136 311988 324708 327737 340669 344500 315883 351244 848004 886206 588752 480377 291151 287104 333194 332265 344992 350901 348282 351465 397029 396781 700043 726586 39.65 67.7 2
08:36:44 2023-10-13 419186 417454 86626 85069 136051 143141 151906 151816 107994 106782 116829 122146 132511 134700 408077 436718 1225781 1203962 486911 507575 118176 103376 122779 124480 141420 139009 133612 134090 85842 84410 315528 276837 812726 809145 218050 215090 272001 272911 317172 312023 324672 327737 339916 343784 315631 351244 852183 888041 593298 481118 290801 287113 332558 332554 346846 349956 349796 355479 397029 394004 698977 727734 39.65 67.7 2
08:36:45 2023-10-13 417821 417454 86737 84916 136501 143286 150018 149303 108250 106570 117024 121943 132669 133666 408690 442093 1220930 1201943 489024 508655 117945 103576 122357 124719 141044 139435 133177 134322 85691 84583 315528 278484 797708 810326 218358 214884 270723 272911 320028 309161 326581 328463 338855 345302 315920 350328 846734 883483 590268 479073 293008 285503 332503 333310 344213 349294 348843 355497 397029 394004 694918 724419 39.65 67.7 2
08:36:46 2023-10-13 417377 418444 86660 84970 136398 142807 151044 151500 108176 106750 117104 118909 132635 133666 408077 439395 1217940 1194369 486149 507901 118176 103447 122694 124447 141501 138848 133499 133738 85783 84583 316549 278286 807075 815113 216818 216499 273025 273883 320209 309993 328200 328100 339737 345160 315739 350184 846719 886869 588752 477638 291357 285387 333767 331207 343475 351168 348318 353562 394235 396961 700079 722298 39.65 67.7 2
08:36:47 2023-10-13 419852 419122 86655 84944 136458 142933 151976 151535 108176 106717 116829 121977 132635 134104 408077 440014 1217978 1195589 486875 507901 118176 103447 122872 124447 141001 138749 133520 133885 85783 84520 314186 278286 808306 816226 216481 214185 270723 272911 317172 310100 327079 325204 340981 343784 315847 353026 846266 891139 595268 477566 291563 286226 332959 329724 345618 349852 347269 353562 396083 396889 700815 727216 39.65 67.7 2
08:36:48 2023-10-13 423805 418480 86685 84912 136372 142673 151976 151289 108176 106750 116829 121825 132544 133599 408113 442201 1212152 1187458 492375 509411 118142 103505 122525 124480 141501 139036 133444 134302 84604 84625 316549 280074 804935 817346 216823 214781 271186 272699 318436 311193 324708 325800 339642 341656 317598 350822 848069 892056 586257 479413 291701 285387 332737 331493 345547 347973 347198 354098 396362 395766 695410 722809 39.65 67.7 2
08:36:49 2023-10-13 422826 415810 86660 84887 136372 142673 150039 151255 108358 106570 117024 121775 132635 133230 407787 442093 1211683 1196476 493457 509015 118142 103544 122441 124480 140740 138977 133085 133977 85691 84583 315528 278543 804864 813917 216823 214919 272411 272424 318837 309126 324708 325765 338927 342169 321560 349236 847467 893772 583008 479073 291769 285200 332450 331207 346356 349756 348981 354203 395323 396961 691706 725702 39.65 67.7 2
08:36:50 2023-10-13 421675 416419 86618 84912 136364 142673 149949 149131 108283 106717 116829 121741 132656 133096 409304 436549 1215338 1204281 491625 509265 118075 103414 123693 124347 141357 138348 133578 133499 84604 84425 315209 276514 815835 816226 218050 214448 269864 274095 315889 310100 326581 327832 340287 342408 315883 350689 848069 894738 587237 482526 288820 286665 332180 329689 344509 348215 347269 350332 394584 395178 692319 724456 39.65 67.7 2
08:36:51 2023-10-13 423171 416388 86651 84829 136244 142539 151976 148956 108209 106717 116829 121741 132635 133468 408113 435423 1213945 1196179 491643 508972 118060 103382 122525 124276 141501 138722 133486 133742 85783 84488 316549 278484 810479 813917 216823 216043 269829 272876 316180 311078 323543 325730 339916 342177 315595 350689 850973 898173 587237 482487 290390 286486 330513 331583 346356 349863 348002 350947 397029 395566 690578 725336 39.65 67.7 2
08:36:52 2023-10-13 417341 419419 86651 84821 136273 142569 151976 149234 108274 106618 117051 122179 132536 133473 409158 437911 1217320 1210338 487373 508619 118142 103408 122779 124242 141001 138506 133988 133599 85783 84551 317895 276906 814308 811581 218050 213522 269230 273711 316145 309161 324600 325694 338582 343784 314821 347171 847332 889467 584206 483318 288829 284839 331462 330688 342952 349329 347233 350332 395454 395845 696962 724456 39.65 67.7 2
08:36:53 2023-10-13 419852 417376 86465 84853 135799 142807 150201 151324 107994 106815 116440 121977 132531 134070 408726 436896 1221333 1203999 486185 507938 118176 103317 122525 123867 140968 138259 133210 133415 85573 84425 316549 277262 811665 811545 216535 215435 273025 274598 318178 309993 323927 328332 338212 342507 313751 349902 850480 886534 587237 480377 288757 285223 331175 330455 345379 347730 347786 351501 396705 395845 699014 723358 39.65 67.7 2
08:36:54 2023-10-13 419931 417367 86618 84762 136021 142539 150621 151044 108209 106847 116795 121825 132544 133163 408113 442093 1221199 1201362 489024 509411 117357 103435 125291 124566 139928 138783 132743 133885 84254 84583 316549 279329 799310 811545 216823 214185 269641 272008 318097 307966 324071 326714 336817 342718 315589 348184 848671 888517 585721 478395 291357 284583 330692 331476 342952 349474 346954 351537 393958 393552 698408 723492 39.65 67.7 2
08:36:55 2023-10-13 421675 417700 86558 84821 136008 142539 151906 151149 108027 106750 116714 118877 132237 133448 409015 439072 1216604 1193006 487602 509411 117749 103144 122357 123867 140834 138375 133352 133776 84487 84488 316549 279079 806199 817434 216823 215133 270914 272283 316110 308191 324564 324609 338927 342401 313531 348148 843798 887162 587237 479680 288541 284680 332737 329925 345379 350531 348349 351429 394271 394004 694390 722298 39.65 67.7 2
08:36:56 2023-10-13 424402 418064 86618 84821 136051 140197 151906 150975 108578 106676 116829 121707 132271 133063 408113 441696 1211683 1193006 493457 508655 117749 103382 122375 124157 140060 138521 132776 133666 84313 84451 316549 279007 808733 816226 216213 214036 269453 271178 316876 307940 324107 324941 337325 339613 315661 349548 843834 893772 594669 479073 291009 283762 331897 329475 344783 349407 350827 351001 392051 394589 687647 723641 39.65 67.7 2
08:36:57 2023-10-13 420830 416490 86900 82932 136055 139904 151941 150940 108358 106391 116829 121505 132204 132337 408726 439395 1215021 1210251 494117 508474 117648 103253 122324 124057 140640 138354 133110 133532 84371 84488 321146 277493 813113 811276 216787 214116 270533 272008 315703 308226 323783 329262 336027 341656 315883 348532 847467 893396 591592 483899 288793 284481 330960 329760 342952 348007 347269 350050 393958 393517 691830 723358 39.65 67.7 2
08:36:58 2023-10-13 419888 418358 86558 84730 135607 139904 151941 150975 108027 106643 116440 121539 132204 132712 408726 436575 1220063 1206030 487220 507938 118176 105666 122441 123834 140773 137841 133210 133198 85632 86091 314833 275989 817802 813342 216823 217263 270724 272424 314717 308261 323579 326712 337325 342436 312691 349093 848486 882860 587237 480946 288577 285174 332133 329546 344892 349372 346801 351145 395768 394106 699805 723358 39.65 67.7 2
08:36:59 2023-10-13 421973 421014 86499 84762 135619 142431 149113 149235 108274 106651 116694 122213 132295 133599 408581 439619 1216861 1193706 487073 509229 117749 105700 125360 123834 140822 138244 133076 133164 84138 84419 316549 277724 811841 816042 216823 217263 269043 271178 315924 307975 323579 324875 338380 340598 312942 347135 841971 887162 585721 479754 288757 283613 332000 327437 345526 347176 346837 350862 393093 395566 692809 720971 39.65 67.7 2
08:37:00 2023-10-13 424669 417372 86470 84738 135799 139926 149530 148715 108283 106750 116634 121623 132204 132971 408113 441038 1208248 1192159 492411 507938 117390 103408 125256 123867 139928 137875 132743 133448 84138 84451 316549 279437 801387 815648 215846 215435 270878 273553 319530 308050 323471 326712 337183 339474 314528 349732 843651 896304 585721 477530 290599 283808 330710 329350 342952 347938 347269 350862 391573 394132 687794 722613 39.65 67.7 2
08:37:01 2023-10-13 422716 417705 86499 82932 136017 139709 149844 148611 108209 106603 116714 121539 132295 132712 409340 440346 1205642 1199068 490230 507938 117782 103291 125395 123834 140347 137841 132676 133231 84138 86124 316549 277694 809674 817383 216521 213191 269772 272685 315192 307009 324564 324875 336817 340598 313930 346773 846266 896304 594669 483318 288802 284011 331964 327737 342952 347938 348572 349240 394584 395288 690052 725628 39.65 67.7 2
08:37:02 2023-10-13 418298 417700 86470 82927 136021 139709 151906 148542 108209 106570 116714 121471 132113 132428 410013 438054 1215705 1207501 486112 507901 117691 105632 125360 123716 140060 137806 133009 133306 84371 84393 316549 278088 816468 811648 216823 215133 270051 272283 315942 308191 322562 324875 334829 342204 313131 347610 847467 888533 584206 482562 287873 284153 329960 328729 342952 347695 347856 348714 394320 392377 698555 722298 39.65 67.7 2
08:37:03 2023-10-13 421675 420716 86461 82932 135828 139899 151589 150975 108391 106676 116634 121728 132204 132620 408113 440050 1221333 1199922 490415 509447 117667 105695 125203 123749 139666 137806 132835 133231 84138 86177 324464 279473 807425 811611 216213 217299 269453 270317 315227 308191 321620 324714 335804 340633 313674 347903 847467 883515 587487 479073 288757 284743 328929 329510 342735 348469 346545 351285 392914 392198 695338 723052 39.65 67.7 2
08:37:04 2023-10-13 425807 418946 86410 84680 135577 142416 151448 151044 108317 106782 116440 121741 131989 133271 408113 442206 1213048 1191468 492473 509120 117743 103388 122158 123768 139566 137871 132676 133629 84138 84362 316549 280074 804821 817962 215909 214121 270878 272664 317505 307224 322598 324875 337834 341400 314265 348779 842604 893772 590054 479073 288942 282713 329960 328729 342952 347693 346224 353268 389822 393552 685776 721587 39.65 67.7 2
08:37:05 2023-10-13 423471 418687 86785 82936 135700 140008 149147 148264 108176 106603 116440 121505 132204 132767 409340 438054 1208248 1199922 491112 507938 117782 105599 125325 123089 140027 137580 132810 132764 84254 86025 317389 275989 814104 818271 216213 217263 270152 272043 315209 309256 324047 324875 336853 339578 312977 347500 846639 894738 585721 482758 286813 283578 329853 327330 342915 347795 347674 349660 394513 394106 689331 723455 39.65 67.7 2
08:37:06 2023-10-13 421073 420232 86461 82932 135636 139904 151695 150975 108283 106750 116694 121976 132345 133440 409810 438742 1222369 1206049 486039 510474 118007 103194 125395 123089 140383 137580 132776 133218 84487 86058 321146 276801 813408 813917 216518 213927 270152 271592 315942 307760 322335 324875 337519 339578 311046 348039 847467 879126 594669 479606 286961 284281 328929 328463 342952 347938 345188 350332 393994 392066 696432 720184 39.65 67.8 2
08:37:07 2023-10-13 420822 418981 86470 82927 135611 139904 151554 150765 108358 106643 116440 121505 132171 132520 409340 444280 1217468 1195906 489814 509051 117081 103214 124838 123867 139325 137978 132187 133717 83906 86183 316961 279401 803554 813342 216061 217228 270044 272664 318628 308965 322347 327174 334688 340766 312834 348102 843651 882896 593131 477530 289009 281817 329729 329226 342433 348738 346801 349204 388660 392377 695939 721240 39.65 67.8 2
08:37:08 2023-10-13 423924 420353 86845 82841 136125 139863 149738 147849 108516 106504 116728 119442 132502 132203 409158 442093 1206928 1189476 495955 508760 117580 105661 125169 123664 139344 138444 132876 133532 84138 86124 316549 278971 813397 817383 216297 213191 269357 270764 315668 306296 322633 324875 334829 339578 314408 345893 842604 896304 588515 481504 288721 281931 330728 327737 342952 347938 346691 348152 389822 393240 687794 720148 39.65 67.8 2
08:37:09 2023-10-13 424067 419013 86436 82936 135704 139911 149147 148229 108209 106676 116440 121421 132080 132328 409340 436789 1208248 1196513 489455 509051 117979 105418 125290 123623 140513 137355 133085 133398 84371 84330 316549 278410 819744 818542 215873 214228 269926 273435 315389 307334 322490 324345 336510 339070 312028 347510 846975 893469 584501 480413 286956 284357 329711 327334 342952 346962 346837 348714 393994 392341 688572 722298 39.65 67.8 2
08:37:10 2023-10-13 422904 419017 86414 82940 135645 139729 151695 148231 108391 106570 116634 121304 132080 132203 409340 440050 1210399 1204036 493843 508655 117390 105559 125081 123631 142588 137580 132560 132764 84239 85992 318787 278115 810269 811581 215454 217263 269357 270729 315942 306685 320682 324749 333753 341641 312977 346138 845068 886906 577810 481844 287761 282947 328929 327702 340631 348773 347564 350122 392807 391613 696815 723641 39.65 67.8 2
08:37:11 2023-10-13 421185 420671 86465 82936 135683 139911 149147 148229 108278 106603 116440 121505 132204 132675 409340 442057 1215470 1196513 488068 509156 117513 103188 122143 123564 139407 137477 132676 133131 84138 84382 316549 279799 814747 816226 216061 213927 269772 270352 315618 306541 325022 324839 334759 340633 311738 347610 841375 884655 590054 477566 287873 282801 330960 325730 342952 347938 345749 348714 390988 394106 692649 721587 39.65 67.8 2
08:37:12 2023-10-13 423858 419053 86346 82936 135577 140163 151414 150835 108060 106603 116473 121539 131989 132587 409340 442093 1210823 1190623 492375 509447 117390 105632 125047 123122 142588 137710 132527 133198 84181 86117 316549 279473 808423 818542 214964 216888 270152 270748 315192 306296 321620 324875 334829 340334 313966 346700 844234 894517 602555 482144 288166 281711 329853 327595 342879 347551 348806 350233 390572 393517 691890 721787 39.65 67.8 2
08:37:13 2023-10-13 419888 419022 86414 82936 135708 139618 149390 147850 108425 106570 116473 119773 132469 132858 410280 440252 1215132 1208249 490164 507756 117648 103232 122197 123531 139765 137355 132743 132764 84080 84387 316549 279277 813134 811581 216061 214228 269214 271108 315942 306331 321620 324875 333718 340360 312028 345042 846266 883447 581175 482599 286992 282828 330526 327737 342469 346692 346274 347140 392194 391755 696962 721276 39.65 67.8 2
08:37:14 2023-10-13 423471 421267 86410 82936 135389 139806 151414 150730 108283 106750 116440 121337 131989 132614 409051 440086 1221199 1196253 490415 508760 117357 105486 125047 123089 142553 137355 132344 132797 84022 86025 318787 279545 807592 813342 215606 214194 270533 270748 315834 309656 323176 324730 334653 339474 311885 348705 843651 886644 591592 478321 289199 282678 327707 328764 341987 346642 346509 351843 387503 391755 694918 719541 39.65 67.8 2
08:37:15 2023-10-13 424563 419977 86683 83208 135817 139632 149460 148403 108474 106684 116728 121555 132138 132362 409773 443964 1206853 1189218 495280 507611 117317 103382 124977 123089 142519 137806 132311 133373 84080 86084 316549 279437 803833 817962 215303 217299 268979 270094 314937 306829 321620 324875 334794 339070 312727 345613 842007 893772 586976 480449 288377 281387 329729 326749 342469 347206 348103 348747 390404 393240 690873 720184 39.65 67.8 2
08:37:16 2023-10-13 423935 420272 86381 82940 135823 139709 151554 148231 108391 106750 116440 121304 132224 132328 409992 436789 1210436 1199922 491990 509087 117390 105486 125047 123089 142588 137355 132560 132797 84022 84356 316549 279874 816950 817434 214909 214077 269357 272279 315942 307799 322261 324730 336133 339749 312722 346174 845667 891203 593131 477602 286956 281852 326948 328764 341387 346749 347564 347140 390714 389386 691890 720184 39.65 67.8 2
08:37:17 2023-10-13 423200 420756 86579 83283 135756 139965 149111 148229 108425 106782 116440 121539 131446 132950 410282 442995 1216604 1196328 490230 510565 117000 105486 124664 123089 142285 137676 132220 132797 84022 84287 319819 278811 803904 815648 215606 213627 269357 275358 314972 306829 320682 324875 332786 339613 311707 346455 840743 883369 584501 479606 287873 281071 329693 329458 340954 347938 345713 348188 387538 392377 694954 719541 39.65 67.8 2
08:37:18 2023-10-13 425881 420895 86346 84646 135347 139904 151273 150799 108242 106815 116119 121573 131413 132779 409413 442057 1213908 1189776 488840 509447 117547 103253 122176 123668 139503 137477 132543 133005 84080 84382 318787 279256 812311 820868 215090 213328 270152 275164 315942 308529 321620 324345 336274 343804 311519 347792 841192 889531 593131 478395 288314 281620 328468 327207 342469 345364 347048 348188 388660 391135 684806 719541 39.65 67.8 2
08:37:19 2023-10-13 424373 422050 86355 82940 135611 139709 151414 148231 108425 106750 116406 121337 131479 132362 409992 441579 1204751 1192710 491461 509087 117357 105452 124960 123056 142610 137228 132527 132606 84022 85959 317389 276642 811841 818542 215303 213627 268412 271178 315497 306541 322108 323589 334759 338022 310757 342555 843798 893433 584206 484551 287923 281605 329284 328528 342807 346227 345531 349700 392051 390957 686747 720184 39.65 67.8 2
08:37:20 2023-10-13 424282 421195 86214 82932 134694 139904 149364 148663 107845 106815 116052 121741 131396 133532 409664 438455 1224405 1203455 487963 509265 117385 103167 122146 122990 139503 137095 132729 132731 83906 85959 324464 280074 812534 813917 215341 213029 270152 272207 315389 306760 320090 324839 334220 338528 309564 347756 845667 874109 577810 478056 286718 282678 326948 327401 341638 346612 344665 349240 390440 389659 693365 721075 39.65 67.8 2
08:37:21 2023-10-13 421675 420863 86340 82932 135445 139514 151344 148128 108358 107028 116086 121471 131413 132362 409376 442959 1216205 1194406 490067 509447 117161 105452 124977 123023 142614 137311 132311 132731 83906 85959 310579 278971 812339 816226 215000 213477 268979 270748 315942 306419 324095 324586 335782 341906 310397 346273 842725 882527 582690 479754 286862 281676 329658 327369 341951 347693 342690 350619 389680 391684 691817 719541 39.65 67.8 2
08:37:22 2023-10-13 423921 420890 86313 83145 135373 139729 149182 148058 108225 106684 116339 121555 131981 132419 409158 438367 1208100 1192636 492106 509411 117323 103091 125257 123023 142610 136982 132668 132514 84022 84370 314186 278579 815428 817383 214964 213477 268601 270748 314132 308420 320575 323302 335498 339749 311483 345332 845667 893103 585153 477602 287010 281817 325963 327702 341951 345293 346801 347104 389822 389351 687307 721587 39.65 67.8 2
08:37:23 2023-10-13 420859 420895 86377 82936 135670 139614 148973 147541 108358 106603 116406 121270 131989 132252 409955 439050 1216604 1207501 488184 507938 117276 105452 125012 123424 142519 136939 132311 132731 84022 85959 319819 279277 831002 815113 215426 213927 268529 272664 315389 306829 320504 324430 333613 340458 310975 344529 847467 884655 588515 482271 286915 281923 327901 329458 341398 346885 345043 353164 391573 389933 695647 721587 39.65 67.8 2
08:37:24 2023-10-13 426256 422009 86418 83212 135412 139869 149322 148772 108225 106782 116086 121539 132113 132520 409664 441074 1213406 1190623 486364 509411 117256 105384 125012 123023 142484 137355 132311 132764 84022 85992 320170 279509 812194 819465 214964 213029 269962 270748 315942 305372 320611 324284 334794 339034 310793 346664 840743 889568 585153 478395 287837 281060 327972 325765 341674 344810 346556 347140 387467 390825 683766 719541 39.65 67.8 2
08:37:25 2023-10-13 425613 421559 86313 82932 135449 139514 151484 148231 108391 106750 116406 121471 131413 132203 410572 440705 1208248 1192710 490146 509015 117357 105384 122095 122924 139116 137339 132610 132664 84138 84338 315209 278410 814308 820286 214599 213406 268412 270764 315053 306829 321620 323074 336566 339749 310757 345332 844797 889274 591592 479569 285169 283145 327936 326418 342952 345329 345225 347104 391573 389933 687794 720184 39.65 67.8 2
08:37:27 2023-10-13 424072 420981 86313 82932 135351 139729 149043 148231 108358 106750 116406 121304 131413 132611 409340 442093 1217468 1197314 490415 509447 117161 105452 124943 123056 142449 137310 132187 132764 83848 85992 316549 281596 804515 815693 214778 213029 269357 270366 315942 305834 319570 324875 332716 337517 310069 346419 842604 881758 582690 477041 287837 280959 325963 327702 340367 346066 344665 353488 388015 389933 692882 718994 39.65 67.8 2
08:37:28 2023-10-13 426209 421559 86381 82936 135134 139709 151484 148231 108382 106782 116052 121505 131413 132553 409049 441840 1215021 1191468 487838 508906 117223 103179 125187 122957 138698 137286 132394 132731 83906 85992 319819 278954 807270 820868 214929 212695 269168 270748 314472 306757 320504 321893 334759 339749 309564 346700 842297 886324 593131 478395 287019 281387 327442 326453 342710 343810 344665 348152 387503 389968 687000 719541 39.65 67.8 2
08:37:29 2023-10-13 425807 422152 86470 82940 136016 139139 149251 147267 108682 106456 116440 121152 132171 132021 410608 444280 1203493 1196476 493175 509051 117161 105491 124977 123023 142251 137130 132311 132731 84123 85959 319819 278579 811429 818272 214326 213029 267623 269563 315720 306397 321584 325098 336804 340072 312043 346473 842457 892318 582690 482416 287514 281711 330255 327600 342674 345813 345713 353451 391573 389684 687537 722613 39.65 67.8 2
08:37:30 2023-10-13 423597 421559 86284 82936 135198 139719 148659 147986 108593 106651 116339 121504 132105 132486 409810 440562 1222318 1199773 489419 510167 117161 105491 124977 122990 138844 137706 132187 132731 83906 86018 316549 281038 811087 813917 214290 213029 269393 270366 315238 306261 319381 324875 332751 339749 310069 345088 841338 884655 590054 478395 287837 280531 325998 327207 339853 346369 344629 348783 386855 391170 694648 719541 39.65 67.8 2
08:37:31 2023-10-13 428310 422819 86280 82932 135101 139835 148628 148438 108060 106815 116086 121505 131413 132587 409992 441074 1212152 1189009 488677 509447 117128 105457 124943 122990 142411 136991 132187 132639 83906 85926 316549 279473 807800 822618 214678 212780 269250 270748 315425 306793 320504 322238 334653 339175 309927 346237 841302 883519 593131 478056 286808 281141 327565 325730 341362 343740 344701 349516 390174 389968 683729 719541 39.65 67.8 2
08:37:32 2023-10-13 423089 422500 86460 82936 135475 139410 149077 148024 108443 106651 116533 121471 132080 132146 410608 439108 1214747 1208361 490341 510204 117357 105457 122029 122990 142449 136836 132311 132552 83906 85926 316549 278118 810781 813917 214326 213029 267847 274970 314501 306829 320125 323625 331718 339070 310104 342519 845068 886534 588515 481844 285272 281401 326948 325730 339889 347449 344629 348253 390988 389386 695939 721587 39.65 67.8 2
08:37:33 2023-10-13 424600 422521 86406 82932 135134 139647 151344 148231 108391 106815 116086 121471 131413 132511 409955 442093 1217468 1199068 486665 510204 116966 105452 124647 123056 138628 137339 132145 133030 83873 84413 317942 281849 806260 814997 214147 212603 268493 269842 315942 306829 319122 324875 332449 340094 309962 344529 840707 879235 591592 477566 286813 279643 327901 326678 338829 346405 342690 348453 387538 391170 692882 719541 39.65 67.8 2
08:37:34 2023-10-13 426822 422603 86407 82940 135355 139514 151379 148025 108490 106782 116406 121438 131413 132203 410608 437589 1208248 1196513 490912 509051 117390 105384 122082 122821 142519 136659 132710 132336 83906 85959 324464 279240 820289 815891 214104 213029 267847 270748 313143 305834 319641 322381 334022 338558 310033 342303 845068 891176 590054 477638 286047 281817 327696 326714 341434 343810 345188 348747 388625 387648 690909 721587 39.65 67.8 2
08:37:35 2023-10-13 423060 422855 86381 82940 135436 139415 148765 147615 108391 106782 116086 121337 131413 132523 410608 439395 1216205 1205806 487345 511147 117452 105570 125187 122924 138819 136734 132552 132631 84138 84275 316549 277724 814129 816226 215151 212461 268162 270748 314096 306829 319641 322907 335854 340705 309843 345649 843834 879489 590054 478734 285133 281852 325928 325730 340367 345329 342269 350085 387467 387648 691890 719541 39.65 67.8 2
08:37:36 2023-10-13 429217 422270 86366 82932 135249 139614 148454 147745 108441 106750 116019 121304 131413 132203 409955 442339 1208248 1189550 494579 509447 116966 105452 125070 123023 142018 136905 131881 132764 83675 85992 319819 281163 806310 818272 212949 213029 268601 270366 315720 307298 320125 322907 332751 338083 311483 345144 838925 892313 588515 480413 286718 280069 329088 325694 340918 345848 346519 347405 387573 390551 689857 721587 39.65 67.8 2
08:37:37 2023-10-13 428920 422814 86284 82936 135355 139320 151273 148231 108490 106651 116466 119607 132005 134534 410136 436526 1211609 1198378 493914 510421 117189 105531 124908 122821 142411 136861 132278 132631 84022 85952 319819 279473 810409 818542 213669 212568 267847 270748 314132 306296 324060 322943 333718 338295 310069 342555 843871 890510 590054 477638 285303 280924 324947 327207 339853 343775 345468 347960 387573 388806 691890 721587 39.65 67.8 2
08:37:38 2023-10-13 423899 423455 86472 82940 134757 139514 148628 148231 108391 106815 116052 121471 131413 132678 410608 438742 1217468 1202289 486149 510204 117390 105384 124977 122788 142285 136423 132311 132299 83906 85893 319819 278615 815116 815955 214964 211733 268386 270675 313845 306757 322299 323218 332646 339713 308054 345992 843614 882457 588752 478395 285205 281620 325437 325730 340224 345152 342546 347175 388660 387648 691780 719984 39.65 67.8 2
08:37:39 2023-10-13 430370 422531 86438 82833 135322 139562 148314 147849 108441 106717 116339 121673 132072 133116 410245 441684 1209221 1187241 494618 509767 117128 105424 124595 122990 142018 137114 132120 132731 83790 85959 319819 281163 810948 820697 212949 212745 268601 269986 315053 306397 319641 322871 332751 337065 310793 342591 838925 892313 582690 477566 286956 279874 326948 325659 340882 345364 346274 348490 387161 390003 690909 721587 39.65 67.8 2
08:37:40 2023-10-13 427648 423451 86538 82936 135571 139514 148939 148025 108574 106815 116406 121304 131413 132328 410608 439718 1208248 1194596 492375 510565 117276 105452 124769 122905 142411 136986 132187 132631 84080 84318 316549 280873 820823 819432 213997 212922 267704 270711 313476 308565 321541 322835 334256 338083 309816 342519 843724 892436 588515 477638 285298 280549 327732 327472 340643 343775 345225 348253 387538 387648 691400 721075 39.65 67.8 2
08:37:41 2023-10-13 424199 423271 86537 82932 135314 139532 149009 148301 108425 106782 116052 119690 131413 132782 410608 441840 1213085 1197426 489024 509876 117161 105384 124682 122821 142117 136998 131914 132931 83848 85926 319819 279437 816351 818542 214326 212370 267847 270748 314168 305715 320646 322381 331718 337551 308195 342591 837667 879525 590054 477566 285294 280104 328007 324658 339889 346405 342582 352856 387467 389968 690873 719541 39.65 67.8 2
08:37:42 2023-10-13 427539 423451 86322 82936 135126 139320 151273 148128 108391 106750 116052 121270 131413 132161 410608 443030 1207391 1189314 496030 509913 116960 103102 125013 122957 140804 136836 132211 132697 83906 84402 318787 280981 808423 819123 212913 213029 268412 269986 315612 306829 319605 322907 332484 338083 310762 342339 838925 893396 586976 480449 286723 279839 327442 325168 340331 344810 345749 346705 387538 390003 689368 720221 39.65 67.8 2
08:37:43 2023-10-13 426106 423167 86418 82932 135293 139514 151133 148231 108425 107305 116019 121539 131824 132620 410608 439395 1217468 1203455 486911 510204 117357 105384 124769 122788 142053 136491 132311 132332 83906 85926 324464 279240 815238 816226 213298 211549 268601 270748 313178 310690 318675 322907 332458 338796 308160 345405 841375 874506 590054 477446 285205 280959 324947 325730 339853 344845 342402 347140 387467 387613 691890 719541 39.65 67.8 2
08:37:44 2023-10-13 423360 423858 86346 82932 135126 139434 148698 148094 108425 107094 116052 119690 132295 132453 411225 445451 1215132 1197426 488987 510419 117142 103102 124978 122924 142216 136871 131914 132332 83848 85959 319819 279365 810198 817694 214290 212432 268386 270748 314610 306132 320646 322417 331753 337551 308195 342591 839340 882086 590054 477530 285276 280104 328007 324452 339889 345919 342618 348747 387467 389968 690873 719541 39.65 67.8 2
08:37:45 2023-10-13 429522 424088 86467 82940 135101 139514 148939 147815 108649 106782 116406 121438 132652 132203 410572 437768 1211683 1198216 493770 510167 117242 105424 124734 122990 142182 136651 131881 132519 83906 85893 319819 279437 815764 818542 213298 212695 267811 270748 314574 306829 320440 322871 332681 337538 310033 342447 843798 888554 588515 477602 285174 280610 325665 327172 338757 343775 345141 347724 387467 387613 693858 721587 39.65 67.8 2
08:37:46 2023-10-13 427094 423863 86532 83217 135318 139729 148764 148611 108258 107653 116306 121825 131314 133029 410389 439216 1220930 1203455 487220 510926 117513 103081 124908 122788 142414 136647 132311 132299 84022 85893 324464 279204 819584 816226 213583 211331 268601 270748 313143 306455 318639 322871 332449 339034 309095 345613 842530 879453 577810 477041 286007 281352 325402 326643 339818 345293 342618 347104 388015 387578 693365 719504 39.65 67.8 2
08:37:47 2023-10-13 422527 424120 86340 82932 135313 139514 149972 148301 108541 106815 116052 121438 131413 132203 411480 441732 1213048 1194702 489024 510926 117128 105384 124821 122990 142182 136647 131881 132481 83848 84097 316549 281274 820085 820831 214147 212220 267704 270675 314652 305786 322689 322167 333965 339988 308763 342591 838259 885518 582690 479754 285169 280779 326842 324839 341663 344633 341992 348747 387691 388735 685739 718994 39.65 67.8 2
08:37:48 2023-10-13 427553 423750 86533 82907 135501 139475 148729 147574 108616 107061 116326 121236 131413 131979 411662 442021 1211683 1201362 495243 510382 117128 105351 124734 122788 142147 136741 131881 132514 83675 85893 319819 279437 811533 816226 212913 213029 267400 270748 314096 306311 320894 324381 333730 338558 312127 341412 841302 887162 587938 481468 285133 280496 325928 325168 337737 345848 342654 346668 388625 387648 694881 721075 39.65 67.8 2
08:37:49 2023-10-13 423899 424084 86348 82883 135101 139320 148765 147990 108649 106782 116406 121438 131380 132203 410245 441709 1220930 1194369 491811 510926 117161 103167 121947 122891 138698 137187 132178 132631 83906 84020 319819 282247 813634 816152 213405 212326 268601 269155 314096 306829 320938 322584 332147 339034 311442 342483 841092 880332 590054 478395 287010 281858 325893 326678 338793 345329 342618 348500 388015 389968 692882 718994 39.65 67.8 2
08:37:50 2023-10-13 428310 423863 86348 82940 135344 140105 148349 148093 108649 107272 116052 121438 132072 132170 411772 438692 1208248 1195626 490876 509447 117357 105317 124803 122553 142449 136011 132527 131868 84022 85742 317389 277724 823014 820625 213248 212362 267847 270748 312157 306613 319605 320526 332716 338048 309060 342483 843798 891139 577810 477566 284698 281905 327501 324714 340882 343464 342618 347724 390210 386424 685254 719541 39.65 67.8 2
08:37:51 2023-10-13 423471 424120 86441 82883 135441 139126 149112 147784 108724 106782 116406 121236 131413 132070 411479 441732 1215021 1210338 488803 509265 117223 105575 125030 122891 138628 136734 132477 132548 83906 84180 324464 279007 818945 816079 214254 212362 266990 270748 312382 306793 318639 322608 331452 338022 309772 342170 843200 881722 588515 481844 284263 280665 325893 325133 339305 345848 342546 346668 391205 387306 694390 719541 39.65 67.8 2
08:37:52 2023-10-13 430573 423858 86280 82932 134727 139514 148628 148231 108574 107423 116086 121471 131413 132270 410608 444280 1209146 1187203 492375 509447 116966 105457 124699 122821 142100 136612 132105 132697 83848 85926 324464 281361 814270 822477 212913 211733 268412 269986 314132 306563 318639 321857 333217 336758 309781 342519 839229 890474 590054 478395 286043 279608 325928 324714 338829 343224 344665 347687 387979 388770 686298 718994 39.65 67.8 2
08:37:53 2023-10-13 428592 424084 86284 82936 135189 139366 149095 147745 108490 107125 116339 121471 131314 132203 410389 437911 1209295 1197426 493212 509411 117390 105283 124977 122740 142796 135977 132311 132083 83906 84065 322270 278471 819976 820045 213397 211733 267811 270557 312157 306829 319086 320918 333217 337065 309307 342447 843200 891571 590054 477602 284933 281310 326808 325659 340607 343189 342582 347724 387161 386424 687831 719541 39.65 67.8 2
08:37:54 2023-10-13 424526 423858 86276 82879 135096 139320 148384 147784 108649 107316 116052 121270 131380 132203 411189 444934 1212669 1198216 490067 510565 117242 105424 124647 122788 142216 136423 131881 132514 83848 85926 318787 279509 811657 818542 213583 211697 267400 269986 314832 305235 319605 322346 333025 339034 307874 342447 839728 874145 596081 479754 284898 279839 327636 324839 339579 344774 341510 347760 388015 390694 690479 719984 39.65 67.8 2
08:37:55 2023-10-13 428236 423939 86389 82870 135186 139797 148991 147645 108590 106684 116339 121370 131380 132070 410608 444968 1206815 1191470 495316 510167 116544 105384 124665 122990 141717 136647 131633 132514 83675 84160 319819 281759 804620 818235 212211 212730 267400 269191 314832 304999 318639 321893 331718 337503 310464 340860 837631 893469 585438 480413 285169 281659 326913 326676 339579 343775 344629 345581 390210 388770 687831 719541 39.65 67.8 2
08:37:56 2023-10-13 428890 424120 86288 82826 135101 139320 148628 147784 108574 106782 116086 121119 131993 132070 410608 439395 1208248 1198327 494192 509411 117000 105351 124699 122755 138438 136635 132669 132564 83839 84358 321146 279365 811714 820286 212894 211592 267410 270222 313583 306829 319535 322119 332716 336746 309457 341893 843834 888517 588515 481460 285031 279643 324969 325694 338520 343189 344071 346668 388015 387578 691890 719541 39.65 67.8 2
08:37:57 2023-10-13 424674 423975 86315 82883 134694 139417 149028 148023 108624 106782 116052 121270 131380 132203 410608 445650 1212152 1189255 489024 510926 116966 105351 124613 122619 142105 136525 131848 132299 83848 84148 319819 279473 810642 818235 213618 211697 267623 269986 313840 305070 320090 320883 333730 339034 310086 342519 837039 881136 591592 479073 285214 282256 325928 324839 340882 343775 340958 348253 388015 387578 685254 717392 39.65 67.8 2
08:37:58 2023-10-13 426329 424124 86441 82826 135355 139091 151344 147339 108757 106717 116440 120918 132026 135243 411772 444310 1203157 1194875 496438 510273 117027 103114 124700 122924 142268 136742 132304 132597 83906 84358 319819 279545 809310 820661 213036 212596 266589 269950 314574 305035 318639 320633 333965 338048 308160 340344 838925 890756 588515 481844 284702 279218 326877 324839 339853 343740 342064 345861 388625 387648 685776 721587 39.65 67.8 2
08:37:59 2023-10-13 427701 424120 86255 82932 134690 139806 148401 148403 108391 107290 116052 121471 131380 132362 410608 440705 1219603 1199068 486593 510926 117161 105351 124561 122619 141924 136423 131889 132457 83675 84231 324464 281199 813663 816226 212949 211697 268412 269191 313143 306829 319170 322381 336858 338048 309338 342519 838925 883333 588515 477041 286043 279811 326808 325694 338009 343775 342269 347196 385370 387578 692355 717392 39.65 67.8 2
08:38:00 2023-10-13 427684 424120 86288 82936 134803 139614 148384 147850 108524 107305 116272 119773 132053 132486 411043 441985 1213406 1190474 488877 510780 117189 105390 124613 122586 141949 136406 132157 132564 83848 85860 319819 279545 813134 823202 213720 211035 267847 269570 313619 305930 320711 319876 332716 338048 307623 342555 838852 884655 585721 477717 285138 279608 325893 326676 340882 341682 342052 348253 387670 387613 684126 717392 39.65 67.8 2
08:38:01 2023-10-13 424674 424120 86326 82818 135355 138994 149375 147681 108791 106782 116086 121102 131413 131979 411772 442093 1211683 1205748 493770 510565 116966 105351 124561 122586 141773 136011 131881 132265 83848 84065 322114 279437 825351 816226 212764 211768 266171 270557 313143 305930 320257 322608 332791 339034 308870 341100 842604 880477 586976 481844 284263 279846 324947 326676 338829 345571 342269 346668 390580 386459 694390 719246 39.65 67.8 2
08:38:02 2023-10-13 427089 423867 86532 83069 135126 139410 148835 148059 108624 107191 116533 121639 132091 132419 411772 445318 1215741 1199060 491625 510926 116577 105599 124422 122990 141683 136806 131025 132764 83675 85992 323156 282247 802104 817383 213263 211697 267400 269191 315053 305500 320440 322871 333025 338048 307909 341929 837631 880732 588515 477566 284702 278479 326913 324679 337500 344774 342016 346705 388015 388770 693858 718994 39.65 67.8 2
08:38:03 2023-10-13 430183 424120 86313 82875 135211 139415 148904 147472 108682 106815 116086 121236 131380 132112 411480 439050 1208248 1196513 491990 510565 117242 105351 124699 122586 142147 136011 131881 132299 83675 84180 319819 279473 825647 819465 212729 211697 267025 269986 311938 306829 320440 320918 332716 337030 311001 341929 843834 891059 588515 477602 284698 282256 324969 325659 338579 342463 342402 346413 387907 387948 689710 719393 39.65 67.8 2
08:38:04 2023-10-13 423750 426446 86445 82903 134965 139056 148628 147784 108574 106815 116272 119607 132058 132103 411772 441579 1216604 1197807 487948 510204 117276 105317 124734 122385 142143 136058 131881 131902 83675 85683 319819 278615 819516 818542 213783 210670 266990 270557 312157 306397 320440 321857 333730 338048 312011 342591 841375 874433 590054 478056 284112 280719 326808 324679 338793 343740 343065 348500 388015 386119 691890 718447 39.65 67.8 2
08:38:05 2023-10-13 425505 426256 86225 82936 134690 139320 148280 147819 108574 107389 116052 121304 131380 132203 411772 444310 1210399 1195626 488766 509876 117041 103114 124944 122722 142241 136286 131815 132232 83848 84307 316549 280783 813794 819429 213618 211366 267400 270114 313476 304447 319641 320918 333025 339034 310719 342519 836448 879163 577810 479413 284698 279608 325928 324839 340882 343740 340958 348253 388015 387306 685254 718447 39.65 67.8 2
08:38:06 2023-10-13 428854 423903 86532 82826 135067 139091 148628 147578 108757 106750 116086 121236 131993 131888 411772 442093 1208248 1201631 496384 510167 116966 105351 124491 122586 141821 136294 131848 132141 83675 85775 324464 279509 813154 817383 212368 211768 266802 269986 313143 305070 319535 322871 333025 337030 308195 340860 840743 887162 585438 480413 284267 279839 324947 324714 337228 344845 342366 346387 387467 386730 692845 719541 39.65 67.8 2
08:38:07 2023-10-13 428006 425105 86309 82940 134774 139614 147936 147541 108791 107094 116086 119690 132038 132395 411552 441913 1222369 1196365 491737 510816 117075 105580 124908 122689 141915 136011 131848 132299 83675 84307 319819 282429 820383 817383 212913 211549 267740 268741 313143 306383 319535 322644 333025 338048 309625 342170 838888 879163 584016 478056 286079 278988 326808 325659 337737 343775 342269 346705 386852 387648 692845 717392 39.65 67.8 2
08:38:08 2023-10-13 428635 426519 86288 82883 134727 139126 148628 147681 108791 106815 116052 121186 131960 131979 411772 440359 1206853 1193891 491662 510204 117357 105171 124769 122217 142216 135981 132577 132076 84022 85709 318401 278383 823172 823059 212404 211366 267025 270748 311246 305500 318639 320397 332217 337065 307694 341929 841375 888828 588515 477566 284267 280924 324969 324839 340367 342434 342294 346668 388015 385240 685291 719541 39.65 67.8 2
08:38:09 2023-10-13 424637 426256 86598 82808 135348 139042 148764 147577 108882 107323 116339 121387 131314 132496 411662 440858 1210436 1205748 488951 510565 117156 105434 124526 122553 141850 136011 131881 131918 83790 85716 316549 279204 818216 816226 213283 211366 266171 270748 312193 305628 320440 320918 333025 339034 308483 341412 841971 874470 602939 477602 283396 280192 326808 324839 338282 343224 339929 347478 387432 385849 689857 718484 39.65 67.8 2
08:38:10 2023-10-13 428745 424124 86255 82712 134812 139212 148177 147267 108682 106782 116052 121152 131761 132070 411772 444310 1206928 1189586 495280 510167 116577 105351 124284 122586 141619 136427 131058 132481 83617 85926 319819 281994 807275 820081 211265 211768 266802 269155 314132 304570 323867 320918 336664 337065 309095 340069 837631 892313 588130 481236 284702 278335 325928 324839 338793 342709 345515 344766 387835 390694 687161 719393 39.65 67.8 2
08:38:11 2023-10-13 431680 427462 86414 82903 135224 139278 148349 147680 108649 107198 116052 121069 131380 132386 411699 441583 1208248 1192710 493806 509120 116966 105171 124491 122586 141907 136384 131848 132083 83675 85683 319819 279545 812193 818272 211618 211366 266767 269796 313143 306397 319535 321893 337844 336016 308195 341135 842604 883519 586976 477638 284334 279413 324969 325730 336755 343259 342618 345617 388015 387306 691890 719541 39.65 67.8 2
08:38:12 2023-10-13 427612 426519 86251 82936 134867 139417 148005 148231 108425 107397 115859 121623 131347 132745 411189 440741 1219197 1198030 487639 510926 117161 103081 124978 122487 138438 136184 132211 132199 83906 84231 319819 279365 818384 818542 212438 210341 267847 269570 311719 306397 319994 320669 333730 337030 310391 342519 839303 880597 588515 475216 284733 282126 324969 326567 338246 343499 341510 348253 386780 385345 691890 716339 39.65 67.8 2
08:38:13 2023-10-13 429532 426261 86288 82883 135208 139311 148349 147784 108682 107242 116052 121186 131314 132203 411772 444594 1202561 1194739 490876 510204 117000 105351 124526 122553 141752 136045 132105 132174 83675 85775 321146 278579 814543 821896 212247 211035 265727 270748 312264 305450 318675 320397 336729 337065 307659 341412 841764 883519 588515 480377 282937 280104 325437 324839 339853 342195 342028 346668 387432 385240 683246 719541 39.65 67.8 2
08:38:14 2023-10-13 423863 424124 86317 82708 135236 138988 149028 147062 108791 106815 116086 121069 131413 135541 412135 441840 1212743 1206778 493877 510058 117027 105507 124700 122520 142043 136252 131794 132050 83675 84136 319819 279473 818602 817346 212544 211549 265763 269986 311907 305463 320440 320918 332089 338558 310122 340380 842567 879271 579091 481128 283396 280222 326808 326676 338318 343810 340443 345617 387432 385310 693858 719541 39.65 67.8 2
08:38:15 2023-10-13 431257 426256 86196 82894 134727 139126 147936 147819 108682 107423 116019 121304 131380 132103 411189 442959 1205674 1187241 493457 510926 116933 105351 124318 122586 141619 136328 131058 132174 83560 85808 318787 281958 811416 823059 211548 211035 267400 268741 313655 305701 320440 320918 333730 335006 308231 341376 836815 888865 588515 479073 285169 278335 325437 324839 338520 342709 342690 345617 386852 387613 687867 719504 39.65 67.8 2
08:38:16 2023-10-13 430829 424120 86247 82875 134727 139174 148921 147920 108782 107305 116019 121420 131314 132170 411699 438384 1208137 1197426 492375 510926 116966 105351 124526 122656 140386 136165 131848 132083 83675 84034 322270 281054 824103 820081 211618 211071 266838 269796 311246 306829 319535 320432 331718 336016 310122 341135 841375 888208 586976 477602 284263 281659 324969 325659 338318 341682 342582 346106 388015 385310 690909 719541 39.65 67.8 2
08:38:17 2023-10-13 426487 425105 86225 82826 134791 139415 147936 147404 108682 107316 116052 121220 131380 132237 411772 444594 1212020 1192159 489024 510204 116966 105351 124318 122502 141717 136011 131666 131902 83617 85775 319819 279509 812354 820697 212913 210376 266802 269191 312228 305235 319346 319876 332791 338083 306798 341965 836815 885212 582690 478395 284263 279183 326808 324839 340367 342434 340204 347232 387706 387948 686449 718446 39.65 67.8 2
08:38:18 2023-10-13 429226 426519 86515 82756 135475 138531 149479 147166 109175 106717 116533 121001 131446 135313 411772 446911 1203418 1193266 493623 509483 116886 105384 124526 122385 141619 136426 131091 131902 83675 84136 319819 279509 809653 821896 212247 211401 265355 269606 313178 304142 323977 320657 333495 337030 310122 339866 838888 886952 588515 482562 284673 281659 325928 324839 338864 342709 341546 346142 387538 386424 683766 719541 39.65 67.8 2
08:38:19 2023-10-13 428006 424727 86288 82940 134727 139139 148609 147888 108791 107423 116086 121270 131380 132112 410608 441840 1216205 1196513 490912 510926 116611 105239 124318 122586 141584 136045 131058 132299 83560 85749 317942 282902 810038 817383 212211 211035 266990 268104 313875 306132 319535 321929 332557 337065 309278 341412 838671 880768 584501 477566 285205 279712 327696 327029 338927 343669 341367 346523 387871 387542 695338 718300 39.65 67.8 2
08:38:20 2023-10-13 432015 427423 86251 82936 134685 139514 148231 148058 108657 106848 116019 121505 131347 132237 411480 445537 1208248 1187241 490948 510565 116886 105312 124405 122586 141520 136032 131848 132457 83675 84168 324464 282031 810314 823059 211618 210888 267436 268706 313143 305035 319206 320883 332182 335006 308905 341929 837667 883555 588515 478056 285169 278960 324912 324839 338318 342230 342654 346423 385370 387036 685849 718447 39.65 67.8 2
08:38:21 2023-10-13 430829 426519 86309 82883 134829 139221 148074 147267 108791 106815 116052 121186 131794 131706 411480 439359 1209258 1197351 493526 509913 117256 105327 124856 122151 142276 135849 132211 131827 83848 84358 319819 279473 824418 820625 211964 211049 266776 269120 311140 306361 319804 319876 333965 335980 307623 340860 841302 888554 588515 477530 284232 279804 324933 326676 338793 341612 342257 346106 388015 385240 687831 719504 39.65 67.8 2
08:38:22 2023-10-13 426487 426519 86333 82875 134660 139091 148712 147747 108757 106848 116052 121404 131380 132203 411772 444934 1213406 1196476 491112 510926 116966 105351 124491 122586 141683 135943 131848 132141 83675 84168 318787 279509 817124 820045 212693 210670 266767 269534 312193 303146 320938 320622 332054 338558 306934 341893 838260 874145 590054 479413 284028 279350 327732 324839 339818 343189 340168 346668 386457 386424 685739 717355 39.65 67.8 2
08:38:23 2023-10-13 428253 426519 86407 82712 135322 138828 148939 147339 109041 107125 116661 119291 132455 131854 412282 446506 1204110 1193981 497447 509985 116994 105463 124422 122553 141683 136260 131794 132556 83675 85886 319819 281524 810159 824372 212417 211514 265284 269155 313619 304106 320894 320361 333495 336994 307623 339281 838816 891067 588515 482562 283365 279262 325963 324839 338829 342674 342016 345581 387503 386389 683729 719541 39.65 67.8 2
08:38:24 2023-10-13 427612 425344 86377 82932 135198 139411 148661 147472 108757 106848 116052 121438 131380 132203 411772 442959 1217431 1199068 491606 510926 116577 105384 124370 122586 141648 136011 131025 132299 83617 84129 321294 283503 808332 818542 212176 210670 266171 268068 313840 305035 319535 321893 332791 337030 309867 341376 839451 882276 588515 479754 284662 279446 327269 326676 336448 343740 341198 346632 387979 387613 694351 719984 39.65 67.8 2
08:38:25 2023-10-13 432499 427616 86464 82804 134965 139375 148558 148024 108624 107372 116226 121639 132124 132453 411772 445960 1208248 1184543 494618 511649 116819 105351 124457 122586 141743 136359 131724 132232 83675 85893 319819 282466 810337 824225 211929 210853 267400 268706 313107 305035 320440 320622 333965 334935 308160 341376 838855 888517 588515 478395 284987 278396 326808 324839 338520 342674 342366 345581 386780 387578 687794 718447 39.65 67.8 2
08:38:26 2023-10-13 423899 427423 86276 82875 135143 139126 149707 147888 108791 106815 116019 121320 131380 132162 411772 439762 1213908 1199922 488294 510565 117161 105317 124613 122217 141915 135943 131881 131835 83675 84059 319819 279437 818498 819429 212913 210306 266135 270366 311683 305500 319987 320883 333025 338012 308193 342447 840707 878240 584501 478395 283396 281858 324969 326676 338270 343217 342578 347468 387217 387948 691215 716700 39.65 67.8 2
08:38:27 2023-10-13 426781 427725 86453 82874 134965 139091 148628 147784 108757 107143 116306 119690 131877 132112 412063 444275 1210399 1196584 490164 510926 116966 105317 124543 122553 141747 135994 131848 132265 83675 85742 324464 279509 829229 820661 212666 210341 266544 269120 312228 303644 319346 319876 332755 338558 312416 341893 838260 883333 590054 479413 284232 279183 327269 324574 339853 342674 342578 346668 387397 386119 683766 716302 39.65 67.8 2
08:38:28 2023-10-13 428895 427122 86407 82936 135134 139091 148904 147578 108791 106815 116052 121119 131413 131979 412063 442093 1208248 1198734 496019 510167 116933 105351 124284 122184 141717 136045 131091 131868 83675 84136 319819 279509 813623 818542 211512 211218 265727 269155 312157 305035 319535 322023 331749 336487 310781 339830 844197 888258 586976 483862 285481 281785 326771 326640 336542 343634 342125 344875 387907 385814 692845 719541 39.65 67.8 2
08:38:29 2023-10-13 428285 427616 86453 82940 135033 139091 148421 147784 108757 107372 116052 121236 131960 132070 411480 444594 1217468 1196513 492362 510926 116577 105351 124457 122553 141761 135994 131578 132174 83560 85893 318787 283302 814077 818542 212000 210670 266990 267468 313143 305070 319047 321857 332557 336994 306729 340860 837631 874181 588515 479413 285174 277878 326808 326676 336720 343740 341259 345617 386816 387306 693858 717355 39.65 67.8 2
08:38:30 2023-10-13 432174 426299 86255 82940 134673 139514 147936 147784 108724 107423 116019 119773 131305 132862 412099 441732 1211609 1188074 490037 510780 116994 103114 124630 122487 141648 135943 131600 131868 83675 84441 319819 281958 817417 825393 211583 210376 267258 268895 312193 304483 320213 320883 331718 334970 309137 341857 836411 883519 602747 478056 284698 278470 326808 324839 338246 341373 342582 346387 385657 386424 683802 717429 39.65 67.8 2
08:38:31 2023-10-13 426786 425358 86255 82883 135211 139208 148384 147267 108791 106848 116052 121236 131827 132070 412355 442021 1213945 1203107 489024 510565 116966 105317 124491 122184 141717 135819 131633 131835 83675 85650 319819 279204 818612 817658 212964 210306 265727 269760 311211 305035 319535 320622 332791 338558 306906 341376 841338 879779 587553 479073 284673 279643 324969 324839 337500 342434 341607 347478 387979 384667 689857 716847 39.65 67.8 2
08:38:32 2023-10-13 427094 426000 86532 82775 135301 139271 148349 147715 108882 107578 115986 121471 131314 132328 412282 448494 1213406 1192673 491112 510926 117122 105507 124457 122553 141726 136062 131633 132174 83675 85775 319819 281163 812234 820045 212544 210376 266206 269155 313107 303521 318639 320883 332018 338558 312416 341412 838855 879489 590054 479754 283891 279148 325928 324610 338829 343189 339929 346668 387397 385814 685776 717392 39.65 67.8 2
08:38:33 2023-10-13 431440 427423 86288 82883 135122 139091 148698 147785 108791 106848 116052 121152 132051 132071 411772 441732 1208248 1199922 495955 510926 116933 105351 124457 122217 141851 135981 132213 131868 83617 85709 319819 279545 813193 818272 211076 211035 266135 269120 311902 304570 318560 321893 332557 335006 308125 339795 838888 886534 585438 480377 283365 278470 324969 324839 336177 343464 342064 344280 387727 387840 694696 719356 39.65 67.8 2
08:38:34 2023-10-13 429532 428071 86241 82907 134491 139658 147936 148162 108541 107645 115666 121471 131314 132862 411844 441326 1220330 1199068 486629 510780 116966 105351 124491 122184 141584 135943 132014 131877 83675 85742 324464 281994 818073 818542 211583 210341 267436 268706 311683 306563 319083 320918 332557 336994 306266 341893 839266 882049 594518 477041 284933 278335 324969 324679 336755 342709 340958 346106 384737 385849 693858 715325 39.65 67.8 2
08:38:35 2023-10-13 430202 425287 86280 82826 134694 139091 148628 147784 108791 106848 116019 121270 131960 132070 409690 442021 1205642 1189218 491588 510565 117161 105137 124491 122151 141743 135929 131848 131802 83790 85591 320635 278543 820255 824225 211852 210376 266135 270366 311211 304570 324097 318945 333495 335980 307158 340344 840707 883519 586976 481118 285279 282525 326735 324730 339675 341507 344013 345435 387799 386749 686560 718447 39.65 67.8 2
08:38:36 2023-10-13 426376 425702 86335 82712 135344 139473 148349 147544 109016 107316 116052 121152 131314 135383 412355 442093 1210906 1205748 491461 510926 116966 105351 124405 122184 141683 135814 131633 131835 83675 85742 318787 279473 816980 817383 211618 210376 264542 269986 311683 305701 319535 320397 331515 338558 306906 340069 841727 874109 586976 480377 284471 279218 324969 324839 337737 342709 339106 346106 388015 384667 690836 718447 39.65 67.8 2
08:38:37 2023-10-13 432280 427122 86288 82826 134694 139126 148524 147784 108791 107323 116052 121438 131960 132161 411772 443963 1206498 1187241 495249 510565 116611 105351 124249 122217 141667 135981 131578 132299 83617 85775 324464 282902 811981 823059 211005 210376 266544 267468 312887 304106 319243 320597 332738 334724 310391 340201 839414 892203 586976 481802 286292 279748 327233 324694 337737 341682 342100 342523 386528 389867 687757 719504 39.65 67.8 2
08:38:38 2023-10-13 432137 425790 86288 82936 134782 139212 148142 147267 108824 107423 116086 121270 131380 132070 412355 440705 1208384 1196476 494542 510926 117161 105317 124457 122184 141683 135977 131633 131868 83675 85683 321672 281163 826174 820697 211364 210376 266135 269155 311719 306563 318524 320622 333495 335006 309843 340309 842961 890237 588515 477638 283396 278370 324969 324679 336720 341647 342546 345337 387979 385849 691890 719541 39.65 67.8 2
08:38:39 2023-10-13 428931 425955 86137 82940 134660 139271 148436 147885 108857 107668 115986 121622 131281 132678 412610 442206 1217320 1196031 487602 510926 116966 105171 124526 122455 140500 135899 131724 131835 83675 84168 322270 279401 819409 818235 211583 209503 266580 269120 310304 305930 319535 320361 332791 336522 308665 342206 838259 872914 586976 477041 283471 281659 324933 326446 337263 342195 340479 346705 385044 386856 691890 715288 39.65 67.8 2
08:38:40 2023-10-13 430144 425074 86381 82712 135360 138678 149223 147477 109125 107242 116326 121069 131413 135541 409654 445669 1201705 1193006 494618 510565 116852 105317 124457 122184 141486 135943 131091 131868 83617 85742 319819 279545 811614 824225 211548 210376 264507 269191 312193 303879 324253 319912 333025 336487 308615 339317 838634 887162 584501 481881 284270 278470 327269 324839 338793 341682 340479 345617 387196 387840 686449 719246 39.65 67.8 2
08:38:41 2023-10-13 429226 427725 86427 82903 135216 138952 148991 147543 108957 107265 116339 121202 131413 135443 411772 444594 1212029 1200472 494506 510926 116852 105317 124665 122184 141486 135972 131025 132274 83675 84136 324464 281163 816964 818542 211216 210853 265320 268741 311683 304570 318646 321857 331014 336487 307865 339043 838888 884619 583899 481128 284673 278925 324969 324839 336213 343775 341234 344534 387727 385275 692882 719541 39.65 67.8 2
08:38:42 2023-10-13 432211 426969 86225 82940 134656 139514 147936 148025 108791 107604 116019 121387 131314 132203 412355 442959 1208248 1184735 489419 510565 116611 105351 124284 122151 141734 136062 131058 131902 83617 85624 319819 282266 820562 824809 211548 210012 266802 268292 312157 304806 319535 319912 333965 334935 306729 341376 836815 883447 590054 477717 284343 279712 327233 324622 337523 341507 342402 345716 385478 387948 686072 717208 39.65 67.8 2
08:38:43 2023-10-13 432015 428335 86247 82875 134694 139091 148542 147541 108966 107290 116019 121270 131380 132070 409654 440562 1206853 1194739 492861 510204 117357 105137 124682 121620 141949 135370 131881 131046 83675 84073 318787 279473 823172 823059 211548 210341 265727 269120 310268 305070 318981 318945 333495 335006 307434 340344 840743 886906 586976 477566 283162 279846 324933 324839 338793 341135 341510 345337 386492 386312 685776 718447 39.65 67.8 2
08:38:44 2023-10-13 428006 426965 86170 82940 134698 139382 148177 147784 108824 107423 116052 121438 131347 132103 412355 445702 1210399 1196624 490415 510926 116933 105351 124284 122151 141683 135848 131025 131868 83675 85650 324464 281163 816394 820697 211618 210012 266135 268930 312157 302634 323867 320361 331515 337763 308497 343674 838671 882384 577810 479754 285481 279043 327732 323673 338650 342533 339857 346596 386816 385275 685776 718446 39.65 67.8 2
08:38:45 2023-10-13 428931 425349 86313 82704 135206 139182 148799 147027 109125 106815 116086 121119 131380 135541 409654 445631 1203493 1192319 497501 510926 116611 105351 124284 122217 141451 135977 131025 132174 83560 84168 319819 282031 812371 823059 211548 211035 265320 268328 313143 303182 319535 319876 332791 336016 309867 338294 837667 892323 587938 481844 282963 279446 325402 324839 337772 341682 340479 342559 388015 386424 683802 719541 39.65 67.8 2
08:38:46 2023-10-13 429532 426969 86280 82879 134694 139126 147833 147784 108791 107571 116052 121270 131380 131888 412355 442093 1217468 1196513 492511 510926 116966 105205 124284 122151 141451 135532 131025 131868 83617 85775 319819 282902 813462 817080 211548 210096 266741 267219 311907 305162 318153 320776 331874 336345 309078 340201 839414 883097 569601 478056 284698 277878 324969 327029 338687 342639 340407 345581 385621 386154 694351 716376 39.65 67.8 2
08:38:47 2023-10-13 432052 426584 86221 82932 134694 139417 149081 148094 108791 106881 116019 121505 131355 132237 409654 441804 1211683 1187241 486629 510926 116852 105205 124284 122151 141550 135943 131091 131868 83675 84059 319819 282429 817124 825393 211583 210012 266990 268328 312157 304570 319535 319652 331718 334970 309138 341135 838260 884446 584501 478395 284299 281063 326808 324839 337772 341135 342028 346142 385657 385310 682763 718446 39.65 67.8 2
08:38:48 2023-10-13 431252 428936 86532 82808 134999 138952 148593 147577 109024 107372 116339 119442 131893 132295 412355 440705 1206535 1194875 492914 510926 117357 105137 124561 121653 142018 135584 131914 131103 83675 85591 327849 279509 823745 823642 211076 210047 265949 268930 310015 305070 319535 318945 333025 335041 311752 339830 840743 883519 586976 477566 283365 279966 324933 324839 338282 340659 341223 345093 387433 385769 686784 718484 39.65 67.8 2
08:38:49 2023-10-13 427044 426588 86229 82830 134694 138994 148419 147681 108824 107357 116052 121270 131380 132070 411772 444970 1210436 1189255 490415 510926 116966 105351 124284 122151 141524 135934 131091 131868 83560 84200 319819 281596 817467 820697 212211 209719 265949 268706 311719 303218 324133 319393 332054 337574 306424 340416 837072 878651 592956 479073 283453 281063 324969 323853 338579 342188 341607 346377 386672 387948 686560 716192 39.65 67.8 2
08:38:50 2023-10-13 431025 428637 86546 82817 135441 138635 148939 146929 109351 106782 116661 119242 132241 135243 410554 445631 1201668 1194022 496663 510926 116611 105351 124249 122151 141654 135955 131578 131868 83617 85683 322114 281560 825291 823059 211076 210376 264507 268741 312228 303182 320213 319912 332089 336016 311608 338258 836448 885579 586976 481881 284270 277912 326808 324345 338282 341682 343065 342596 386890 385310 682763 719541 39.65 67.8 2
08:38:51 2023-10-13 428968 426557 86288 82822 134753 139126 148419 147578 108974 106881 116052 121270 131347 132070 411772 442995 1217468 1198327 491643 510926 116933 105384 124284 122151 141254 135943 131058 132083 83560 84117 321294 283703 821615 818272 211548 210012 266171 267245 312264 304570 318335 320704 331784 336287 308665 340380 839266 880602 586976 479717 284591 279265 326771 324803 338208 343048 340300 345399 385514 386119 693365 716339 39.65 67.8 2
08:38:52 2023-10-13 432660 428941 86413 82927 134757 139221 147936 147541 108824 107405 116019 121354 131703 132112 409654 442959 1208248 1185517 490219 510565 116852 105205 124163 122184 141451 135729 131025 131902 83617 85657 319819 282466 815878 824809 210605 209719 266580 267504 311974 303857 319309 319428 331425 333964 312048 340860 837072 888529 588515 478123 283833 277878 324969 324839 336755 340624 341776 345057 385044 385275 682800 717392 39.65 67.8 2
08:38:53 2023-10-13 423935 426284 86284 82813 135007 138994 148454 147373 109125 106848 116052 121102 131380 135383 409654 442093 1211683 1202252 489024 510204 116966 105205 124284 122119 141451 135498 131058 131745 83675 83959 323156 279473 836344 817658 212247 210012 264578 269191 310744 304533 319243 320148 332413 337668 306509 340237 842436 878016 588515 478668 284673 281294 324969 324514 336790 341717 341086 346486 387634 385769 689368 716884 39.65 67.8 2
08:38:54 2023-10-13 428306 427223 86137 82712 134702 139126 148698 147888 108824 106881 116086 121270 131960 132162 409654 447710 1210436 1193891 490230 510926 116886 105205 124284 122035 141465 135759 131578 131868 83560 85624 319819 281199 827216 820697 211703 209719 265355 268328 312228 302261 319987 320397 330817 337065 306906 340105 837072 874506 588515 479073 283365 278300 325665 323853 337535 342709 342063 345581 386852 385275 685776 716376 39.65 67.8 2
08:38:55 2023-10-13 432665 426039 86229 82822 134808 139221 148542 147027 108824 106881 116052 121102 131380 135541 409654 441684 1208248 1198216 495280 510926 116611 105205 124249 122119 141451 135532 131058 131868 83617 84053 319819 281776 818830 820868 210745 210236 265585 268598 311831 303963 317444 321488 331874 334970 310086 339317 840743 885739 602747 480413 284673 281063 324969 324839 337730 342977 341510 342559 388015 385275 690853 719541 39.65 67.8 2
08:38:56 2023-10-13 430215 427218 86128 82936 134440 139514 148008 148025 108824 107538 116019 121471 131960 132486 409654 442093 1220063 1192710 491038 510926 117128 105317 124457 122184 141640 135810 131633 131868 83675 85827 319819 282466 826920 819704 211633 209684 266990 267468 311211 305035 318524 320361 332018 335980 312011 340309 838223 880768 588515 477041 284361 278071 324933 324839 336213 342399 343036 345290 385028 387876 693636 715142 39.65 67.8 2
08:38:57 2023-10-13 432914 427462 86360 82907 134927 139375 148246 148024 108757 107753 116019 121471 131347 132837 412756 445222 1209146 1188930 490415 510853 116933 105317 124336 122151 141451 135720 131058 131868 83617 85860 318787 281994 815113 825393 211548 209649 266171 268292 311938 304806 319535 318874 333730 334970 306906 341376 839130 883666 588515 478395 284227 278335 324969 324839 337737 340624 340958 346106 385314 385275 684612 717429 39.65 67.8 2
08:38:58 2023-10-13 426365 427223 86255 82883 134694 138960 148628 147578 108791 106881 116019 121119 131960 135348 409654 442057 1210399 1205171 490164 510565 116966 105171 124422 122151 141662 135686 131578 131736 83675 85650 324464 279509 817804 818542 212220 209719 264542 269155 311211 304106 319535 319876 332054 338048 306906 340069 841338 874470 588515 481081 284673 281330 324861 324766 337630 342019 341151 346205 387799 386749 689147 717355 39.65 67.8 2
08:38:59 2023-10-13 428920 427380 86407 82940 135305 139256 148246 147232 109016 107604 116052 121270 131314 132021 409690 445702 1212020 1196476 491112 510926 116852 105244 124249 122151 141550 135720 131058 131835 83617 85860 319819 281795 816101 820697 211548 209684 265727 268292 312228 302919 320213 319912 330746 336994 306545 340069 837340 881467 579281 479754 284673 278300 327501 323817 337737 342709 339380 345581 386816 385240 686262 716339 39.65 67.8 2
08:39:00 2023-10-13 432655 426588 86288 82940 134727 138994 148628 147681 109049 107323 116052 121236 131993 135537 412647 444594 1208248 1199922 496738 510926 116933 105317 124249 122184 141667 135724 131578 131868 83617 85709 319819 281163 816273 820661 210710 210341 265320 268328 311211 304071 315442 321345 331731 334724 309880 341542 841838 882896 585438 482487 285077 279748 324933 324766 337217 342709 341751 342523 387943 387222 693858 719467 39.65 67.8 2
08:39:01 2023-10-13 430758 427273 86103 82940 134542 139430 148109 148198 108791 107786 116019 121471 131347 132362 409654 440418 1219679 1196513 486629 510926 116933 105171 124336 121918 141451 135720 131025 131835 83675 85709 319819 282429 819847 818308 211216 210012 266767 267468 310957 305701 318038 319912 331515 335980 306888 340380 839229 882049 584501 477041 284263 278071 324933 324839 335942 342160 340168 345057 383353 384971 691890 715288 39.65 67.8 2
08:39:02 2023-10-13 431440 426664 86288 82936 134795 139221 148039 147267 109049 107323 116052 121236 131827 132070 410878 442057 1204788 1193006 491606 510565 117128 105171 124457 121886 141584 135502 131724 131103 83675 85650 319819 279204 825653 826720 211160 209914 265479 269806 310126 303963 319170 318768 332882 335804 309078 340201 838852 883519 589861 477566 285077 282126 324933 324803 338793 341100 343065 345290 387799 385769 682727 718447 39.65 67.8 2
08:39:03 2023-10-13 428310 428578 86381 82940 135096 139091 148419 147373 109125 107456 116086 121152 131380 132070 410843 442093 1210399 1203157 490030 510565 116933 105171 124284 122035 141542 135613 131029 131835 83675 85742 319819 279545 824437 818542 211583 209684 264507 269155 310957 304806 319047 319652 331014 337538 306906 339795 841727 874470 586976 477638 283868 278988 324969 324839 336755 341682 338356 345861 387979 386677 690479 718446 39.65 67.8 2
08:39:04 2023-10-13 431330 426557 86288 82936 134694 139091 148524 147819 109125 107323 116406 121270 132100 131979 410554 448344 1204751 1192319 496796 510926 116577 105351 124163 122217 139799 136184 131501 132373 83839 85879 319819 282756 813134 824079 211160 211190 265585 268114 313071 303218 319535 319652 332054 336204 309953 340759 836448 889845 579283 483862 285481 277878 325402 324574 337737 341647 343065 342487 388015 386119 683766 719541 39.65 67.8 2
08:39:05 2023-10-13 432444 427640 86288 82883 135113 139347 148419 147578 109125 107423 116086 121270 131413 132070 410843 442684 1208248 1200033 495316 510926 116852 105283 124249 122002 141451 135720 131058 131835 83617 85650 324464 282031 817612 820045 210227 210341 264578 268292 311246 303984 317589 320918 332018 334970 307193 338294 838888 884655 577810 480413 284673 279712 326505 326531 337730 343217 341884 342415 387799 387675 694770 719356 39.65 67.8 2
08:39:06 2023-10-13 430720 427814 86247 82936 134749 139512 148177 147814 109041 107471 116019 121438 131380 132203 409690 441985 1220930 1198216 489491 510926 116933 105205 124249 122119 141451 135720 131025 131868 83617 84168 319819 282902 819740 818272 210886 209684 266990 267245 311211 305035 318560 320622 332054 335041 308665 340069 837631 882276 587938 477041 284299 279410 324933 326676 336213 342434 340168 345057 384467 386119 693858 716339 39.65 67.8 2
08:39:07 2023-10-13 432517 427676 86288 82936 134694 139091 148177 147784 109049 107604 116052 121236 131347 132103 410554 441673 1206853 1193006 493212 510565 117357 105103 124526 121653 141752 135056 131881 130947 83675 85591 319819 279509 826352 824809 210886 209684 265727 269120 309329 304483 319535 318651 333025 334419 308497 342270 841764 886723 577810 479754 285077 279699 324897 324694 338377 340484 340443 344497 386816 385769 683802 719984 39.65 67.8 2
08:39:08 2023-10-13 427701 427818 86403 82932 135164 138994 148902 148094 109275 107323 116052 121270 131380 132162 410843 441696 1212152 1202252 489024 510926 116966 105171 124405 121918 141451 135532 131091 131621 83675 84156 319819 279545 820315 819502 212211 209684 264578 269155 310268 304142 319047 319876 332054 337065 306352 340380 838925 878240 584501 479754 284270 281460 324969 324839 336755 341682 338392 346668 387397 386584 689857 716376 39.65 67.8 2
08:39:09 2023-10-13 430915 427738 86441 82826 135466 138748 148454 146584 109275 107423 116473 120868 132080 135446 410590 445702 1207643 1189586 496223 510926 116577 105351 124215 122184 141254 135720 131025 131868 83560 85624 319819 281994 820747 825393 211216 210425 264260 268644 311943 303271 320140 319546 331910 335839 306473 340575 839414 886796 593131 482526 284270 278300 326808 324057 337997 341612 340443 344534 388015 384971 686072 719541 39.65 67.8 2
08:39:10 2023-10-13 431135 427223 86322 82834 135134 139126 148454 147373 109125 107323 116086 121186 131413 132070 410878 442959 1208248 1198771 496056 510926 116852 105317 124284 122184 141537 135814 131058 131835 83675 84136 319819 281163 818716 818308 210556 210376 264542 268328 311246 303857 319083 320954 330746 335041 309138 338258 838259 880514 591393 481844 284471 279482 324969 324839 335706 343224 340479 342523 388015 384130 692845 718446 39.65 67.8 2
08:39:11 2023-10-13 433783 428915 86255 82940 134656 139417 147936 148025 108824 107786 116019 121471 131347 132496 409690 445318 1210823 1185517 490912 510926 116611 105384 124249 122151 141451 135532 131025 132166 83575 84410 319819 282647 813715 826564 211076 209545 266625 267890 311505 303841 319389 319876 333495 333929 308701 340380 838076 888419 602170 478395 283829 277490 326771 324730 336755 340659 342028 345337 385044 385275 683838 717429 39.65 67.8 2
08:39:12 2023-10-13 432665 427563 86441 82879 134719 139126 148454 147681 109125 107430 116052 121304 131380 132070 409690 441362 1207391 1196624 492375 510926 117357 105205 124491 121588 141683 135370 131815 131079 83617 84130 324464 281235 830365 824225 210851 209684 265320 268292 309763 305070 319083 318910 333025 334970 308883 339317 838925 886324 586976 477602 284673 281027 324476 324839 337523 342861 341776 344280 386945 387093 691780 719393 39.65 67.8 2
08:39:13 2023-10-13 428034 428942 86128 82932 134942 139126 148214 147819 108824 107668 116019 121337 131380 132203 409654 441804 1211683 1190623 488840 510670 116927 103146 122860 122151 139604 135840 131025 131802 83675 85846 323156 281849 819354 824225 211548 209030 265355 268006 310962 303500 320440 317946 332089 336522 306654 343674 836448 879417 590054 478395 283162 278300 324969 324381 338829 339605 338428 346142 385044 384667 683640 715325 39.65 67.8 2
08:39:14 2023-10-13 431440 427671 86280 82818 135342 138670 148419 146929 109125 107357 116052 121136 131347 132070 410914 444934 1202437 1195793 492192 510926 116611 105351 124284 122151 141451 135720 131058 131868 83617 84053 327849 279545 815131 825393 210886 209684 263917 269191 311211 302969 320213 318874 332054 335041 306690 339317 841166 886943 586976 483862 283868 279640 326771 323709 338140 341472 340300 344389 387799 385769 681726 719031 39.65 67.8 2
08:39:15 2023-10-13 428624 428936 86561 82870 135185 138945 148419 146619 109275 107561 116466 121069 132009 135541 410878 441840 1208248 1202252 495133 510204 117000 105205 124284 122151 141451 135720 130992 131745 83617 85591 319819 281163 818945 818235 210970 210012 264507 268328 311211 303857 319083 320657 329978 336522 311791 338258 838259 881644 596666 481504 284069 278300 324969 324839 336755 342744 342578 342559 388015 386312 691866 718994 39.65 67.8 2
08:39:16 2023-10-13 433120 428609 86225 82936 134685 139126 148231 147819 109049 107430 116052 121270 131347 132103 409654 444970 1208248 1186360 495353 511649 116611 105351 124163 122184 141254 135848 131091 131868 83617 84168 323156 283503 813154 825393 210192 209538 266135 267468 311907 302932 318981 319628 333694 333823 310245 339962 837593 886760 585438 478705 285886 279603 324969 324057 337263 341682 342016 342596 385314 385275 687307 719031 39.65 67.8 2
08:39:17 2023-10-13 433820 427787 86322 82927 134719 139126 148703 147888 109125 107430 116052 121304 131864 132162 410878 439108 1208248 1194776 492375 510926 116852 105239 124284 122035 141451 135498 131058 131778 83560 85591 319819 281795 821680 823059 210710 209065 264578 267504 311367 305070 318335 318910 332791 334432 306906 338330 838925 883447 594518 477602 284471 277912 324019 324839 336720 339639 340994 342596 386816 385769 687867 719031 39.65 67.8 2
08:39:18 2023-10-13 428289 427761 86221 82879 134782 139221 148197 147062 109125 107430 116019 121186 131347 132070 412355 444970 1208248 1193006 489024 510926 116966 105205 124042 121951 141417 135532 131025 131868 83560 84073 319819 281776 817809 824372 211442 208926 265249 268149 311104 302543 320857 318768 330871 337030 306352 339830 836479 874325 581175 479413 284673 279446 324969 322907 338282 341542 338392 345581 385657 386584 683729 715325 39.65 67.8 2
08:39:19 2023-10-13 431435 427554 86313 82704 135134 138635 148628 146653 109275 106848 116086 120868 131980 135243 409654 447040 1200381 1190720 496334 510565 116611 105205 124076 122184 141323 135831 131029 131868 83445 85624 319819 282230 813925 824225 210970 210376 264102 267504 312193 302933 319535 318910 331784 335006 306906 344045 836411 888590 586976 481881 284270 282393 326808 323889 336790 341135 342578 342271 387763 387804 686449 719393 39.65 67.8 2
08:39:20 2023-10-13 430829 427671 86161 82932 134470 139417 147936 147819 108824 107538 116052 121304 131347 132203 409690 441732 1217468 1196513 486665 510926 116966 103049 124770 122254 139799 135772 131025 131802 83675 84136 319819 282719 817815 820868 210745 209545 266580 267281 310304 303856 315442 320372 331784 334970 306690 340344 837039 882384 594518 475362 283864 279676 324933 324550 335742 341682 339451 344534 383317 384130 691890 714239 39.65 67.8 2
08:39:21 2023-10-13 432047 427930 86221 82932 134694 139320 148214 147716 109125 107571 115859 121337 131794 132395 409690 441840 1210823 1187241 486593 510926 116933 105317 124388 122119 141382 135686 131025 131835 83675 85827 324464 282393 817695 825393 211005 208995 266100 267468 311211 303182 319010 317911 333495 334935 306906 341100 838855 884655 587426 478137 285683 279676 324861 324658 338341 340449 342718 345924 384829 387603 682523 715252 39.65 67.8 2
08:39:22 2023-10-13 427612 427640 86315 82940 134973 138601 148611 147339 109275 107397 116373 121169 131380 131888 412756 445965 1212743 1202970 493877 510780 116994 105439 124596 122086 139913 135904 131662 131802 83617 84156 323156 281163 821339 819429 210816 209614 264067 268706 310268 303928 319010 319617 329978 336994 306352 338258 838852 874145 594518 481092 283868 281027 324933 324839 336720 342639 338356 342559 387979 386312 691890 717392 39.65 67.8 2
08:39:23 2023-10-13 428927 427818 86247 82875 134694 139091 148628 147339 109125 107357 116052 121236 131794 132070 412647 447673 1213406 1192784 491811 510926 116350 105351 123938 122385 139022 135943 130271 132265 83445 85893 319819 283120 806404 820625 210605 209030 264542 267245 312887 302898 318038 320597 330965 335698 306654 341579 836925 879296 586976 480504 284673 278889 327464 324622 334697 342674 341570 344534 386236 387876 691890 716810 39.65 67.8 2
08:39:24 2023-10-13 434745 429861 86280 82940 134656 139139 148490 147888 109125 107816 116052 121270 131569 132170 412647 445669 1208211 1185480 494579 510926 116899 105317 124215 122184 141220 135686 130992 131868 83560 85650 321294 283703 812350 826564 209975 209030 265913 267209 311648 302598 319010 318910 331982 332926 306266 339281 837072 886279 586976 479073 283396 279354 324969 324574 336720 341135 341474 342523 384467 385240 686784 717392 39.65 67.8 2
08:39:25 2023-10-13 428660 427979 86251 82822 134786 139182 147866 147027 109125 107504 116052 121270 131761 132103 410554 441840 1212152 1200776 489024 510926 117161 105249 124422 121686 141451 135464 131058 131046 83617 85559 319819 279473 826831 823202 213169 209370 265037 268976 310126 303928 318865 319734 331610 336817 306438 340956 838816 878020 590054 478802 284270 281330 324933 324803 336720 341373 340492 346340 386492 385769 689857 716339 39.65 67.8 2
08:39:26 2023-10-13 428920 430796 86280 82932 134656 139091 148524 147784 109200 107816 116052 121438 131413 132237 409654 447306 1211683 1189218 490415 510926 116933 105317 124422 122151 141542 135784 131058 131868 83675 85827 319819 282429 816818 823059 211181 209503 265320 267504 311211 301941 320440 319393 331014 337030 306906 339795 837072 879417 588515 479754 284673 278300 326577 322871 338530 341612 338356 345300 385621 387222 686449 718171 39.65 67.8 2
08:39:27 2023-10-13 433279 428073 86407 82822 134694 139091 149364 147578 109275 107504 116052 121236 131794 132070 410843 441804 1208248 1199922 495280 510926 116819 105317 124336 122035 139799 135738 131624 132132 83748 85938 319819 281849 819173 820868 211963 209984 264366 268114 312250 304106 315766 320883 331753 334653 308461 338223 838816 884619 591393 483244 285077 278071 324933 324839 334697 342434 343309 342451 386780 386584 691890 718994 39.65 67.8 2
08:39:28 2023-10-13 430758 431105 86214 82932 134529 139514 147973 148128 108791 107891 116019 121471 131347 132328 412647 442093 1217468 1196624 486593 510926 116933 105283 124215 121918 141671 135464 131058 131835 83675 85709 324464 282902 826311 820625 210668 209503 266580 267433 310268 304447 318038 319876 331480 335006 306906 340309 838855 879417 577810 477041 284263 279676 324789 324658 338448 342153 340060 344425 383174 387366 693747 717424 39.65 67.8 2
08:39:29 2023-10-13 431435 427854 86276 82932 134694 139091 148421 147681 109125 107504 116052 121270 131794 132112 410843 444898 1203418 1193971 493100 510273 117027 105473 124457 122053 139717 135724 131029 131769 83642 85898 319819 279473 820113 825393 210605 209440 264331 269084 311955 302721 319535 318392 331874 334970 306906 339281 836448 887162 586976 480377 283066 278387 324969 323589 337737 340589 342335 344497 387943 385769 684612 719467 39.65 67.8 2
08:39:30 2023-10-13 429226 427636 86432 82822 135126 138863 148524 146895 109275 107423 116086 121035 131413 135313 410554 442304 1208248 1198770 493733 510565 116933 105137 124128 121653 141220 135464 131025 131835 83560 85591 320170 281163 818673 818272 210521 209684 264472 268257 310268 303521 318560 320883 329978 334724 308461 340911 841129 883723 577810 481322 284471 279748 324933 324622 337730 343048 340132 342451 387979 386584 691830 719984 39.65 67.8 2
08:39:31 2023-10-13 432831 428792 86128 82995 134440 139320 147973 147819 109041 107816 116272 119773 131248 132453 412939 444968 1208137 1184655 491537 510743 116799 105283 124042 121718 141408 135498 131860 131951 83642 85676 327849 282629 817581 825545 210563 208815 265727 267433 310739 302294 318785 320807 333025 333929 306906 340309 837666 884655 589477 477041 285077 279551 324969 324839 336684 339570 339929 345057 383317 384667 682670 715288 39.65 67.8 2
08:39:32 2023-10-13 432517 427966 86247 82932 134782 139081 148142 147267 109125 107430 116019 121236 131347 131979 410843 442057 1205993 1192122 490876 510565 116933 105283 124249 121987 141451 135056 131058 131046 83617 85526 320635 279437 820137 825393 210227 209405 264296 268869 310020 304630 319425 318286 331910 334829 306798 341542 842124 886279 590054 479754 283066 278988 324933 323242 338270 340589 339893 344497 386780 385769 684575 718957 39.65 67.8 2
08:39:33 2023-10-13 428895 428578 86288 82826 135134 138863 151157 146929 109426 107323 116440 121236 131413 132070 413378 444594 1208248 1200515 493212 510926 116933 105283 124249 121886 141520 135357 131058 131868 83617 85676 319819 281795 820767 817621 210668 209684 264005 268292 310268 303182 319047 319357 329978 336487 306640 338258 838852 879453 586976 481468 283868 278300 324933 324839 336213 342674 338392 342523 387655 385769 693858 718446 39.65 67.8 2
08:39:34 2023-10-13 433746 427894 86128 82932 134921 139320 148214 147819 109125 107538 116086 121438 131347 132237 409654 445669 1209221 1183760 492375 510926 116772 105317 124042 122455 141220 135532 131025 131736 83575 84378 319819 283247 815448 827736 210381 208926 265958 267254 311069 302897 318378 318910 333025 333392 312011 340069 839578 885652 586976 478056 283396 279354 326468 323997 336448 339639 341510 344534 384503 384936 683766 716847 39.65 67.8 2
08:39:35 2023-10-13 433586 428574 86251 82875 134690 139091 151122 147476 109125 107504 116052 121236 131413 132194 413708 441673 1204714 1194925 491643 510926 117242 105103 124491 121064 141584 135056 131633 130980 83675 85526 324464 279545 828587 825393 210192 209065 264260 268292 308429 304106 319535 317946 332755 334701 311744 339043 837631 883447 585438 479754 284471 278370 324476 324839 337488 342620 343309 344244 385227 385662 687161 717245 39.65 67.8 2
08:39:36 2023-10-13 427961 427890 86280 82932 134685 139091 148421 147578 109125 107504 116086 121304 131380 132203 410878 449015 1212743 1194739 491313 510670 116927 103146 122689 122389 139702 135618 130992 131802 83642 85846 319819 281849 828185 823023 210886 209030 264578 267782 311653 301763 319535 319617 330014 336487 306906 341506 837936 874470 586976 479413 284673 277878 326808 322250 336755 341682 338392 344570 385621 386856 685776 715325 39.65 67.8 2
08:39:37 2023-10-13 432591 427671 86373 82818 134690 138960 151122 147339 109275 107323 116086 121236 131380 135383 413341 446606 1203861 1190623 496759 510926 116577 105384 124007 122151 141186 135814 130992 131868 83445 85742 324464 283630 809862 824225 209864 210012 264260 267433 312157 302685 319309 318945 331784 335006 306934 337712 838039 892130 589831 482487 285077 279121 326771 324165 337121 341472 341331 342307 386965 385240 685776 718447 39.65 67.8 2
08:39:38 2023-10-13 431147 429165 86132 82932 134622 139417 148214 147819 109049 107719 115826 119773 131248 132996 412756 444707 1219679 1196068 488914 510780 117189 105400 124596 122356 141507 135566 131058 131621 83617 84378 319819 281560 826219 820697 210521 208669 265665 268149 309763 304570 318074 318945 331515 335006 306906 340344 839266 876783 594518 477041 284673 278300 324476 324478 336213 341135 339416 346142 383317 385769 691890 715288 39.65 67.8 2
08:39:39 2023-10-13 429916 428911 86251 82936 134685 139126 150982 147578 109200 107504 116052 121354 131380 132021 412756 442995 1211683 1192319 489024 510926 116852 105317 124215 121951 141451 135464 131058 131079 83560 85650 319819 282031 814896 824225 211216 208850 265037 267504 312140 302861 320221 320353 331498 336310 306510 340201 838224 884350 590054 479037 285077 279748 324933 322871 338520 341135 340271 346387 385263 386856 684612 715288 39.65 67.8 2
08:39:40 2023-10-13 432407 427854 86616 82800 135208 138814 148454 147200 109284 107586 116373 121437 131314 132194 413818 445851 1209221 1199922 495280 510926 117041 103081 124266 122338 141438 135498 131380 131835 83675 85709 324464 281994 815366 820697 209864 209684 264542 267468 310739 303182 315730 320847 331050 334467 312488 338223 839192 882527 585438 480413 284270 277878 324933 324514 334662 342195 340994 342487 386816 386312 693365 718994 39.65 67.8 2
08:39:41 2023-10-13 432358 429977 86188 82936 134520 139614 147886 147507 109125 107719 116019 121505 131380 132767 412099 442093 1217468 1198216 486629 510926 116966 105278 124249 121918 141417 135498 131091 131868 83675 84053 319819 282610 821912 823202 210563 208926 266064 267290 310126 304548 317856 320183 331336 334970 307940 340380 837631 874325 589861 476931 283396 279410 324476 324839 335706 341542 339929 344534 383317 386584 693365 715288 39.65 67.8 2
08:39:42 2023-10-13 432358 429201 86280 82932 134660 139417 148214 147784 109125 107719 116019 121471 131794 132486 410878 441840 1211683 1189009 489024 510926 116933 105384 124249 122119 141345 135604 131029 131835 83560 85709 319819 282902 813994 826564 211265 208850 265763 267504 310957 303218 319272 316987 333025 334970 306906 340380 838260 882086 590054 478056 284673 282827 324969 324839 338246 339605 341607 345851 384757 386677 682412 715142 39.65 67.8 2
08:39:43 2023-10-13 429879 428911 86313 82875 134723 138863 148681 146895 109426 107323 116086 121069 131413 135348 410590 441840 1208248 1202252 496019 510926 116611 103081 122689 122053 139702 135704 130959 131769 83675 84219 319819 281885 819287 820868 210528 209977 264472 268292 310739 303075 318269 320633 329978 335006 308665 337985 838259 879090 592956 481844 283868 279446 324933 324839 334768 342744 339929 342487 388015 386312 691866 719541 39.65 67.8 2
08:39:44 2023-10-13 431431 428833 86313 82932 134660 139126 148421 147681 109275 107504 116052 121471 131070 132103 409690 445391 1217468 1198327 491954 510926 116852 105351 124128 122151 141186 135498 130926 131654 83560 85683 321294 284306 832772 820045 209982 209030 265949 266576 311211 303893 317589 319912 331251 335006 306906 339281 838260 879489 590246 479371 286292 279210 324825 324766 337492 341542 341459 344352 383983 387948 693784 715252 39.65 67.8 2
08:39:45 2023-10-13 432358 428951 86288 82883 134727 138960 148419 147578 109125 107538 116086 121270 131413 132237 414075 445965 1205748 1194097 493212 510455 116833 105327 124630 121886 139815 135810 131662 131046 83675 84041 323156 279473 823516 827736 210668 209030 264322 269155 310268 303039 319535 318357 332054 335006 308193 339281 838259 884446 585438 477602 283066 281063 324933 323853 338282 340624 339929 342559 387397 385769 684126 718447 39.65 67.8 2
08:39:46 2023-10-13 428927 427925 86373 82875 135134 138863 148628 147339 109351 107430 116440 121069 132191 135383 410878 441840 1210823 1204036 493806 510926 116966 105205 124249 122035 141451 135498 131091 131835 83617 85742 319819 281596 819516 819465 210275 209684 264102 268328 310304 303182 318560 320112 329501 336746 306726 340575 839451 881832 594518 482112 284270 279748 324933 324658 336684 342709 341570 342523 388015 386333 693858 718410 39.65 67.8 2
08:39:47 2023-10-13 433160 430190 86313 82932 134656 139306 148297 147817 109225 107924 116019 121622 131314 132520 413525 447113 1210675 1188074 492411 510926 116886 105351 124163 122338 139604 135473 130992 132092 83445 84053 321294 282792 815684 827736 210010 208704 265763 267057 311211 303182 317226 318910 333025 332962 306505 339830 837072 883411 588515 478395 283396 277656 324969 324610 336484 339639 340994 344534 383032 384702 682763 716339 39.65 67.8 2
08:39:48 2023-10-13 433889 428015 86284 82771 134791 139195 148216 147027 109275 107538 116086 121304 131380 132103 410843 441840 1204788 1193891 493765 510926 117357 105171 124613 120981 141683 135022 132115 130980 83675 85559 319819 279545 825239 826417 210893 209405 265072 268562 309188 303963 319389 318509 332882 334794 306834 341542 838888 883519 589669 477566 284270 281330 323732 324574 337737 339639 340214 342559 385514 385191 683729 717429 39.65 67.8 2
08:39:49 2023-10-13 429964 429406 86452 82903 134987 138987 148506 147645 109359 107735 116259 121639 131380 132203 412756 447028 1215497 1198216 490493 510926 116384 105384 122347 122487 139022 135943 130615 132083 83445 84136 322114 283156 809431 821896 210556 209030 264542 267281 312193 302685 317299 320847 330050 335041 311744 339043 836479 874109 585438 479754 284270 278696 326808 324610 334732 342195 338428 342559 384757 385310 691890 716339 39.65 67.8 2
08:39:50 2023-10-13 432876 429174 86288 82795 134660 139126 148111 147784 109125 107686 116052 121337 131380 132203 410878 447004 1208248 1186397 496030 510926 116933 105351 124128 122035 139604 135772 131800 132166 83608 85879 323156 283630 812705 827736 210304 208891 265807 267254 311648 303182 318560 318945 332054 333648 308497 339795 837072 883447 596081 478963 285886 278961 324681 324610 336755 340659 341798 342523 383353 384702 684806 717429 39.65 67.8 2
08:39:51 2023-10-13 433783 429165 86280 82932 134690 139126 148214 147681 109275 107538 116086 121270 131380 132203 410878 441709 1205748 1195774 492375 510926 117390 105171 124405 121936 141451 135056 131757 131013 83560 85624 324464 281199 829957 824809 210192 209065 264542 267468 308429 304606 319047 317946 332557 334467 306906 338330 839303 884400 585438 477566 284270 279748 323803 324262 337523 342379 340371 342415 385514 386241 688659 718263 39.65 67.8 2
08:39:52 2023-10-13 428963 429205 86317 82837 134694 139126 148421 147681 109275 107538 116052 121304 131380 132103 410554 448380 1212743 1197351 492272 510670 117027 105507 124336 122119 139410 135584 131833 131769 83642 85846 319819 282429 819862 823059 210957 208786 264296 267468 311648 301343 319535 318945 329907 336522 306906 339317 834703 874470 592956 477158 284270 282429 326699 322871 336484 341682 338165 344534 385350 386584 686784 715325 39.65 67.8 2
08:39:53 2023-10-13 432027 427890 86280 82875 134723 138994 148214 147578 109275 107538 116086 121304 131380 135453 410554 445702 1203418 1190623 496833 510926 116577 105384 124007 122422 141024 135498 130827 131835 83445 85742 321294 283667 811534 824225 209571 209719 264542 267057 311938 302721 319083 318910 331551 333964 309479 340186 838621 889421 589831 482144 285077 278925 324933 323877 336578 340960 341367 342415 385657 385275 685813 720497 39.65 67.8 2
08:39:54 2023-10-13 430215 429201 86280 83001 134694 139118 148214 147027 109125 107850 116306 119773 131824 132629 413525 442395 1215132 1195436 488568 510382 117223 105283 124249 121064 141537 135187 131091 131740 83560 85559 319819 279545 822256 821896 211442 208669 264472 268328 309798 304106 318560 319685 331282 336016 305971 340105 838296 875539 588515 478395 283667 278335 324704 324839 336213 341135 337372 345617 385657 385498 688843 715325 39.65 67.8 2
08:39:55 2023-10-13 429927 429170 86313 82936 134719 139126 148214 147578 109275 107538 116052 121304 131380 132070 410914 447692 1210436 1194776 490415 510926 116611 105171 124215 122344 141122 135404 130959 131868 83560 85683 319819 281740 814070 823059 210227 208850 264296 267818 311907 301976 319352 319734 329871 335874 305934 341542 838187 878025 586976 479413 284270 277490 326808 323264 338687 342709 338356 342523 385350 384971 688479 718446 39.65 67.8 2
08:39:56 2023-10-13 435081 429554 86590 82833 135118 139313 148489 147715 109393 107619 116339 121659 131890 132362 413818 441218 1208248 1194776 494618 510707 116933 105317 124197 121886 141451 135738 131923 131745 83560 85624 324464 282466 822552 824959 210192 209030 264542 267504 309329 305070 317625 320126 332791 333929 311572 338330 838925 883447 592956 477566 284270 277569 323791 324514 336484 342379 340994 342523 386236 386584 691890 719031 39.65 67.8 2
08:39:57 2023-10-13 432283 429201 86247 82932 134533 139126 148214 147819 109049 107826 115859 121539 131347 132745 410554 442093 1220063 1196328 488331 510926 116966 105171 124249 121653 141451 135089 131025 131013 83608 84314 320206 282885 829369 823202 210381 208205 265585 268078 309586 304355 317856 319663 330978 334935 306906 340344 838583 878790 586976 477275 284471 278300 324704 324356 338687 341100 339416 346069 383281 385733 693588 714709 39.65 67.8 2
08:39:58 2023-10-13 430220 430226 86310 82936 134685 139091 148283 147888 109275 107538 116052 121270 131569 132203 410843 444340 1211683 1192323 490067 510926 116933 105283 124180 121853 141382 135464 131025 131802 83708 85591 319819 282429 816862 824809 211146 208669 264542 267468 310268 302650 319987 316987 330978 335933 306546 339795 837072 881354 597643 478734 284673 279354 324933 322835 338520 342861 341533 345290 385070 386605 682523 717424 39.65 67.8 2
08:39:59 2023-10-13 428567 427885 86340 82879 135092 138635 148628 147304 109426 107504 116406 121202 131380 135383 410878 444594 1211683 1205171 493914 510926 117122 103146 122689 122614 139817 135584 131116 131769 83675 85846 324464 282481 819516 820868 210157 208995 264067 268257 310233 304630 319272 319322 329675 336487 306509 340370 841838 879453 583899 481808 283868 278265 324933 324248 336177 342639 338356 342451 387670 385769 691595 717392 39.65 67.8 2
08:40:00 2023-10-13 431135 430912 86340 82936 134765 139165 148142 147267 109275 107504 116052 121438 131380 132203 411192 446642 1213908 1196439 490876 510926 116841 105317 123973 122119 139022 135720 130549 131868 83445 85860 321294 284032 811746 820625 210192 208995 265059 266203 311902 303146 317553 320326 330014 334970 306906 339007 837666 877801 589861 480361 285886 278745 324933 324730 337730 342054 341607 344352 385756 387948 693858 715252 39.65 67.8 2
08:40:01 2023-10-13 435982 429773 86399 82936 134719 139091 148421 147578 109426 107719 116086 121270 131413 132486 414001 441732 1212743 1196573 494618 510780 117108 103081 124596 122278 139799 135584 131116 131835 83675 85860 324464 283290 836642 825393 210122 208995 264507 267468 309152 304927 318074 317946 332791 333929 306545 338258 840707 883447 594518 477566 284270 278300 324019 324356 336720 339605 340443 342487 385585 385462 688442 717392 39.65 67.8 2
08:40:02 2023-10-13 429004 431261 86310 82936 134799 139212 148142 147027 109426 107538 116052 121387 131380 132112 411843 442093 1213048 1201631 489024 510167 117265 105283 124370 121147 141451 135243 131058 131112 83675 85559 319819 279545 826717 820697 211181 208669 264247 268292 309763 303182 318233 319592 331229 336711 306222 339926 841838 876633 589861 479754 283868 279748 324861 324766 336448 340624 337337 345581 386808 385590 687794 716302 39.65 67.8 2
08:40:03 2023-10-13 435944 429805 86280 82932 135085 139139 148454 147507 109443 107768 116339 121504 131347 132328 414111 446813 1206741 1190623 495280 510926 116738 105351 122347 122680 140031 135686 130704 131868 83445 85893 320504 284712 812705 825393 209355 208995 265284 266986 311683 302685 318524 318910 331515 333427 306654 338223 838260 886906 583899 477566 284673 278961 324969 324248 336448 341135 341474 342415 385008 384971 687952 717392 39.65 67.8 2
08:40:04 2023-10-13 432876 429888 86284 82936 135096 139091 148594 147682 109351 107538 116086 121270 131569 132328 411879 440346 1208211 1192983 494154 510926 117036 105317 124215 121918 141220 135370 130992 131745 83560 85624 319819 282665 825269 825545 210311 209405 264918 267326 309152 304891 318117 318732 332846 334256 306690 338258 838888 883447 594518 481081 284673 279712 324019 324839 337228 339570 342578 342307 385971 385769 687794 718447 39.65 67.8 2
08:40:05 2023-10-13 430803 429964 86500 82932 134965 139243 148282 147645 109326 107735 116052 121471 131380 132203 411492 448344 1212900 1192533 489024 510926 116966 105507 124422 121886 141220 135498 130992 131588 83617 85650 323548 282374 818945 824225 210851 208634 264507 267468 310304 301978 319535 317911 330050 336487 306870 339281 836801 874109 586976 476775 284270 279354 324969 323288 337772 341373 338356 344534 385008 385769 686412 715252 39.65 67.8 2
08:40:06 2023-10-13 432665 429550 86399 82879 135122 138863 148698 147477 109426 107397 116440 121035 131569 135636 410878 448344 1202437 1190627 496722 510926 116577 105351 124007 122338 139570 135738 130926 132132 83699 85964 319819 283594 810377 825320 210052 210166 264331 267209 311938 302225 319010 318651 331229 334653 308642 339611 837072 883483 572082 482487 284673 278177 324969 323817 336213 340624 340407 342138 386816 384971 683766 718484 39.65 67.8 2
08:40:07 2023-10-13 432831 429814 86284 82936 134694 138960 148421 147578 109275 107504 116052 121374 131380 132203 410878 441840 1208248 1196476 495316 510926 116933 105351 124215 121886 141417 135670 131380 131802 83560 85709 327849 282429 819287 824959 209536 209030 264507 267468 310268 304570 315694 318874 332054 333660 306906 338258 838925 886534 594518 477602 284673 279640 324260 324334 337730 342789 341091 342343 386636 386477 691780 718263 39.65 67.8 2
08:40:08 2023-10-13 432052 430868 86280 82932 134698 139320 148490 147888 109351 107868 116052 121505 131569 132453 410843 445355 1212743 1191468 489919 511938 117027 105575 124422 122086 139604 135584 131025 131769 83790 85794 319819 282865 815148 825393 211082 208675 264507 267433 310268 303146 319535 317734 331784 334724 306330 340069 838260 882049 581175 478395 284673 279551 324933 323326 338282 339570 337846 345581 384431 386312 684126 715252 39.65 67.8 2
08:40:09 2023-10-13 432665 429138 86403 82822 135134 138215 148628 146929 109426 107504 116406 121172 131413 131888 411492 447004 1204206 1192319 494709 510926 116852 105351 124007 121918 141053 135610 131380 131802 83560 85650 327849 282429 812584 826720 210157 209030 263259 267468 311211 301978 319535 318392 331014 334688 306654 339909 838671 884145 585438 481699 283868 279515 326771 322405 337322 342789 339380 342559 387670 385191 683904 719541 39.65 67.8 2
08:40:10 2023-10-13 432358 430226 86313 82936 134702 139091 148490 148198 109485 107850 116466 119607 131569 132237 412939 444231 1218594 1197431 493137 510816 116933 105351 124094 121918 141186 135704 131501 131835 83766 85709 321294 284306 817131 822618 210010 208995 265727 266203 310739 303857 315730 319652 330746 334688 306870 338294 837666 874470 585438 477717 285481 278961 324704 324839 334697 341647 339380 342559 383281 384667 691890 714745 39.65 67.8 2
08:40:11 2023-10-13 432867 429809 86128 82936 134533 139417 148214 147784 109125 107719 116052 121525 131380 132486 410843 445040 1208248 1187203 489024 510926 116966 105384 124128 121886 141186 135670 131380 131802 83560 85624 324464 282865 815048 826380 210275 208716 265072 267219 310926 303039 318414 317770 332918 334759 306726 340201 836962 882013 588515 477041 284673 279354 324861 323769 337737 341861 340479 344534 383317 387222 682763 716884 39.65 67.8 2
08:40:12 2023-10-13 428676 431223 86676 82903 135029 138952 148698 147785 109695 107768 116500 119812 132295 132253 411843 441732 1211683 1203208 490790 510926 117151 105351 124249 121588 139604 136180 131025 131621 83675 85624 319819 281199 820429 819465 210704 208850 264247 268328 310233 303182 319047 318910 330050 336758 306330 338258 838259 878020 585438 480377 283066 278106 324933 324574 336448 341338 338048 344497 387713 385733 689820 717392 39.65 67.8 2
08:40:13 2023-10-13 430305 429773 86348 82940 134727 139126 148524 147681 109351 107793 116406 121441 131413 132237 410878 449015 1210436 1196476 490876 510926 116544 105491 123801 122184 138925 135704 131380 132348 83608 84410 324464 282610 811951 823091 210122 208856 264331 267290 312050 302047 318524 319912 330014 335980 306906 341506 838260 879264 586976 479754 284471 279210 327501 323529 334732 342463 338392 344534 385621 385275 690873 715325 39.65 67.8 2
08:40:14 2023-10-13 436056 430661 86542 82903 135101 139126 148421 147681 109426 107793 116466 121471 131413 132395 411492 442057 1208361 1192673 492375 510926 116966 105317 124128 122035 141212 135604 131058 131835 83742 85860 323156 282665 821329 824809 209864 208995 264542 267468 309329 305035 317589 318392 333025 333648 306906 338294 838888 887162 585438 477602 284673 277878 324019 324839 336484 339605 340479 342559 385657 385769 688843 718447 39.65 67.8 2
08:40:15 2023-10-13 431431 430705 86373 82932 134694 139126 149364 147784 109426 107901 116052 121337 131413 132462 411456 441840 1215705 1198030 488803 512190 117432 103146 124526 121918 139702 135636 131781 131736 83675 85813 318787 280981 821800 823202 210851 208309 264507 268006 312064 304071 318001 318945 331050 334970 305791 340344 837667 875608 591592 477717 283868 278300 324476 323985 335742 343006 339380 345581 383281 385769 691890 714239 39.65 67.8 2
08:40:16 2023-10-13 431023 430526 86288 82940 134803 139221 148142 147267 109275 107719 116052 121505 131413 132328 411492 442995 1210399 1189776 488331 510926 116852 105317 124163 122344 141087 135370 130959 131835 83617 85742 323548 281740 818379 825393 210851 208344 264542 267433 310304 303146 319535 316987 331551 335041 306654 339830 838399 881648 581175 478638 284673 279748 324933 323936 338104 340449 340881 345399 385279 385769 682375 715288 39.65 67.8 2
08:40:17 2023-10-13 433279 429174 86288 82818 134727 139056 148628 147062 109426 107538 116466 119607 132005 132328 414038 444968 1208575 1196105 496030 510816 116833 103146 124422 121853 141186 135670 130992 131621 83560 84346 322114 282629 822023 823202 209536 209767 264260 267468 310268 303182 315766 320883 331014 334467 312011 337748 836448 881722 591393 480413 283868 277490 324969 324021 334194 342428 340479 342487 387361 386312 693365 718994 39.65 67.8 2
08:40:18 2023-10-13 432897 430446 86280 82936 134647 139514 148214 148025 109560 107868 116052 121438 131413 132328 410878 441732 1220930 1192710 486665 510926 116966 105351 124128 121718 141122 135715 130992 131802 83560 85591 319819 283447 816583 820697 210010 208850 265763 266773 310020 304176 317299 319628 330871 334829 306798 339926 839179 880515 585438 477275 283360 279354 324476 324573 334697 342861 342092 342487 384431 384936 691632 715288 39.65 67.8 2
08:40:19 2023-10-13 433894 431371 86565 82841 135118 139077 148489 147715 109393 107768 116259 121693 131890 132679 414111 441840 1205993 1193043 492375 510926 117317 103114 124422 121471 141451 135284 131091 131703 83839 85591 318401 279509 830293 827308 210192 208995 264542 268930 309294 303182 319535 317911 332089 334467 306617 338330 838888 884327 585438 477530 283868 278370 324704 323889 337772 342379 339929 342523 385621 385227 687307 717392 39.65 67.8 2
08:40:20 2023-10-13 429623 430575 86441 82940 135219 139212 148142 147062 109426 107826 116326 121304 131413 132386 412107 442093 1215705 1198806 489024 510926 117161 105205 124284 122095 141451 135056 131058 131079 83675 84398 323548 280909 821914 824372 211259 208710 264366 268562 310091 303678 318342 319475 331372 336452 305935 339830 840743 876298 580985 479073 283868 278597 324704 324550 338687 341507 337337 345617 385657 385769 689988 716339 39.65 67.8 2
08:40:21 2023-10-13 433279 429671 86546 83125 135444 138952 148593 147578 109426 107538 116440 121102 131413 132203 414038 449015 1203418 1189776 498236 510634 116644 105384 124042 122119 140989 135498 130893 131868 83560 85775 322114 283393 811614 825393 209536 209684 264472 267022 311246 301376 318821 319109 331050 334970 312011 339648 837072 888199 583322 481128 284471 278764 324969 323853 336484 340624 340443 341897 387397 384667 683802 718994 39.65 67.8 2
08:40:22 2023-10-13 435017 429503 86346 82927 135092 138863 148628 147373 109426 107538 116086 121270 131413 132112 411456 441840 1209221 1196513 494929 510926 117122 103179 122689 122356 139604 135430 130959 131555 83675 85846 322270 282483 820198 824115 209870 208960 264507 267468 310268 304035 315478 319770 332018 333929 312011 338258 840495 885523 586976 477638 284270 282411 324704 324550 334662 340659 340479 342523 386236 385769 690909 718484 39.65 67.8 2
08:40:23 2023-10-13 431130 430580 86284 83153 135224 139285 147901 147267 109351 107868 116052 121337 132038 132858 411492 444340 1211683 1190623 486400 510926 116966 105317 124163 121951 141122 135277 131669 131745 83675 85624 320549 282902 819287 825393 210556 208344 264542 267245 310304 301905 319535 320126 331515 336016 306402 339830 837072 883515 582122 478395 284471 282791 324933 323625 338555 340351 338356 345581 385350 386856 684612 715325 39.65 67.8 2
08:40:24 2023-10-13 432517 430147 86474 82875 135351 138250 148628 146929 111448 107538 116440 121102 131446 135418 414662 449766 1204356 1193967 495677 511576 116866 105609 124336 122356 139518 135724 131029 131835 83617 85624 323156 281994 818129 827736 209975 208780 263294 268292 310957 301976 319279 317982 331515 334970 306906 337748 838039 883151 585438 481881 283066 277456 324969 322512 337500 340624 339416 342559 388015 386312 684612 719541 39.65 67.8 2
08:40:25 2023-10-13 432665 430226 86317 82936 135160 138994 151157 147476 111372 107538 116440 121270 131989 132012 414626 443963 1208248 1202252 496019 510926 117000 105384 124163 121951 141254 135370 131025 131654 83560 85716 323156 282429 818956 820697 209864 209065 263821 267504 310268 303218 319083 320633 329729 335733 308701 340464 839451 879054 592956 481322 284270 279748 324933 324622 334697 342674 339451 342487 387073 386641 693673 718994 39.65 67.8 2
08:40:26 2023-10-13 436056 430486 86317 82936 134690 139320 148247 147782 109292 108065 116306 121706 131347 132678 413818 445211 1212029 1187227 492511 510926 116852 105384 124128 122053 139397 135396 131380 131835 83617 85657 324464 282902 833842 826158 209864 208378 265390 266647 310993 302933 318596 318686 333025 333427 311535 339353 837340 884400 586976 477717 282963 278961 324933 323266 336213 339605 340479 342596 383353 384130 682763 716884 39.65 67.8 2
08:40:27 2023-10-13 432876 430302 86317 82940 134820 139221 148646 147027 109426 107571 116052 121304 131446 132203 412756 442057 1204751 1193006 492861 510565 117586 105025 124491 120981 141486 134928 131091 130914 83675 84041 319819 279617 825469 825545 209982 208786 264296 268006 308288 303075 318901 317805 331910 334291 308012 341542 841838 885698 590054 477566 284270 281063 324933 324839 337228 339605 339451 342523 385370 384328 683766 717429 39.65 67.8 2
08:40:28 2023-10-13 428236 430186 86173 82723 134112 138078 147388 146450 109619 108084 115839 119359 131100 135278 410608 444310 1202300 1190408 487565 504936 116190 104924 121582 120650 138009 134108 132745 129629 83068 85225 318787 279509 808035 816226 208882 207336 262856 265794 308394 298941 315766 316987 327990 333999 305003 339648 827357 870547 583899 475618 282267 277360 324019 319876 333656 339333 338714 341897 382708 384614 682670 711835 39.65 67.8 2
08:40:29 2023-10-13 427430 423863 85944 82444 133344 137469 146498 145402 111515 108116 115633 120834 130496 134890 409051 444376 1192100 1180484 492511 504509 116157 104958 120991 120319 137156 133973 129188 129807 82893 84017 317942 279329 800116 815611 209873 208205 262716 264803 309152 301380 315730 316951 330014 332962 308207 339020 829772 884030 580822 476747 283029 276824 324019 320740 334697 339096 339141 340864 385657 385769 682670 714239 39.65 67.8 2
08:40:30 2023-10-13 426487 423714 86389 82936 133960 139091 147321 146860 112367 109639 116440 121589 131413 132328 411772 442093 1217236 1193043 486702 509843 117586 105520 123801 120898 138635 134615 130559 130225 83445 85624 320206 281163 809780 811581 209536 208378 265949 266612 310051 304020 318299 320432 332557 336794 307193 341376 836448 874181 577810 474202 283431 279354 324933 324839 336484 342709 340479 346142 385657 387036 690853 716376 39.65 67.8 3
08:40:31 2023-10-13 428326 423858 86532 84853 134719 139514 148280 147578 112622 110244 116862 122045 132237 133666 410878 445706 1210472 1191468 490341 511828 118334 103402 124284 122086 139216 135269 130959 131555 84022 84255 319819 279509 810479 817080 210851 208704 266705 268185 312157 303999 323904 319948 333753 338451 311234 344602 838925 883483 584206 473874 284263 281330 325437 324658 340367 342709 342654 348783 388015 389316 685739 721587 39.65 67.8 3
08:40:32 2023-10-13 425031 433076 87177 85486 136578 142760 149704 148194 110927 110994 118038 122485 133616 134142 414287 445631 1220930 1214120 494432 512324 119731 104288 125012 123023 141949 136294 132402 132697 85724 84520 317389 279473 815286 813917 212544 211000 267400 270748 315017 306419 321584 324875 334724 341621 313162 346627 848486 892400 584501 482526 286043 281699 327936 327437 342952 346934 346801 348152 393922 393204 703104 728724 39.65 67.8 3
08:40:33 2023-10-13 427008 424120 87440 85802 136944 143341 148365 151255 111011 111818 118626 119957 134461 135478 414507 448179 1233640 1210794 498097 513806 120397 105432 125361 123631 142414 136871 132743 133650 86105 84719 318787 283703 828051 815070 212630 211451 269962 270748 315942 307189 322037 325659 336817 341656 315582 348673 852965 889845 574488 479073 287837 283454 328929 329724 342952 347211 348843 351465 394226 394106 701073 727654 39.65 67.8 3
08:40:34 2023-10-13 423863 430224 85686 86011 137428 143646 152611 151816 111464 113928 118864 120463 134663 135776 414759 453659 1226687 1211805 498514 517696 122408 105886 122273 124038 142618 137320 133507 133641 86186 84762 321657 281994 816585 817383 214027 211733 270044 273049 317693 308529 324564 327637 338202 343643 315703 351797 853506 896761 587487 480340 288757 283145 333477 329226 346356 351380 346970 351501 394235 395213 707077 728761 39.65 67.8 3
08:40:35 2023-10-13 431252 426301 86148 85167 138233 141696 150555 149642 112849 114823 119725 121617 135632 137354 418394 450710 1232296 1207639 502116 520778 122918 106634 122779 124685 140513 138156 134082 134449 86464 85215 319819 283503 814859 820697 214964 213229 270688 272043 318132 310100 327845 328232 341172 345822 317707 353594 856067 900193 591783 481808 291357 285989 333947 331260 347670 352518 349370 355748 397029 398831 709249 731508 39.65 67.7 3
08:40:36 2023-10-13 430825 423831 86089 86701 138984 141848 150656 150257 112979 114835 119931 122283 135835 137282 419651 453659 1235907 1211189 495643 521515 123294 107248 123432 125097 141439 138749 134792 135187 85340 85505 320549 283357 825131 820868 216177 213556 271410 273989 319661 311372 330049 327772 342232 348925 317862 354913 858941 902177 584501 483318 292182 286119 334706 333852 347147 354144 351560 357661 396281 398831 710330 733624 39.65 67.7 3
08:40:37 2023-10-13 426482 426446 86826 85240 141966 142637 152148 150982 114291 112398 120939 122769 136795 137802 421510 456999 1241526 1225332 501491 520543 120678 107933 124206 125991 141882 139950 135250 136159 87056 86352 319819 285315 810620 818542 216823 213487 273250 274131 322760 314697 333511 333852 343537 348294 320869 357121 864940 903921 599360 483862 293498 287792 336822 334508 350867 355743 351668 356017 404116 403659 713202 739783 39.65 67.7 3
08:40:38 2023-10-13 427337 424124 86895 85307 142001 143397 152148 151711 114455 112553 121042 122919 137400 138448 421212 451154 1253893 1234260 502153 524442 121965 108380 125505 126272 142769 140215 136010 136083 85470 86588 321146 283503 816349 817962 216823 215435 274963 276274 322081 315843 329488 333564 345917 350385 320905 357934 868764 910642 594814 488974 293841 288702 336764 335987 351965 356433 357757 357916 405042 402510 711114 740581 39.65 67.6 3
08:40:39 2023-10-13 425757 424124 87845 85483 139487 143994 153658 151955 115093 112923 122232 123357 140121 138744 420407 453516 1248668 1238879 509776 522964 122615 108881 125441 126825 142837 142827 136394 136863 85630 86984 321146 284036 820534 818542 216823 214919 275384 278083 324510 315843 330987 334543 347804 350420 324933 359316 873229 921120 590473 487934 294046 290524 338564 337581 353843 356647 357220 360370 405094 407017 712350 744937 39.65 67.5 3
08:40:40 2023-10-13 430829 423836 88154 85641 143229 144049 153842 152663 115469 113906 122364 124037 140602 139953 423305 453550 1248557 1235404 508796 525691 123117 109250 126271 126825 143863 141178 137291 136785 85747 86984 321146 282211 826513 823059 216783 214953 276265 279761 324956 316013 333685 336252 350643 353621 330631 359316 871338 926119 591783 491013 295883 289713 341683 338566 353843 358569 362098 363689 406043 407623 709790 743771 39.65 67.5 3
08:40:41 2023-10-13 428968 426038 88186 85885 143303 144632 153940 152758 115350 114037 124439 124203 140481 139660 421996 453163 1245127 1236237 510244 523000 123084 109687 125855 127699 143330 143371 137104 137763 85652 87497 324464 284911 811505 824959 219286 217245 275980 279653 328182 317897 335501 338158 351317 354259 327582 363539 873255 923076 584786 486898 297446 290524 341960 340414 354410 358033 358369 365825 407512 409484 715297 747164 39.65 67.5 3
08:40:42 2023-10-13 431403 426446 88699 86533 140715 145506 154549 154137 116226 114830 124821 125023 140843 141011 422365 457142 1257914 1234722 504484 527591 124172 110321 126480 127945 144028 144051 137710 138215 85938 87621 318401 284508 819957 823059 218886 216779 278320 279761 326899 317004 338724 336600 350174 356407 327759 366003 875316 923076 593459 486580 300235 291339 342961 342866 355227 362162 360645 365992 410884 410167 721596 749621 39.65 67.5 3
08:40:43 2023-10-13 423899 424124 88796 86319 140800 145429 154755 153816 116506 114830 124838 125023 140843 140912 422365 459724 1256238 1242838 508907 529158 124271 110909 126817 128307 144907 140261 137643 138566 86146 88134 324722 286736 821941 818542 218746 217454 278908 279351 328419 319670 336651 340307 350945 358367 328751 366024 880469 919785 596445 488627 297843 293953 342961 342866 357658 363503 360573 367082 413709 413239 726080 751923 39.65 67.5 3
08:40:44 2023-10-13 423561 424120 89292 87290 141945 145877 155186 154557 117495 115484 125413 125748 141800 143532 423628 454508 1261739 1255715 513542 529158 125006 111113 127347 128581 144837 144013 138194 138601 86441 88198 323828 284508 818350 818272 218886 219035 279928 280796 328951 320972 338724 342866 353409 356974 332792 366933 884295 928515 603907 493829 299673 296067 343555 342866 360979 365214 367178 366579 413382 413982 719040 752914 39.65 67.5 3
08:40:45 2023-10-13 428640 424120 89415 87116 141999 146389 156043 154557 117284 115630 125483 125796 139085 141732 426623 457522 1259666 1245381 511549 528975 125285 111654 127339 128870 145173 144351 138640 138987 86559 88263 323468 284471 814535 824225 220101 218882 279141 282222 330911 320675 339389 341517 355040 359114 333947 366868 880597 933841 584516 488974 301792 296067 344553 345293 363021 365763 364960 369088 415020 416194 727147 754167 39.65 67.5 3
08:40:46 2023-10-13 425881 424115 89758 87657 142459 146662 156295 155307 117709 116175 125693 126332 141869 144276 423700 460685 1265442 1251184 509812 530657 125866 113426 127666 130873 146052 144421 139000 141151 87196 88602 322445 284911 824759 818235 221360 219105 281170 282514 330983 324857 339150 342902 357492 361305 333333 369560 883479 930199 596445 494989 301938 297775 345627 345356 360979 366792 367032 369456 415721 414053 720193 756421 39.65 67.5 3
08:40:47 2023-10-13 424637 423646 90187 88017 143258 147691 156915 155134 118001 116189 122795 126372 139160 144513 423556 457250 1265442 1257692 516205 530026 125953 113583 127632 131032 145815 141300 139353 141186 87131 88784 322445 285578 814462 820045 220824 220475 280084 282981 331162 324857 338436 344842 358799 361052 335836 369524 884469 936591 596445 496430 302225 297775 347750 344837 363021 365067 368403 372779 415104 417434 721596 756421 39.65 67.5 3
08:40:48 2023-10-13 426369 423713 90136 87721 143225 146386 157343 155341 118299 116209 126078 126332 139296 144288 423737 460120 1257914 1248192 516684 528474 125987 113877 127632 131248 145540 144962 139343 140183 87771 89113 321657 286126 811250 823787 220873 221023 281458 283329 333861 324219 341483 344842 358296 361305 336548 373720 887267 934193 590860 491397 303438 297378 347750 344319 363791 367869 370280 372516 417404 417798 729309 756421 39.65 67.5 3
08:40:49 2023-10-13 427089 423939 90231 88327 143191 147823 156783 156382 118226 117214 125885 127466 138973 141782 423737 459764 1274610 1261346 510319 531226 126471 113990 128356 131282 146972 141968 141430 141486 87747 89186 318022 284306 815399 817962 222783 221968 281245 285245 333969 324857 342591 345427 359954 363548 337059 374012 892235 942013 599431 494622 303008 300307 348800 346469 363783 368419 371787 373980 418238 421586 722307 760190 39.65 67.4 3
08:40:50 2023-10-13 427346 423462 90579 88363 143812 147598 157343 156238 118462 116824 123064 127201 140054 145126 426206 457285 1266890 1257119 514622 532162 126753 114476 128377 131887 146317 142268 139860 142306 87867 89463 323457 285518 815287 823642 223231 222827 281796 285338 334189 326318 345234 345321 365383 364640 337603 377350 892235 939315 586510 492397 305165 299883 349926 347002 363237 370180 369587 376213 418532 421586 735518 758829 39.65 67.4 3
08:40:51 2023-10-13 423597 423086 90769 88849 143918 148619 157673 156634 120809 117214 123382 127588 140363 145298 426242 458097 1274610 1266975 515804 529892 127274 114329 128816 131857 147141 142398 141696 141915 88238 89529 322445 284508 826994 818542 223831 223140 283357 287010 333687 326506 344674 348635 361093 366801 339684 378033 893585 942942 569196 498194 302959 300944 351974 349143 365496 370180 374112 375493 421402 424002 726595 760619 39.65 67.4 3
08:40:52 2023-10-13 423971 437225 90831 88824 144372 148546 158084 156898 119052 117424 123500 127785 140783 141675 427303 459940 1266890 1255715 518153 530337 127342 112005 128768 132162 146800 142470 141696 141984 88238 89767 323457 286126 830145 824225 223167 222827 284929 286097 334763 325747 346810 347550 363335 365655 338624 377221 892235 937952 569372 495025 304810 300516 351974 351276 364912 371809 372947 376924 424070 423704 733150 763361 39.65 67.4 3
08:40:53 2023-10-13 422563 422495 90831 88917 144411 148619 158114 157251 121043 117639 123600 127942 140817 145369 426845 463818 1274610 1261420 513579 530710 127906 114590 129244 131818 147689 142470 141962 141984 88423 89807 320214 286126 819744 820868 224935 223140 286097 287508 336809 328874 346101 348456 362614 368428 339648 376125 897496 943128 594164 498194 305490 301157 351974 353603 367556 371253 374112 376094 425203 422831 730324 767257 39.65 67.4 3
08:40:54 2023-10-13 428034 423736 91521 89406 144743 148997 160817 157361 121111 117836 124123 128229 141439 141997 426808 460721 1272787 1253538 516318 531494 128186 114693 129403 132069 147895 143363 142096 142285 88544 90029 322445 285720 818528 824809 225519 223140 286879 288332 336751 329477 348605 348354 365302 370118 341780 378465 895680 939352 599497 495376 308592 299408 354002 353870 368253 374079 373474 378095 426468 424167 740956 767818 39.65 67.4 3
08:40:55 2023-10-13 423528 422188 91436 89288 144653 149243 160964 157361 121346 117951 124223 130289 141208 142398 426915 460721 1282007 1265014 511810 535188 128728 112234 129875 132230 148101 143295 138765 138595 89157 90022 323457 284911 820953 820081 225837 223140 286476 289235 335737 329279 348852 350499 364171 371274 344792 378127 899831 945681 590860 497840 306748 301303 351974 353870 369993 374079 376346 377226 426504 427383 732522 765764 39.65 67.4 3
08:40:56 2023-10-13 427008 422234 91654 89631 144914 149661 158668 160610 121312 118461 124566 130752 141339 143392 427183 460120 1281061 1261346 512053 531941 128700 115069 129832 132321 148101 143396 142264 142553 88885 90218 322445 285113 829970 820081 225837 222745 286879 288775 339372 327525 348082 351916 365010 370153 342925 383128 901429 939352 595084 498083 306780 303177 354752 354370 368253 375466 376224 378470 426592 425389 733633 768909 39.65 67.4 3
08:40:57 2023-10-13 422272 421267 91944 89537 145385 151899 161294 158137 121984 118224 125323 128619 141696 143157 427980 459220 1283686 1276016 519480 531905 128968 112352 129832 132407 147962 144536 139209 139341 88885 90499 323457 285113 815248 819465 225837 223469 287081 290312 338824 330585 352732 351916 367762 370153 349338 382478 901429 952502 596555 499247 309538 301973 354454 354370 369993 374640 374761 381869 426526 427957 735231 768909 39.65 67.4 3
08:40:58 2023-10-13 424674 421399 92104 89942 145423 152287 161217 160610 121615 118461 125044 130481 141829 143358 427146 459724 1291227 1267876 509056 531941 130993 112361 130229 132321 148445 143828 142472 142553 89194 90499 340141 283703 819888 817080 225823 223279 287283 289475 338860 332360 349134 351916 365594 371262 345414 383092 904161 953351 596555 498506 308628 303035 356056 352134 372086 375730 378528 383889 430710 430226 736057 770003 39.65 67.3 3
08:40:59 2023-10-13 426214 420756 92452 89877 146067 149765 157969 158102 121985 118100 125457 130572 142389 143471 427834 463486 1272787 1264114 518146 531495 129327 112593 130048 132424 148375 144536 142562 140622 89194 90752 322445 286126 818261 824809 225837 223469 288942 290517 340674 331350 349415 351916 369731 374649 344341 384831 901429 945681 596555 495376 311293 304102 353887 354787 372611 375478 375923 381869 431686 430434 744983 771971 39.65 67.3 3
08:41:00 2023-10-13 424072 421232 92137 89975 146299 149976 161477 160680 121649 118693 125251 130696 142048 143413 427146 460120 1294899 1270656 510209 531905 129653 112825 130454 129242 148930 144128 139874 139961 89407 90683 322982 285044 832127 820286 226173 223503 288340 290432 339599 332572 350364 354406 367762 372969 347013 384538 906561 954735 599197 499247 309538 305030 358774 353688 373138 374397 378637 384255 429143 438097 733633 768007 39.65 67.3 3
08:41:01 2023-10-13 423287 420349 92456 90131 145555 152464 159563 160715 121766 118755 125805 130945 142289 143858 427521 460721 1294899 1270656 509849 531977 131653 112825 130788 132424 150808 143896 139874 140027 89443 90847 321991 284237 820728 819465 226876 223503 288942 291317 340362 333599 351038 352170 368647 374685 348622 385976 905331 957547 598026 495594 309538 305926 358265 354219 372100 376634 382001 385964 429836 437860 733633 770295 39.65 67.3 3
08:41:02 2023-10-13 425579 420268 92681 90168 145964 152534 161808 160715 121851 119017 125771 131377 142877 144155 428622 459868 1278184 1268621 519517 531797 129687 113213 130536 129513 148445 144637 139615 140734 89439 90880 323457 286126 816003 820734 227757 225517 287295 294853 342983 332625 351569 353157 369942 375739 346491 385088 902026 948431 597474 495630 312619 305675 355557 356427 371804 377494 377392 384799 433088 438459 747210 774824 39.65 67.3 3
08:41:03 2023-10-13 424637 419017 92681 90437 145790 150510 159930 160974 121884 118925 125785 131302 142783 144701 428464 460084 1276454 1267012 520834 531941 131887 113290 130697 129687 149035 144851 139549 141093 89538 91164 318022 286126 813681 820734 225823 225971 288675 290326 342983 333870 351713 354561 371050 374405 347572 386245 903718 948637 595330 495666 313062 306357 356663 357537 373217 378622 378528 385418 436780 432944 746694 777530 39.65 67.3 3
08:41:04 2023-10-13 423771 422098 92806 90632 146398 148910 157869 159130 119155 119085 125872 131308 142947 144326 427448 462506 1297572 1274276 509776 531941 131836 113368 130992 129509 151018 144330 140492 140480 89816 90847 321991 283703 825646 819704 228253 224890 288098 292849 342428 333870 351641 354255 370020 376532 350732 386173 907936 960297 598026 498470 311293 305501 359323 355535 373217 378287 383192 387647 432746 434085 737393 773651 39.65 67.3 3
08:41:05 2023-10-13 423471 418941 92681 90664 147119 150818 158187 161164 122138 119138 125906 128527 143001 144300 428767 462723 1278221 1268740 521108 531977 131676 114137 130853 130133 149346 145619 140393 141324 89718 91316 323457 286940 821435 825039 228402 226287 289044 290467 342983 333870 353948 355179 372127 376274 348586 387407 903978 952429 607221 498194 313952 304936 358241 358544 375520 378923 378565 387757 434980 431354 746878 778169 39.65 67.3 3
08:41:06 2023-10-13 424674 418906 93110 90786 146226 151144 158322 161234 122138 119255 126221 131849 143178 145103 428089 457250 1285653 1272845 516426 531977 132162 113524 130971 129865 149444 145129 140266 141005 89849 91448 321034 285315 814384 822790 227580 227024 288675 293753 345411 333870 355598 355357 372162 376797 349675 389744 905005 951666 598110 495630 313470 306321 360698 359662 374039 380056 380815 386758 435356 433533 746915 777064 39.65 67.3 3
08:41:07 2023-10-13 422006 418946 92937 90822 146817 153208 158832 161234 122256 119255 126328 128188 143372 145060 429327 466150 1294827 1276962 513505 531833 131140 114170 131612 129865 151298 145582 140816 141114 90246 91316 319806 284508 817944 818542 228128 226147 293196 292892 342983 334561 354239 356141 369977 378331 353929 387443 910623 960977 600968 498506 312791 307185 359323 357179 376362 381158 386334 388053 435226 436150 740088 778169 39.65 67.3 3
08:41:08 2023-10-13 422002 417705 93065 90855 146852 153208 159085 161269 122256 119454 126322 131627 143246 144996 425880 461691 1294899 1276128 511728 531977 129107 114046 133431 129513 149765 145039 141447 141370 90006 91448 321991 284105 820315 818542 228998 225936 292637 293438 342983 334596 355853 356427 371015 377767 354465 387515 911915 960998 593760 499599 313235 307220 360952 357501 376627 381229 386608 389508 436149 436171 739830 776768 39.65 67.3 3
08:41:09 2023-10-13 423961 419815 93194 90852 146748 149285 158894 157208 119186 119483 126603 131593 143212 144795 428767 459328 1285477 1276128 520701 532013 132253 114616 131289 131116 149820 145339 140430 141424 89882 91701 322445 285720 809068 819429 227615 227764 290365 293382 344505 334256 356718 356463 374471 378967 351866 390991 909030 951970 600968 497840 313738 306043 360444 360785 376627 382336 382541 386758 437951 436456 751319 778250 39.65 67.3 3
08:41:10 2023-10-13 422272 416459 94940 90984 146916 153064 158961 161565 122375 119654 126497 131627 143676 145131 428125 460120 1280153 1270382 520738 535023 132437 114649 133312 131004 149555 145575 140980 141653 90100 91701 322445 286126 812538 820661 227969 227764 291728 293382 344505 337148 357513 356427 374471 380633 353965 392135 913210 953669 602440 498046 315741 309033 359757 360123 377351 384219 384131 389818 437594 437612 751661 779426 39.65 67.3 3
08:41:11 2023-10-13 422002 417372 94837 91320 146438 150174 158288 157768 122205 119654 126322 128531 143279 145468 427448 458646 1300447 1278036 510497 531941 132467 114616 133338 130792 151437 146089 140980 141386 90162 91574 333265 283703 830885 816226 229746 227379 289748 294999 343436 334596 357766 360277 374435 377767 354967 392171 911915 963109 602440 503464 313702 306257 363030 360495 377796 381194 385184 389748 436687 439095 745511 778169 39.65 67.3 3
08:41:12 2023-10-13 421376 419223 95067 90984 147010 151134 159469 161417 122493 119347 126652 128197 143973 145506 427834 465345 1285579 1268584 516610 531797 129028 114616 131704 131623 149765 145676 141022 141653 90162 91820 321034 284911 813251 820661 229104 227376 292182 294207 344505 335569 356191 358364 373314 380633 353144 395738 913210 952502 598110 495594 311801 308186 360988 360785 376062 383553 386000 387448 436508 436798 742727 778250 39.65 67.3 3
08:41:13 2023-10-13 425505 416419 94969 91330 147356 150064 158961 161670 119381 119722 126531 131798 143710 145502 428089 463704 1291227 1267718 511329 531977 132621 114649 133187 131070 149765 145676 141370 141686 90352 91827 318825 284508 814760 819465 230497 227764 292172 295034 345352 334525 357229 360821 374471 381167 352121 393715 911780 954735 602440 503007 313445 308151 360988 362935 378365 382944 385729 389748 441953 439095 744277 783724 39.65 67.3 3
08:41:14 2023-10-13 418963 418530 95328 91298 148277 151666 159910 157592 119607 119518 127058 128254 144474 145180 427484 459112 1292948 1282662 519628 531977 132437 114682 131761 131037 149869 145778 141503 141751 90414 91890 321991 284508 820609 818272 229988 228508 292689 295450 343541 337398 356942 358616 376124 381203 355842 395738 910623 961657 606301 495594 314215 308151 363579 360205 378365 385193 385115 390923 436437 439440 750215 778722 39.65 67.3 3
08:41:15 2023-10-13 423466 415810 95199 91683 147570 149623 159469 157801 122527 119688 126740 131764 144176 145638 428428 457285 1291227 1275279 516412 531941 132621 114748 133628 131136 150184 145889 141838 142251 90509 91954 321991 282902 828185 820697 230533 229023 291728 296519 345614 336075 358019 360821 377593 380065 354242 394570 911269 959277 598110 502460 316640 309559 365899 362826 378487 385751 388809 393141 440422 439010 750563 781347 39.65 67.3 3
08:41:16 2023-10-13 417967 416459 95229 91642 147706 150030 159469 158377 122392 119722 126774 128535 144176 145739 428767 465236 1294899 1278944 514745 535059 132570 114748 133594 131103 147792 146049 141306 141882 90476 91987 323457 286126 811087 816226 230497 229183 294443 294863 346655 338655 356155 360857 377593 384677 358500 394581 915805 963109 603911 501513 314694 311247 360988 360857 381689 385209 387506 389748 439028 440044 744983 781158 39.65 67.3 3
08:41:17 2023-10-13 422268 417486 95199 91585 147810 150546 159502 157484 122561 119722 126774 128843 144406 146007 427193 457193 1291147 1277405 515767 531761 129360 115348 131796 131860 147690 146267 141403 141882 90509 92174 336857 284508 815634 822477 230497 229932 292072 295507 347701 336618 359908 360893 379033 382380 354206 397009 911915 957315 595210 499952 315798 308151 363030 363961 380883 385751 387157 391512 442025 442030 756393 781712 39.65 67.3 3
08:41:18 2023-10-13 420808 417454 95394 91618 148051 150305 159502 157902 122561 119722 127091 128373 144410 145773 428125 460048 1282007 1276184 520738 531977 132604 115414 133594 131745 148328 146287 141306 142243 90509 92178 318825 285720 811644 819704 230104 229967 294236 295901 347737 338144 357803 360567 379033 385218 355842 395162 913680 957547 605382 498194 317621 309590 363579 363961 381150 384755 385151 391549 442097 442030 755533 785961 39.65 67.3 3
08:41:19 2023-10-13 419560 417305 95491 91771 147706 150721 159469 158801 119526 119918 127058 128744 144510 145773 427216 460012 1304145 1283612 510136 531941 129537 115302 133884 131103 148899 146015 141797 141882 90981 91987 321892 282902 823276 816226 232009 229254 294283 297789 346134 338655 358055 363741 378730 382076 356449 394884 913107 966663 596660 506052 314694 310060 364082 362935 381689 385480 389843 394549 439404 440387 744368 779090 39.65 67.3 3
08:41:20 2023-10-13 419519 417454 95266 91938 147840 150926 159469 158539 122358 120256 126774 128962 144210 146740 427146 457285 1300447 1289163 513542 535188 129537 115414 133884 131623 148628 146115 141797 142210 90608 91987 325088 283703 815113 815648 231775 230856 293582 297789 347178 338726 357803 363998 378817 383562 358062 395198 914437 970063 593760 505089 317815 309812 366122 364476 384396 386839 387168 394365 441917 444868 753608 781712 39.65 67.3 3
08:41:21 2023-10-13 421973 415110 95427 91938 148014 150654 159536 158506 122629 119722 127018 128985 144775 146011 426845 461367 1291227 1266975 512889 532013 129626 115448 133756 131169 148528 146321 141665 141915 90575 92241 321991 284494 814172 819465 232009 229254 295414 297297 349342 338726 360510 360929 378464 385760 357524 396493 915805 956158 602460 499210 315173 311764 365087 362468 379006 385363 391019 393954 444598 441741 749335 784043 39.65 67.3 3
08:41:22 2023-10-13 414849 415110 95497 91904 147902 150580 160233 158506 122459 119722 127194 128623 144572 146317 427193 458359 1298584 1290946 518779 531761 129804 115699 134177 131860 149105 146287 141797 142145 91046 92241 318022 284105 812767 816226 231252 231078 293709 297500 348506 340815 357264 362971 378420 384677 358062 394570 911817 970812 599016 499247 317621 310095 363282 363448 381801 387894 387578 395425 440314 444355 756430 781712 39.65 67.3 3
08:41:23 2023-10-13 417305 415106 95697 92064 148464 150546 160523 158506 119607 120006 127404 128535 145148 146237 427484 460048 1296740 1285440 519014 532049 129894 115640 134047 131960 149171 146356 141928 142375 91046 93778 321991 284306 814442 818542 232009 231403 295622 297789 347701 341331 360582 363730 378720 383121 360880 396565 915805 967050 609795 499599 317657 311764 364373 363961 382228 387666 389880 395705 442061 441850 755794 786097 39.65 67.3 3
08:41:24 2023-10-13 418335 417278 95924 92285 148429 151483 160422 159102 119704 120354 127479 129577 145012 146725 427521 459760 1297609 1281594 513579 531941 129537 116059 133756 132656 151799 147038 141470 142606 91046 93778 318825 284508 807503 817383 232769 231403 296038 299024 351749 340779 359460 363082 378720 384764 357238 396493 919817 966663 603911 505259 318142 311792 362992 364685 382677 385363 391368 395145 445301 445711 749335 786869 39.65 67.3 3
08:41:25 2023-10-13 415557 415106 95630 92191 148464 151098 159978 159203 119607 120339 127228 128995 145048 146759 427823 459832 1298529 1281787 514417 531977 129541 116406 133850 132423 148359 147069 142034 143039 90983 93941 318825 285113 812539 816226 233460 231728 295508 299061 351997 341812 360003 363918 378755 385946 358315 396493 919817 966663 606853 505360 318301 312894 365863 364870 383143 386442 391499 395558 445158 448426 748928 787428 39.65 67.3 3
08:41:26 2023-10-13 421041 415106 95677 92128 148567 151031 160012 159045 119607 120089 127438 129239 144944 146483 426845 459724 1296740 1279965 516684 531977 130575 115833 134176 131960 149717 146607 142388 142145 91175 92241 321991 282031 828643 820794 233096 231728 296246 298268 348506 340264 362767 362538 379853 385218 360844 401287 914473 966663 599560 500768 318628 311546 367192 364209 383237 387701 391681 396353 444868 445086 754213 786037 39.65 67.3 3
08:41:27 2023-10-13 414881 415106 95726 92191 148464 151098 160233 159012 119607 120256 127404 129027 145245 146756 427193 465492 1300432 1283500 515036 531869 130787 116119 134470 132324 149857 146798 141928 142606 91175 92696 320214 285923 809521 815648 233460 231890 297955 297680 350652 342848 360546 363118 378791 386556 360916 396529 922430 969439 606853 503757 318069 314435 363317 363047 383250 387394 393456 395375 445227 446723 749335 786310 39.65 67.3 3
08:41:28 2023-10-13 414953 414778 95792 92191 147979 151132 160012 159045 119607 120256 127438 129193 144741 146317 427857 460685 1304145 1283612 510607 531941 131364 115833 134625 131993 150098 146149 142325 142266 91333 93811 321034 282902 819287 816226 234190 231078 295995 300429 349349 342606 360654 363663 378685 385113 363030 400045 919817 970136 608324 504544 317657 313444 367192 363882 383250 387124 394682 396353 445287 445711 749446 785737 39.65 67.3 3
08:41:29 2023-10-13 419608 417186 95988 92446 148672 150896 160489 160473 119737 120320 127513 129358 145348 146951 427484 459652 1286510 1281519 520738 531941 129987 116106 134437 132423 149617 147073 142230 143039 91142 94007 318825 285315 826398 818235 232733 232543 297500 297536 351997 341848 362767 362538 382202 387710 360844 401287 918477 962429 605360 499247 319530 313957 364409 365268 383214 390949 392271 393948 445600 448109 757914 786847 39.65 67.3 3
08:41:30 2023-10-13 419011 414450 95959 92191 151035 151064 161037 158902 120080 119722 127683 128503 145688 146147 427521 463523 1291227 1272529 516649 531977 131561 116059 134437 132390 149684 147140 142290 142738 91175 93909 318825 284508 810765 820081 234025 232053 297955 299473 351731 342606 363866 362538 380154 387710 360916 403442 921122 960977 608259 502460 319815 314590 367717 366117 383179 391081 393903 396830 446432 446894 756245 787962 39.65 67.3 3
08:41:31 2023-10-13 415543 415097 95668 92446 148049 151903 160378 159587 119444 120423 127228 130166 145398 147751 426845 457321 1306809 1291991 512755 531941 131652 116252 134625 132423 149790 147038 142484 142738 91397 93974 321034 282902 813838 813917 234368 232543 295751 299175 351501 342848 363316 366475 382739 385407 363030 402176 919817 975779 607037 505976 320435 312968 367745 365304 385012 387930 392271 396461 447009 449106 754682 786310 39.65 67.3 3
08:41:32 2023-10-13 412336 413830 95892 92421 151035 151098 160891 158792 119607 120089 127649 128962 145250 146317 426845 457965 1299525 1291072 519355 531941 131009 116252 134433 132423 149684 147038 142388 142640 91397 94007 318825 283302 810015 815648 233496 232706 297081 298304 351744 345202 360402 366062 383205 387298 364535 400502 918413 975402 602460 499843 320209 313701 366640 363627 384436 390975 393588 396389 443550 449739 756694 788548 39.65 67.3 3
08:41:33 2023-10-13 419888 414773 95759 92446 148464 152038 160267 159587 119444 120423 127527 129708 145216 147273 426845 459854 1300447 1278073 510607 531941 131099 116252 134245 132639 149717 147175 142388 142640 91493 92760 321991 283703 827388 816226 234851 232706 297955 298756 351997 341848 363316 366475 382167 387439 360880 402497 919559 966700 606853 505976 319311 314435 367192 367543 385590 387771 394682 396425 449626 448044 749732 790720 39.65 67.3 3
08:41:34 2023-10-13 419011 413543 94562 92639 148983 151483 160823 159232 119771 120153 127935 129610 145483 146995 427146 460048 1296689 1286826 517786 531869 131865 116059 134631 132722 151031 147034 142883 142409 91652 93974 318825 282103 838741 817390 234190 232706 298027 299210 350935 342848 366398 364244 382739 386556 363069 404931 919817 968753 602460 501513 320435 314435 369741 365268 382677 390092 394682 398813 445600 446758 757374 787428 39.65 67.3 3
08:41:35 2023-10-13 419218 412233 95863 92446 151035 151132 160523 159079 119607 120256 127649 129488 145688 147033 426206 454579 1294779 1282699 514782 531941 131103 116286 134625 132606 149857 147069 142525 143039 91430 94105 321991 282902 812416 817658 234851 236115 296246 301134 351997 342618 365005 365340 385111 387403 363030 404645 918103 963145 605360 502715 322256 313158 367494 367809 384293 390533 393310 396353 450787 448260 762253 790794 39.65 67.3 3
08:41:36 2023-10-13 414813 413248 95901 92446 150930 151764 160523 159409 119444 120089 127649 129456 145752 147355 423773 462723 1305846 1283612 508697 531747 131198 116286 134503 132299 150232 147072 142422 142487 91526 94007 321991 282067 815148 815070 234851 232053 297955 299245 351501 342884 364711 366439 383882 387168 363104 403749 919595 972952 601010 506694 319530 313993 369409 365340 385590 388894 394114 399376 446961 449775 749769 787428 39.65 67.3 3
08:41:37 2023-10-13 414885 413821 96030 94207 150992 151828 160412 159587 119444 120339 127649 129740 145566 147156 426242 455930 1304921 1294752 513157 531905 131165 116286 134468 132457 150198 147312 142681 142871 91652 94040 318825 282665 812664 811618 234477 231662 298027 299245 351780 342704 363062 367034 385509 388454 365087 402351 921531 975633 608324 505149 321800 313957 368334 366955 387948 391882 393163 396533 448291 449201 756694 789670 39.65 67.3 3
08:41:38 2023-10-13 419927 412596 95893 94174 148497 151933 160267 159587 119709 120256 127683 129675 145380 147134 423773 460120 1296652 1274313 510570 531905 131198 116319 134572 132639 150165 147346 142422 142871 91652 94203 318022 282902 809136 817383 234851 235748 297847 299210 351997 342365 366928 367579 382775 389519 362560 404150 922342 962465 601010 505976 320435 314441 368334 368651 384130 389510 394114 396533 449936 449106 749769 791884 39.65 67.3 3
08:41:39 2023-10-13 414167 411983 96423 92668 151599 151726 160969 159232 119851 120153 127970 129302 145956 146656 426134 460379 1296689 1288931 517844 531494 131198 116319 134625 132606 150546 147480 142623 143039 91493 94040 318825 282902 818020 816226 234851 236151 297955 301597 351997 342344 366928 365375 383384 387403 364487 404150 919817 964606 605360 502296 320889 315358 370002 366991 386307 392119 396083 400616 450613 448439 758027 787171 39.65 67.3 3
08:41:40 2023-10-13 414957 412524 96311 92702 151308 151899 160523 159553 119607 120256 127615 129610 145721 147203 426170 455894 1291190 1285440 519628 531869 131103 116640 134719 132952 150027 147480 142525 143435 91460 94299 318825 284306 805809 816226 234355 232053 297955 300599 354739 342884 366076 365304 386267 391817 362490 405794 921122 965188 605360 502460 323172 314590 367975 369178 386025 392216 394498 398632 450859 450899 764435 791921 39.65 67.3 3
08:41:41 2023-10-13 415454 412528 96100 94303 151457 152358 161235 159519 119607 120423 127683 129708 145654 147134 427034 459292 1309630 1286355 509993 531084 131865 116286 134690 132423 150543 147277 142816 142837 91778 94103 315720 281199 813876 813917 236513 231306 297955 300822 351997 344824 366076 369502 384157 388607 364707 405794 922430 975053 602460 507413 321344 314878 370002 367507 386441 390021 394078 401182 450613 451043 751969 789558 39.65 67.3 3
08:41:42 2023-10-13 411720 411944 96100 94295 148947 151794 160891 159553 119607 120256 127649 129643 145346 147288 423737 455858 1303219 1294752 516537 530036 131832 116640 134625 132872 150232 148278 142544 143443 91619 94267 318022 282665 812664 813305 234851 232088 297775 302133 354379 346496 364677 367256 387292 389924 366640 404138 919633 975633 601010 502788 322714 315766 369705 367507 388020 393320 395692 399977 450613 451198 761100 790646 39.65 67.3 3
08:41:43 2023-10-13 420094 411908 96034 94496 150992 152283 160523 159587 119444 120423 127615 130097 145654 147719 423664 460012 1300447 1277946 509020 530674 131165 116640 134813 132960 150439 147377 142919 143039 91619 94169 315720 282341 812429 815070 236179 232019 297955 301773 353771 342848 366928 368946 385111 391197 362779 404150 922852 966663 605360 506694 320670 315802 369677 369799 387912 391223 395261 400579 453663 450863 751282 793049 39.65 67.3 3
08:41:44 2023-10-13 416293 413040 94705 92796 149817 151970 161192 159519 119883 120320 128113 129999 146193 147099 423664 458646 1298566 1288011 516537 531422 132262 116640 131528 132606 150923 147378 142883 142837 91779 94203 318825 282067 814785 816226 234706 232019 297955 300576 351997 343063 368230 367543 385653 388868 364743 405434 921122 969439 596223 503757 322028 315322 370002 369170 385554 392074 394114 402429 451039 451043 758455 788594 39.65 67.3 3
08:41:45 2023-10-13 414485 411012 96230 94496 151522 152068 161037 159587 119607 120256 128072 129708 146127 147238 423773 458252 1291227 1283612 519355 531869 131198 117030 134621 132889 150198 148137 142585 143532 91652 94366 318825 284105 822191 815648 234851 233093 297773 299245 353378 343339 367188 366403 385653 392439 365034 404756 920896 967014 605360 502460 322942 317480 368565 369474 387458 395270 398055 399832 453482 451043 762907 792863 39.65 67.3 3
08:41:46 2023-10-13 415380 411330 96025 94627 151102 152883 160557 160633 119444 120758 127649 130553 145415 147817 423664 458170 1309667 1289163 511446 530301 131989 117185 134690 132856 150714 147792 142849 142871 91812 94332 318825 281795 813134 810935 236680 232734 297955 302678 353988 343339 365817 369502 388047 391232 366162 405794 920860 979967 608324 505976 323172 315802 370002 368651 390215 393294 394078 402107 451075 456317 758874 788594 39.65 67.3 3
08:41:47 2023-10-13 411680 410104 96376 94374 149535 151937 161347 159409 119754 120089 128106 129643 145922 147238 423737 457285 1300447 1291991 518153 530301 131774 116868 134784 132889 150543 147999 142849 143334 91812 94366 315720 282865 813445 813917 234851 233059 301813 301068 354953 348007 367451 367292 387249 392261 367422 407237 922356 974947 605360 501331 322900 315802 370002 367213 387639 394499 398055 400927 450613 449236 761100 790794 39.65 67.3 3
08:41:48 2023-10-13 413574 412770 95927 94500 149121 152151 161037 160096 119607 120423 128188 130345 145514 147751 423700 458646 1302294 1285440 511810 530301 131652 117259 134625 133507 149997 148656 142515 143799 91812 94366 315065 282683 800405 813917 236513 232769 300028 300611 354441 343374 366631 369538 387393 394723 366390 404150 925615 972193 603910 505617 322256 315717 368853 368651 388020 393606 396448 400013 451003 452889 757914 793049 39.65 67.3 3
08:41:49 2023-10-13 417599 412447 94632 93087 149329 152460 161192 159995 119818 120354 128147 130243 146054 147751 425903 453835 1298529 1287091 515110 531012 132179 117030 134813 133164 150929 147787 142883 143397 91939 94366 321034 281560 811186 817383 236179 233093 297847 302481 353874 344824 366167 369242 388047 391555 365034 405506 921122 968753 603910 504507 322104 315580 370002 369907 387912 394160 396645 403035 452743 450531 764454 790869 39.65 67.3 3
08:41:50 2023-10-13 415034 410069 96230 94533 151561 152422 161037 159587 119704 120339 128284 130130 146162 147735 426170 457285 1291227 1285440 518853 534735 131956 117063 134655 133515 150647 148101 142717 143702 91812 94432 318825 284105 819836 816226 234851 234431 298677 301068 354441 344372 365874 367543 387413 394723 366426 405470 923579 969439 605360 502901 324091 318226 369677 369546 387840 396385 396110 401073 454837 454557 762069 793042 39.65 67.3 3
08:41:51 2023-10-13 414277 410715 96226 94730 151315 153342 161003 160574 119607 120736 128106 130520 145617 147817 423664 456571 1313391 1289201 509993 530301 132204 117030 131528 133102 150923 148033 142917 143566 91845 94366 318825 279545 824083 810935 235545 233453 297738 302729 354739 344408 367708 371773 388047 392128 367271 405398 922236 973620 605382 507054 322140 315802 370002 369799 391042 393606 394982 403680 453663 455843 759659 790309 39.65 67.3 3
08:41:52 2023-10-13 412834 408848 96430 94468 151702 152072 161328 159409 120102 120089 128284 129675 146568 147238 423737 457641 1300175 1289201 516281 530301 131956 117063 131554 132922 150923 148033 142849 143334 91845 94399 318825 282429 811825 815070 236680 233487 298677 301985 354953 347760 369202 368954 387903 393472 369677 408340 922356 974257 599618 501331 323172 315021 372095 368651 387948 395719 396556 403284 449936 450496 761136 790683 39.65 67.3 3
08:41:53 2023-10-13 412807 409458 96268 94667 149470 152562 161003 159587 119444 120423 128072 130130 147170 148550 423700 458856 1300447 1285440 512025 530301 131198 117259 134621 133541 150543 148552 142681 143833 91652 94562 315720 284306 804020 810935 237249 233487 299130 300858 355508 345410 367188 369474 388047 392931 368637 405398 926220 975053 603910 505259 322485 316929 370002 368687 390215 392630 398908 401219 451003 453243 754213 793049 39.65 67.3 3
08:41:54 2023-10-13 413690 409422 96230 94697 149053 152706 160523 160574 122459 120423 127649 130996 146265 148966 423628 454544 1309667 1289163 510356 530265 132022 117063 134795 133198 151064 148235 143342 143596 92122 94526 316692 281018 811008 811607 237518 234035 300276 302763 352320 344855 367188 369943 387498 392741 367975 405362 920860 979164 601010 507017 322629 315802 372095 369835 392048 394714 395890 403680 454625 454805 760561 790635 39.65 67.3 3
08:41:55 2023-10-13 416561 408817 96230 94566 151412 152562 160557 159587 119607 120339 128072 130130 146162 147753 423294 460012 1299488 1276128 508697 529892 132022 117063 134725 132889 150714 148137 142883 143566 91845 94366 318825 282031 809102 815070 235545 233453 302668 302021 353874 343303 366131 372036 388047 394169 365326 407873 926308 971500 595330 507266 324278 318226 371950 373579 391006 394016 396520 403900 457527 454091 755100 795556 39.65 67.3 3
08:41:56 2023-10-13 414277 410403 96435 94533 149824 152569 161484 159553 119689 120256 128614 130097 147084 148863 423664 457285 1300447 1285158 514745 529519 132635 116835 131891 132889 151819 147552 143854 142904 92293 94366 330359 279545 833960 815070 236847 233487 299130 302941 354739 346215 367822 369799 388047 392439 369489 409714 922209 970099 605360 503757 321426 315462 373711 369546 387948 392923 396556 405474 454625 451867 760629 790906 39.65 67.3 3
08:41:57 2023-10-13 413104 410440 96268 94570 149434 152528 161037 159587 119444 120089 128106 130166 145819 147545 423664 457285 1291227 1283612 516684 529892 131989 117097 134760 133323 150681 148656 142883 143833 91812 94562 315065 283667 803611 813917 236179 234243 301339 302917 358015 348229 369202 368990 390242 396394 368234 408954 926753 969292 580266 500586 323172 316451 370002 369907 387731 395160 396592 402429 453096 453915 761136 796448 39.65 67.3 3
08:41:58 2023-10-13 413199 409422 96363 94763 151281 153054 160557 160574 122561 120590 127683 130765 146127 148983 423592 453198 1309667 1292910 510356 528474 132022 117030 131528 133415 151165 147961 143018 143981 92069 94464 318825 281163 828088 809349 235580 234243 298468 302977 354406 345481 367969 369943 388656 394169 368673 405434 920933 979164 603910 504544 324091 315427 372095 369907 391872 393507 396484 404612 454946 455974 763370 794746 39.65 67.3 3
08:41:59 2023-10-13 414593 407596 96401 94667 151596 152562 161071 159587 119607 120089 128284 130097 146515 147616 423294 456250 1298529 1285440 513120 530657 132635 117063 131709 132977 151662 147891 143812 143634 92253 94428 316692 278863 816508 816189 238258 234104 299444 305469 353343 344408 368117 369943 387533 394061 367565 410330 920993 964606 605360 504361 323155 315802 373183 372788 388020 393869 396520 406086 455827 453243 765613 793227 39.65 67.3 3
08:42:00 2023-10-13 410772 407632 96435 94669 151693 152668 161071 159620 119607 120256 128106 130308 146467 147994 423628 460084 1304145 1286381 509849 529519 132419 117063 131619 133022 151199 147755 143414 143634 92166 94399 315720 279581 815415 810362 235580 233128 300531 302727 353378 346487 366682 373088 388047 393615 369569 409099 924960 978581 596759 509543 324091 318219 374203 369727 390730 394052 399681 406013 455606 454445 756245 790869 39.65 67.3 3
08:42:01 2023-10-13 413104 407596 96498 94468 148312 151970 161586 159265 119769 119722 128408 130099 146738 146961 423628 460048 1291227 1281355 515952 528739 131989 117063 135001 133415 151061 148673 143018 143733 91845 94399 318825 282466 811672 817383 237350 233882 300988 303310 355508 345445 371380 369943 388047 392931 369265 411603 926308 966394 596502 504507 323172 316708 372131 369907 387754 392614 401031 404612 453096 451902 755869 793227 39.65 67.3 3
08:42:02 2023-10-13 411645 410403 96430 94562 151592 152808 161037 159620 119526 120339 128738 130487 146568 148202 422996 456607 1304145 1285195 511082 528739 131956 117488 134813 133742 150950 148515 143018 144232 91845 94759 330359 283430 810231 809181 235945 234243 299620 303666 357188 349131 369202 373088 390794 395169 368565 407728 928820 977024 603906 506694 322366 316965 370002 371709 392390 394127 400073 403035 453096 456687 759930 795556 39.65 67.3 3
08:42:03 2023-10-13 415049 407306 96430 94697 149500 152392 161294 160063 119444 120089 128284 130308 146125 147753 422996 451858 1300447 1285440 512090 528703 132204 117373 134795 133323 150957 148310 142917 143566 92133 94432 315720 279509 807686 815070 236109 234605 298677 304364 355543 344926 367305 372036 389853 393826 368673 410367 920896 969439 603906 505705 324174 315973 372095 373052 390766 394092 400051 404612 455827 454624 765650 795297 39.65 67.3 3
08:42:04 2023-10-13 412839 406385 96464 94627 151737 152808 161328 159620 119672 120089 128408 130130 147482 148014 423294 460048 1292946 1274313 510607 529254 132328 117259 131528 133545 151064 148862 143376 144722 92220 94723 316692 281650 809718 815538 238528 234104 301057 302834 356007 346279 369560 373088 387867 396394 369821 412551 927695 966663 596771 507303 323471 316672 372920 373052 390215 392614 401067 404899 456861 453915 754607 795556 39.65 67.3 3
08:42:05 2023-10-13 408945 406350 96502 94537 151806 152422 161440 159587 119906 119756 128318 130008 146568 147548 423628 455218 1300175 1289238 514745 527960 132453 117373 131982 133356 151199 148345 143347 143700 92166 94464 318757 281163 823287 811581 235910 234605 299655 303013 354215 347568 369524 369943 387569 394446 372620 412843 923615 972916 603906 502751 325013 319389 375795 371891 390142 395195 400000 407783 455189 454445 762069 792627 39.65 67.3 3
08:42:06 2023-10-13 409540 406990 96460 94726 149923 152914 161294 160096 119607 120339 128141 130455 146481 147994 423628 459328 1300447 1285468 511624 528739 132453 117373 131619 133574 151199 148794 143441 143833 92069 94530 315720 283703 801865 808775 238258 234605 301481 302021 356364 347603 367305 371746 388047 394171 372095 410040 927649 979967 603906 505259 322942 318405 373183 369907 391872 395042 402883 406086 454946 456331 753534 792102 39.65 67.3 3
08:42:07 2023-10-13 411936 407025 96430 94730 151561 152596 161071 160130 122459 120423 128072 130906 146365 148271 422365 453163 1305883 1296592 511810 527183 132453 117373 131619 133541 151199 148722 143347 143833 92166 94497 315720 279509 811042 808628 236109 235530 299620 304078 358015 346795 369202 371927 389746 395836 369749 408592 925053 981319 595445 502615 323682 316672 373183 369907 393606 396166 398908 406086 451756 455653 765465 790671 39.65 67.3 3
08:42:08 2023-10-13 414828 406385 96331 94694 151557 153054 160925 160463 122527 120256 128106 130553 146162 148271 421699 456607 1300447 1279928 508907 528295 132419 117454 131528 133541 151199 148345 143347 143733 92069 94802 318825 279545 817501 809181 236345 234605 301979 303013 357438 345481 367269 373088 387569 395898 369229 409714 925615 975053 603906 506694 324740 316929 370002 372525 390647 393817 400145 403350 454477 458082 758846 796448 39.65 67.3 3
08:42:09 2023-10-13 410481 406088 96468 94665 151525 153054 160959 160318 119444 120089 128106 130130 146568 147994 422100 453870 1309667 1289201 507464 529907 132453 117259 131709 133591 151517 148515 143608 143829 92414 94723 313637 279329 809136 808775 237303 234863 299479 304685 355223 347080 367305 371945 393287 395836 369893 409714 923615 980584 596759 508223 324174 315973 372145 372525 391872 392923 399544 404724 454477 457366 757765 792065 39.65 67.3 3
08:42:10 2023-10-13 410772 407945 96460 94566 151666 152562 161328 159587 122561 120089 128318 130008 146910 147994 422365 459364 1294899 1274313 509849 528331 132295 117259 131619 133574 151199 148690 143248 143700 92166 94595 315720 281126 809793 813917 236345 234243 301481 303013 356043 347061 369632 371649 387498 394136 369929 413502 927387 968753 605360 507303 324782 319389 374203 374108 391319 396385 401809 405976 458435 455796 755136 796687 39.65 67.3 3
08:42:11 2023-10-13 409529 406097 96468 93215 152055 152253 161552 159587 119607 119922 128531 130210 146873 147769 422996 455930 1300447 1288284 513652 528474 132635 117292 132159 133373 151233 148240 143313 144041 92166 94530 315720 279545 809766 811581 236310 234967 300988 303901 354441 347324 369596 372825 389627 394723 372620 414125 920933 971543 608259 503830 323155 316451 373821 373052 390766 395336 401351 405367 456540 454659 761136 793300 39.65 67.3 3
08:42:12 2023-10-13 411640 406088 96498 94792 151877 152596 161586 159654 119607 120339 128408 130162 146619 148132 423294 455894 1291227 1281787 516942 527924 132453 117684 131709 133792 151031 148829 143574 143867 92166 94629 315720 282466 813222 812767 237921 235037 301902 303402 357475 347354 369344 369474 391346 396382 371950 413318 928276 966517 596854 502223 322438 318664 373711 373434 391042 397436 403776 406086 455863 456166 760740 795556 39.65 67.3 3
08:42:13 2023-10-13 408385 408385 96498 94759 151666 152808 161328 160096 119444 120089 128408 130431 146910 148236 422365 452845 1303996 1296629 512779 530657 132668 117373 131800 133759 151233 148794 143380 143833 92327 94629 315513 279545 810573 808202 235945 235764 300566 303543 356650 349179 368412 372036 390471 394722 373411 410984 922925 978581 606809 502652 324439 318661 373975 369907 389826 396550 401031 404154 453541 457402 765318 794180 39.65 67.3 3
08:42:14 2023-10-13 412519 406088 96593 94856 151838 152774 161406 160063 119444 120256 128373 130341 146568 148098 422924 453622 1299451 1285440 511810 529907 132419 117617 131619 133960 151483 148965 143574 144062 92320 94820 313637 279329 813558 813956 238697 235883 302156 304542 357653 346487 369228 373088 391772 396417 369821 412806 924887 971251 599797 501513 324474 317889 372620 374108 392426 397348 400109 405593 457146 457294 765576 796687 39.65 67.3 3
08:42:15 2023-10-13 410699 408485 96568 94894 151553 153088 161037 160608 119379 120339 128580 130610 146568 148720 422329 453481 1312459 1292599 507427 530657 132727 117454 131891 133759 151958 148759 143678 143765 92454 94726 330359 279401 813799 807058 237408 235694 300495 305759 356578 349241 369524 373061 391019 394066 373147 413465 927612 979128 599618 508782 326636 319389 375832 373552 393538 396943 400529 408363 456325 459229 761063 793227 39.65 67.3 3
08:42:16 2023-10-13 410881 406097 96636 93409 149813 152981 161518 160096 119607 120256 128497 130365 146328 147959 421996 459292 1295697 1276128 509812 530657 132727 117617 131800 133725 151199 148794 143645 144032 92293 94726 326774 279473 810261 812730 237373 234769 302044 304328 357402 347603 371759 373026 389236 395898 373147 415302 930329 970812 606809 507229 323383 318370 374240 372693 391319 394127 403446 404724 459944 456973 756430 797254 39.65 67.3 3
08:42:17 2023-10-13 408622 406092 96632 94865 151877 153020 161518 160318 119607 120256 128497 130553 147688 148740 422329 459616 1304145 1287295 511810 528439 132635 117650 131800 133771 151233 148862 143347 144722 92390 94759 326774 282865 802699 807058 237006 235002 304847 303615 357439 349384 369416 374144 391070 395757 374998 412623 928790 981282 599618 505223 324618 318923 373226 372833 390886 396131 404959 405367 454441 458081 755757 793227 39.65 67.3 3
08:42:18 2023-10-13 410719 406088 96527 94959 150033 152948 161440 160318 119727 120089 128408 130783 146876 148654 422329 453799 1290955 1283612 516244 530657 132453 117732 131982 133792 151199 149246 143313 144132 92133 94759 318757 281958 810770 810326 236074 236058 302115 303865 358539 347568 369596 372036 389236 396558 373147 413465 926271 966700 611053 501477 322629 318923 373711 373579 391319 397662 404385 404119 456825 455974 762833 795260 39.65 67.3 3
08:42:19 2023-10-13 410772 406097 96531 94927 149814 153088 161294 160574 119444 120423 128284 130945 146774 149382 421663 455894 1304145 1283612 509631 530657 132419 117847 132073 134179 151483 149000 143574 144164 92354 94887 315513 279365 805783 810497 237635 235554 303050 304006 359598 347603 368932 375168 390567 398543 373111 411603 930329 977742 601047 506694 324138 320076 372920 373579 392127 396166 403132 406086 456882 460057 758838 795556 39.65 67.3 3
08:42:20 2023-10-13 412506 406097 96632 94959 152089 153054 161552 160096 119607 120089 128497 130783 146772 148236 421070 453338 1300447 1285440 511810 529907 132635 117847 131800 133792 151233 148930 143579 144032 92454 94759 329988 279401 808668 813956 237408 235729 302052 305795 358228 347288 369632 371910 392261 396523 372058 414125 923615 971280 608259 504251 324487 320294 373939 374902 393392 397207 400812 407167 459404 458511 767827 797547 39.65 67.3 3
08:42:21 2023-10-13 413031 405542 94656 94959 151873 153263 161552 160352 119607 120256 128682 130813 146839 148928 424471 458502 1300432 1277909 509631 530511 133110 117712 132277 133759 151659 149141 143854 144066 92454 95082 315720 279473 811192 811545 237811 235495 304415 304828 357976 347009 371759 373585 389853 396523 372620 415302 927575 972188 606809 507413 324403 318887 372702 374146 390921 395266 404422 405367 459981 458727 758996 797820 39.65 67.3 3
08:42:22 2023-10-13 409713 406088 96733 94824 150413 152842 161620 160063 119607 120006 128531 130276 147080 148654 423028 454579 1300447 1289163 512852 529158 132885 117684 132073 133541 151929 149037 143812 143833 92519 94759 315720 279473 809190 809181 237041 236058 302114 305436 358015 349138 372774 374939 391461 396952 374733 416446 927686 976331 609709 503892 324667 318629 374417 373698 392426 398255 403813 405511 455791 458547 765576 793227 39.65 67.3 3
08:42:23 2023-10-13 405944 405615 96636 94997 149910 153088 161586 160574 119607 120256 128531 130553 146395 147957 421106 454544 1304145 1287272 510356 530657 132727 117881 131825 134196 151165 149735 143279 144364 92133 94858 315065 282865 796175 807058 237776 236058 302363 303901 359851 349384 369560 371945 389853 398299 372454 412843 931650 979967 599618 505976 323610 320600 374240 373052 392127 396514 405571 405295 455471 459445 756098 797016 39.65 67.3 3
08:42:24 2023-10-13 409467 406466 96430 95092 149425 153547 161037 160976 122443 122658 128284 131191 146123 148752 421070 451787 1311508 1292910 507390 529158 132885 117650 132541 134083 151903 149839 144075 143899 92354 94887 315065 279060 810011 806948 237670 236684 302621 306154 357725 349179 369524 375736 393846 396453 371636 412843 926308 984068 606809 505976 326382 318405 375795 371839 394204 397662 401956 405439 457862 459841 765613 794991 39.65 67.3 3
08:42:25 2023-10-13 413095 406092 96531 94927 149923 153054 161586 160574 119444 120256 128497 130822 146328 148267 421034 456571 1300447 1277946 507464 530657 132668 117847 131982 133977 152065 149141 143812 144166 92488 94694 315065 279473 802620 809181 237847 235729 302646 305329 358480 347044 369596 373919 391604 396558 372058 414713 929011 976987 596223 508782 326636 319452 375300 374003 393195 396799 404239 409384 459836 459949 759659 797820 39.65 67.3 3
08:42:26 2023-10-13 405898 406088 96627 94890 149923 153054 161586 160318 119444 120256 128682 130883 146955 148370 423832 459184 1306890 1290026 510748 530547 133185 117746 132575 133759 152069 149037 143989 143697 92670 94920 315065 279401 815244 807058 237811 235554 303356 305759 356614 349742 369668 376531 389853 395586 372489 415007 929011 980661 604978 507413 324367 320300 374417 373843 391541 395301 404996 407805 457862 460057 758581 794180 39.65 67.3 3
08:42:27 2023-10-13 409713 406088 96729 94824 148374 152562 162103 159452 119737 119722 128834 130166 146770 147545 421663 458820 1291227 1281787 514380 529907 132902 117881 131916 133792 151584 149421 143577 143994 92454 94759 309311 281163 802778 811581 237077 236579 304773 305421 359058 349420 373602 374144 390293 397564 373875 417075 926161 969439 602477 504113 323646 319854 375795 374902 391872 396514 406146 405439 458543 457079 759659 796121 39.65 67.3 3
08:42:28 2023-10-13 404622 405434 96665 94894 150133 152951 161586 160318 119607 120089 128531 130553 146633 147957 421996 453163 1303219 1294634 512815 529158 132635 117766 131982 134011 151963 149684 143812 144166 92488 94792 315065 279473 808461 809077 237041 236494 302399 305795 358480 351330 372324 373880 392225 396558 374168 415302 924924 977888 603906 501550 324739 318887 373297 373052 390921 398569 403850 405439 456504 458762 767266 795313 39.65 67.3 3
08:42:29 2023-10-13 410736 405835 96636 94894 150124 153054 161552 160318 119607 120089 128917 130553 146770 147957 421070 451107 1296689 1285165 511810 529158 132453 117881 132256 134340 152243 149348 143875 144298 92579 94920 315065 279365 803356 811648 237670 237417 302621 305795 359887 349489 371796 375204 394580 397706 373147 415339 924905 971280 603906 505259 326685 318629 372109 376232 391506 397976 401387 405367 460017 459733 767436 797820 39.65 67.3 3
08:42:30 2023-10-13 409236 405489 96670 94931 151877 152849 161552 160318 119379 120089 128531 130553 147688 148305 420407 454189 1313391 1289201 507104 529158 132997 117650 132164 133868 151896 148480 143812 143833 92617 94694 327202 277724 808981 807058 239122 236293 301939 306766 357689 349671 369596 374217 393400 396523 372454 414713 926308 985501 602460 508950 324487 317818 374310 374902 394375 396026 403629 408886 459658 459949 759949 795556 39.65 67.3 3
08:42:31 2023-10-13 404581 404847 96699 94833 152229 152774 161620 160096 119526 119722 128717 130455 146873 148598 423832 455907 1300299 1292799 514734 529902 133185 117780 132925 133943 151686 149281 143812 144449 92542 94954 316692 279437 801984 809349 237610 236945 303356 305795 358228 351578 373520 371945 392225 396211 374204 414412 926271 975053 605134 503044 327004 318923 376071 371874 390338 398884 404709 409357 457862 459409 765613 795556 39.65 67.3 3
08:42:32 2023-10-13 407389 406097 96665 95092 151904 153088 161586 160318 119607 120089 128531 130586 149214 148616 421070 456535 1305846 1287295 510356 529158 132852 117914 131982 134229 151686 149629 143579 144534 92390 94891 315720 283233 816582 806486 237847 236945 304773 304542 360434 351006 371651 373776 390912 398822 374061 414933 931576 979128 603906 505976 323682 320896 376094 374108 393302 398255 404249 405475 456825 460057 755757 796121 39.65 67.3 3
08:42:33 2023-10-13 409490 405489 96665 94961 151947 153088 161552 160642 119444 120172 128531 130553 147027 148305 421034 451107 1292946 1285440 513083 529158 132668 117914 131982 134229 151686 149525 143608 144534 92390 94824 315720 279509 809918 809923 237375 237795 302859 305544 360974 349461 372657 373397 393400 400120 371897 416372 926916 971506 603906 501513 324739 320375 372145 373026 392163 401080 404996 405403 459981 459841 767266 797635 39.65 67.3 3
08:42:34 2023-10-13 411936 404258 96603 94993 151806 153441 161474 160608 122493 120256 128531 130996 149214 148720 420443 454579 1300447 1278982 507464 529158 132885 117881 132950 134432 152038 149470 144253 144198 92579 94920 316692 279329 803379 810452 239148 236353 303284 305831 358804 347603 369380 374110 392225 398263 373675 415302 929006 977445 595445 507413 324739 319854 373261 374181 394844 396550 405571 405439 462728 460371 759659 795396 39.65 67.3 3
08:42:35 2023-10-13 410139 404842 96665 94961 152159 153054 162130 160574 119444 120089 128531 130553 147688 148271 420738 451107 1300410 1285440 509020 528784 132989 117881 132164 134292 151719 148965 143812 144032 92488 94792 315720 277688 809848 809181 237847 236859 301655 306802 359851 348372 372920 373621 394652 400044 371601 414376 925615 972005 595445 505360 328085 318781 375300 374039 392056 398707 402415 407429 459872 460057 768361 795396 39.65 67.3 3
08:42:36 2023-10-13 411178 404548 96598 94965 150133 153441 161586 160608 119444 120251 128682 130883 146563 149259 423005 455787 1302284 1277872 506957 528720 133185 117780 132073 134334 151929 148965 143812 144500 92579 95018 315065 279168 804456 807967 239077 236911 302574 306298 358804 347603 371796 375306 391976 398299 373675 413138 930329 975743 605360 504341 324775 319890 373821 374217 394481 396550 405874 405475 462728 460049 759120 797820 39.65 67.3 3
08:42:37 2023-10-13 409431 404237 96670 94961 150233 153054 161586 160096 122697 120170 128565 130586 146668 148101 420443 453198 1300321 1285468 510570 529158 133319 117650 133109 134150 152140 149212 144241 143596 92777 94595 312162 276873 818382 809181 237847 236980 304773 306442 357439 349036 373939 373776 394123 396347 374998 417668 926368 972193 601047 504544 327147 317000 377286 376232 392127 398920 403813 409104 462438 461365 770012 796687 39.65 67.3 3
08:42:38 2023-10-13 405831 404838 96695 94956 150133 153122 161586 160463 119607 120089 128497 130765 146770 147992 420738 457285 1305846 1285468 507464 529158 133319 117881 132642 134103 152208 149281 143846 144066 92713 94826 315065 278811 815825 806486 238549 235764 304281 306766 358228 351330 372920 375377 392190 396523 374204 413756 929011 979164 600511 504643 324775 318923 376142 373026 393302 396943 403041 409682 459332 459913 760554 795260 39.65 67.3 3
08:42:39 2023-10-13 403413 404258 96733 94931 150343 152951 161586 160096 119607 119722 128744 130553 146770 147957 421070 451822 1300447 1294752 514146 529158 132885 118038 132691 134340 152354 149523 144153 144398 92612 94954 312162 278827 809781 808165 237706 237191 303284 306730 359634 351862 373793 375204 393400 398928 375364 414448 926124 976950 605336 503044 324775 319890 376107 371874 390992 399795 404996 409104 457218 460057 765650 796687 39.65 67.3 3
08:42:40 2023-10-13 407389 404874 96695 95022 150133 153088 161586 160463 122426 120089 128531 130855 146804 148405 420407 454316 1304145 1285431 509631 529158 132852 118275 132007 134470 151929 149839 143401 144658 92390 93035 312162 281126 795353 805345 238584 237226 304281 304757 361010 351614 371832 374217 391914 400156 374239 413138 930071 981209 601047 505755 326868 321727 376365 374108 393784 398742 407880 409050 458041 459369 756430 795556 39.65 67.3 3
08:42:41 2023-10-13 404265 404838 96666 94961 152159 153088 161586 160352 119444 120050 128717 130846 146873 148753 421956 450566 1305962 1299372 513232 528565 133060 117881 132575 134229 152069 149316 143846 144396 92516 94759 315720 278579 804864 804776 238302 237856 303249 306730 359887 351862 372357 372503 393990 398613 375328 413102 926308 978581 602477 503175 327414 319890 375279 371945 394589 400709 404709 408454 458256 460730 765773 794991 39.65 67.3 3
08:42:42 2023-10-13 410772 403350 96670 95129 149814 153441 161328 160608 122595 120256 128408 130978 146804 148959 419816 454760 1300447 1279928 506745 528410 132918 117684 132164 134137 152069 149525 143812 144334 92521 94792 315065 279007 807500 807058 239077 237347 304773 306442 360722 349563 371651 375234 393882 401174 375264 415228 930182 978581 606809 507054 324812 320125 374770 373585 395665 398290 403041 405439 459872 462551 760023 795396 39.65 67.3 3
08:42:43 2023-10-13 409504 403668 96699 94927 149923 153088 161620 160463 119444 120089 128531 130586 149248 148305 419816 451070 1296689 1283612 509631 528374 132885 117914 131982 134229 151719 149734 143712 144534 92521 94826 315720 278971 799706 808610 238584 237997 302434 306802 361010 349742 373520 373621 395836 400753 372786 414448 927695 970136 600511 502652 327682 320635 373261 374181 393338 399827 404709 405511 459800 459913 767605 799413 39.65 67.3 3
08:42:44 2023-10-13 410736 403937 96699 95092 151832 153582 161586 160642 122629 120089 128565 130610 149248 148720 419780 454544 1300447 1276221 507192 528747 133369 118072 133075 134340 152354 149628 143854 144398 92676 95085 326774 280074 812781 809349 239554 236859 303320 306766 359923 348893 372774 376470 393400 399524 371897 413792 928716 976257 606809 507413 326649 320375 373857 375377 395144 397697 403041 407841 463381 460765 756694 798807 39.65 67.3 3
08:42:45 2023-10-13 409713 403349 96767 94956 148243 153020 162103 160701 119362 120006 128957 130520 147080 149070 420443 456157 1300447 1281749 510356 527628 133352 117971 133017 134011 152242 149316 144347 143833 92777 94629 314599 276025 813193 808003 238584 237226 303391 308524 358264 349742 374121 374253 395800 397741 375722 414556 927649 974837 594035 505360 328036 318816 376264 375726 393159 399337 403666 410189 464036 458014 769465 795396 39.65 67.3 3
08:42:46 2023-10-13 405862 403025 96565 94895 151947 153122 162164 160352 119704 120016 128930 130846 147352 148615 421777 456464 1298584 1276016 507390 528565 133486 117881 132541 134229 152208 149734 144075 144532 92488 94956 313637 279240 801859 811035 239819 236494 304658 306766 361010 350800 375823 376470 393436 399836 373643 417563 930989 970099 608259 504607 326419 320896 375279 375905 393026 398290 404285 409740 461948 458014 759659 797725 39.65 67.3 3
08:42:47 2023-10-13 405908 402746 96771 95125 152043 153122 161654 160352 119412 120006 128868 130553 149282 148271 419816 453870 1300447 1285468 509416 527219 133570 117847 133679 133792 152732 149072 144347 143833 92777 94662 313637 277103 816424 806874 239077 237714 303995 308103 358085 350368 375108 375198 394159 398122 374061 416793 926308 974364 587389 504544 326359 318816 377539 375605 392163 399795 404996 411133 464036 458049 767827 797254 39.65 67.3 3
08:42:48 2023-10-13 407531 402891 94801 94990 150760 152781 162485 159995 119737 119688 128957 130341 146839 147994 423869 458170 1294899 1281787 511728 527300 133335 117914 132256 134449 152208 149734 143846 144668 92649 94859 315720 281274 801019 809218 238584 237226 305209 306298 361010 350836 376355 374217 393436 401316 374239 419455 930329 969439 599673 503793 324775 320932 377162 374181 391816 399831 405497 408779 460089 459109 758911 796559 39.65 67.3 3
08:42:49 2023-10-13 405083 403413 96805 94961 149042 153054 162137 160352 119607 119756 128957 130586 147282 148305 420443 452527 1300447 1292910 512126 526520 133369 118351 133142 134567 152324 149382 144211 144632 92710 95085 313637 279874 805225 806984 238815 237997 304316 306802 360466 351681 375749 374181 395243 399840 376528 417713 926257 975816 605336 503437 327414 320896 377274 373026 392163 401116 403077 410371 459261 458049 766720 795556 39.65 67.3 3
08:42:50 2023-10-13 404108 403673 96670 94998 151982 153122 161620 160608 119677 120006 128778 130888 149179 148755 419780 453835 1303219 1285468 508907 528374 132985 118227 133029 134681 152208 149488 143812 144632 92521 94892 330359 281163 803014 804776 239325 237629 304995 305795 361010 351898 372956 375341 392297 401388 376228 416964 931465 981209 595445 506298 324595 321929 375399 375168 394374 399653 405425 408922 458937 460765 756430 796687 39.65 67.3 3
08:42:51 2023-10-13 405826 403664 96729 95092 150343 153547 161922 160918 119689 120183 128896 131244 146632 148786 423305 450998 1309718 1300298 509371 527337 132885 118159 132608 134449 152208 149732 144177 144701 92744 93162 312162 278115 808493 805854 239086 238699 303356 306802 360974 351825 372883 374217 396673 400120 375292 416520 926271 982006 596502 503364 328049 320825 376071 372990 396295 401343 405858 412054 459908 462095 768919 795556 39.65 67.3 3
08:42:52 2023-10-13 410004 403628 94559 95121 150128 153547 161552 161122 119444 120339 128896 131281 146735 148787 422107 453163 1304145 1282699 506349 527555 133285 117914 133142 134554 153140 149839 144043 144458 92713 94956 315065 278543 801739 808724 239988 237679 305640 306658 360902 349563 372774 376327 394436 402020 376061 417371 931617 978581 599618 507413 327355 320350 373785 377032 396295 399479 406864 410732 464036 462095 762796 797688 39.65 67.3 3
08:42:53 2023-10-13 407121 405322 94737 95225 148210 153666 161484 160913 119362 120055 128497 130765 149386 148755 422706 453332 1313391 1289126 504448 525849 133536 117881 133176 134246 152558 149383 144045 144773 92777 94792 326774 276801 811793 804206 240441 237593 303356 308538 359851 351596 372956 377072 396673 398928 375328 414376 929011 984895 595330 507413 328646 319890 376672 374146 396889 398884 405571 410916 462691 464624 765613 797820 39.65 67.3 3
08:42:54 2023-10-13 408168 402352 96762 95125 148170 153479 161620 160574 119444 120089 128957 131233 147080 149016 419780 455894 1298529 1276128 507104 530435 133553 118433 133109 134681 152562 149556 144177 144500 92805 95118 315682 280074 805428 809109 240033 237384 305209 306802 360722 350800 376355 377036 394329 401035 376291 418822 930989 972193 601047 507862 327147 320896 376071 376434 394481 398884 405231 409972 463354 460371 758301 798893 39.65 67.3 3
08:42:55 2023-10-13 405835 402392 96766 95058 148412 153088 161620 160463 119444 119722 128923 130586 149386 148755 419745 455585 1303219 1287272 509020 526774 133754 117881 133679 134070 153122 149281 144782 144066 92970 94759 315720 278210 809825 808775 239289 237961 303035 308538 359310 351047 376089 375341 395485 398578 374239 420764 927649 976987 603906 505112 327963 319748 378533 376255 393748 400776 406110 412154 461913 460013 768919 797635 39.65 67.3 3
08:42:56 2023-10-13 405646 402392 94728 95121 152264 153547 161586 160918 119955 120016 129020 131240 147833 149066 423005 453550 1294788 1287160 515101 527519 132885 118275 133213 134702 152174 150012 143875 144735 92777 95121 315720 279401 805673 809349 237847 238902 305102 306766 361010 351862 374953 374181 394616 402553 375292 416865 930329 970136 596502 502615 327147 322263 374417 375270 394517 402508 405533 409067 462365 460049 765070 797124 39.65 67.3 3
08:42:57 2023-10-13 403717 402432 96772 95372 148305 153122 162103 160608 119444 120089 128834 130945 146804 148998 419780 451107 1305999 1296555 511810 527555 133549 117914 133176 134449 152453 150916 144279 144634 92777 94859 313637 278115 805066 806427 239077 239192 304422 308502 360866 353852 373939 374863 396529 401138 378014 414412 927658 981313 603906 503892 328537 320825 376636 374146 396007 402190 406146 410335 460017 463140 768919 797820 39.65 67.3 3
08:42:58 2023-10-13 408400 401049 94862 95352 150835 153342 162226 160574 119607 120256 128957 131233 147490 149800 421924 451822 1300447 1289852 512062 528374 133788 117914 133679 134196 153190 149525 144747 144066 93034 94792 312674 276025 808601 809077 239360 237997 305209 308538 359598 350800 376085 375341 395800 398893 374239 418781 926271 975743 602477 505259 328145 319890 377841 376434 394204 400709 403644 412227 462668 460371 768910 796523 39.65 67.3 3
08:42:59 2023-10-13 404017 402352 96834 95129 148272 153547 161620 160608 119362 119972 128834 130978 149282 148963 420143 455538 1309667 1288210 504228 526483 134002 118235 133948 134348 153088 149628 144952 144498 92934 95085 313637 278880 813499 805916 240815 237226 305209 308538 360250 351862 374879 378207 395836 399804 376915 416901 930329 979164 602477 508745 328182 319534 377841 374181 395387 398884 404249 412482 460224 461412 761100 797254 39.65 67.3 3
08:43:00 2023-10-13 404613 401847 94639 95058 148614 152849 162363 160246 119655 119654 129171 130520 149593 148236 419780 457486 1294899 1278982 510173 527591 133319 118472 133209 134668 152208 149943 144179 144735 92777 95121 315720 279007 799430 809349 239696 237760 306070 306802 361010 351596 376889 376470 394302 401352 376241 419191 932982 971251 605336 505866 326540 322180 376192 375690 392847 399933 405461 410298 464036 459949 758838 799982 39.65 67.3 3
08:43:01 2023-10-13 406225 402670 94761 95121 152229 153582 162157 160952 119901 120183 129020 131125 147386 149101 422107 455585 1303997 1287160 506957 527519 133110 118506 132186 134702 152215 150504 143545 145104 92454 95121 313637 279329 790864 802465 239696 237997 305209 306730 363298 351898 374085 375905 395521 403119 377023 414218 931650 979967 604978 505976 326685 322920 374382 373585 396295 401026 405533 409067 460017 462779 759659 795396 39.65 67.3 3
08:43:02 2023-10-13 407968 402078 96737 93733 148441 153582 161586 160608 122426 120089 128531 130855 146804 148963 419486 451070 1293979 1283612 512472 526031 133139 118275 132256 134668 152174 151233 143846 144803 92713 95023 313637 279401 796341 808724 239041 239192 305066 306658 363053 351717 375035 374074 395620 403259 376013 417490 930329 972229 603906 503892 328537 322287 374417 375869 396899 403143 407517 409646 464693 462095 768919 800063 39.65 67.3 3
08:43:03 2023-10-13 410326 402285 94627 95551 148378 153940 161966 161088 122426 120172 128957 130978 147522 149101 422107 454508 1300447 1279928 504301 527555 133319 118275 133176 134681 152698 149697 144179 144973 92777 94956 315720 278115 799909 807058 240646 237997 305209 308320 361010 350517 374953 378207 395800 401352 374204 416901 930329 975779 603906 504607 328182 321835 376443 376506 396610 400111 405461 411243 463354 463465 760592 798893 39.65 67.3 3
08:43:04 2023-10-13 408204 401223 96834 95125 148441 153547 162103 160608 122459 120006 128834 130945 149317 148755 419745 451107 1300447 1286355 509771 525741 133717 118399 133616 134664 152842 149696 144511 144632 92967 95117 313637 277694 804008 809349 240068 238735 304745 310213 361010 351330 376319 376506 397061 399836 377932 418817 926308 972916 603906 505682 329577 320375 377841 377036 395109 401343 405925 412190 463354 461735 769686 797725 39.65 67.3 3
08:43:05 2023-10-13 404617 402105 96826 95158 148343 153547 161957 160642 122493 120170 128834 131011 146770 148891 421808 453198 1311508 1288247 503734 527146 133662 118241 133645 134657 152978 149943 144547 144534 92906 94924 315065 276837 806069 805916 240886 237961 305209 309192 360974 351898 375786 378812 397025 400718 377338 420090 932317 984141 602477 509580 328573 320493 379581 375127 395521 399337 403929 412519 463381 465282 765083 795396 39.65 67.3 3
08:43:06 2023-10-13 405606 401814 94769 95125 148507 153871 162417 160952 120167 120016 129068 130912 149837 148858 422706 455585 1302284 1287235 510356 527182 134006 117914 134306 134500 153445 149734 144816 144300 93034 94956 327202 276765 807592 807058 240068 238699 305209 308974 359598 351862 376889 376506 397025 399804 376457 419446 926308 975779 605336 505259 328414 320575 378979 376470 394481 401379 405497 413470 465204 460730 765650 795433 39.65 67.3 3
08:43:07 2023-10-13 404509 401223 96800 95406 152299 153582 162103 160574 119362 120089 128923 130978 149524 148998 421808 456571 1305846 1288247 507104 527628 133536 118275 133645 134668 152698 149734 144547 144634 92906 94990 313637 279277 805618 805720 240192 238593 306933 306261 360938 354352 375072 376892 394508 402338 378763 417527 930012 984895 602477 507054 326649 322884 377841 374181 395413 402082 408874 412227 462365 463465 758581 796559 39.65 67.3 3
08:43:08 2023-10-13 404514 402249 94687 95385 148580 153940 161620 160642 122561 120089 128744 131240 147245 149168 421808 451034 1307773 1300193 509297 526031 133352 118275 133427 134668 152698 150153 144313 144668 92777 94924 312674 277724 799563 802429 239864 239511 303674 308538 361010 351898 374048 376205 397061 401352 376492 414484 928352 983431 599673 504544 328646 321870 377274 374217 396997 403110 404855 412227 460089 464877 769827 796687 39.65 67.3 3
08:43:09 2023-10-13 408549 401187 96762 95154 152155 153829 161586 161122 122476 120089 128744 131281 149420 149241 419517 453163 1303219 1278982 506464 526892 133553 118317 133578 134567 152596 150153 144177 144867 92968 95118 313637 279277 799475 807058 240886 237997 305639 308974 361010 350764 376355 378243 395836 401948 375892 419446 930012 972952 603192 507266 327914 321097 376708 378171 396016 400111 405569 411571 465669 462095 758838 800100 39.65 67.3 3
08:43:10 2023-10-13 405763 402746 96805 95129 148511 153582 161654 160574 119444 119722 128957 130880 149524 148928 418567 451858 1300447 1286355 509631 526031 133788 117914 133897 134229 153258 149629 144782 144300 93034 94858 312674 275795 814064 807058 240068 238699 305209 308284 360394 351343 376889 376506 397061 399836 376241 420415 929393 975597 594165 505149 328537 320457 378835 376327 394374 402047 404855 413800 463389 460765 769243 797688 39.65 67.3 3
08:43:11 2023-10-13 406160 399991 94760 94923 149288 153342 162937 160438 120130 119449 129248 130487 150080 148166 422706 455395 1295708 1285255 510570 527182 133411 118309 133247 134999 152443 149697 144211 144632 92777 94990 313637 280074 795907 808202 239696 238735 306285 306370 362785 351898 377424 375941 395521 403403 376492 420438 930329 970812 592775 503757 327414 322884 376708 375869 393891 402544 407973 411279 461984 460730 762179 797725 39.65 67.3 3
08:43:12 2023-10-13 401652 399991 94724 94994 148580 153122 162397 160352 119526 119722 128957 130586 147541 147992 421808 451107 1300447 1294752 510822 526031 133319 118472 133209 134694 153459 150259 144147 144658 92777 94892 312162 279277 804824 804710 241663 239131 305531 308974 360938 354602 376209 375762 396880 402374 378799 419113 927658 978581 599673 503175 328646 321835 376708 373585 396331 403319 405461 412190 460017 463176 767436 796687 39.65 67.3 3
08:43:13 2023-10-13 407964 400411 94769 95258 148783 153547 161586 160608 122426 119722 128957 130963 147386 148963 420914 451107 1300447 1287235 507464 525995 133444 118391 133247 134786 152732 149942 144211 144432 92777 94859 313637 275180 805587 806874 240104 238770 304780 307487 361010 351862 376355 377072 397061 401316 375928 419446 926308 974364 603906 505617 330044 320600 377575 376506 395413 402261 403964 412519 464367 462130 769686 797455 39.65 67.3 3
08:43:14 2023-10-13 403717 400589 96762 95125 148305 153582 161654 160608 122561 119688 128744 130978 146804 148475 420914 451858 1309667 1290871 503944 525741 134091 118173 133923 134660 153088 149591 144611 144632 92967 93259 310639 276837 813997 802465 240646 237961 305566 308357 360974 353639 376355 378848 395234 401031 378496 418485 930329 981313 595797 504679 328122 320932 379015 375341 396610 400147 405606 413432 464036 463501 759986 797254 39.65 67.3 3
08:43:15 2023-10-13 401933 399991 94728 95121 151046 153837 162172 160386 119444 120089 129171 130978 146804 148475 419780 451107 1303219 1293758 511810 525995 133570 118506 133243 134702 152732 152224 144313 144803 93313 95023 309311 277298 799909 802429 239696 239511 305209 308538 361010 352152 376089 375905 397061 402553 378871 418781 928352 973656 598263 503534 328646 320575 377274 374181 397034 403110 404855 412227 459692 464912 768016 796687 39.65 67.3 3
08:43:16 2023-10-13 405908 403031 96662 95290 148510 154120 161898 161432 119444 120271 128730 131338 146977 149484 420767 455585 1303071 1282699 504054 526031 133440 118472 133986 135008 153258 149697 144211 144632 92906 95121 313637 279277 798832 804776 240886 238770 306070 308538 363053 351632 375255 378848 397061 403686 375892 417858 931378 978581 601047 504607 328646 322849 376407 377639 397034 401343 405642 412190 464729 465602 761100 800100 39.65 67.3 3
08:43:17 2023-10-13 405714 399987 94696 95154 148445 153616 162103 160608 122459 120006 128868 130978 146839 148475 420914 451070 1300447 1285431 508907 522964 133536 118472 133679 134702 152944 152153 144347 144803 92970 94924 312162 277694 803980 808628 240601 238963 303780 310286 360902 351717 377350 377495 399234 401316 376457 420708 926344 974874 603370 505259 330044 320896 377841 377603 395593 402544 403929 412884 464729 463176 770267 797725 39.65 67.3 3
08:43:18 2023-10-13 405640 400384 94731 95254 151153 153088 162397 160352 119622 119522 129179 130634 148257 148654 421510 454579 1294899 1280569 511045 526031 133319 118506 133243 134702 152698 152259 144326 144837 92777 94958 312674 278151 799744 808202 240477 238770 306717 306802 363053 351898 375632 377654 395872 403686 378194 422048 931650 964606 616908 504544 327682 322526 377274 376470 394517 402544 409199 412519 462668 462095 761136 799376 39.65 67.3 3
08:43:19 2023-10-13 401292 400589 94761 95220 148605 153616 162137 160884 119444 119722 128992 131011 149455 149137 421510 450746 1304145 1300193 511624 525704 133620 118569 133612 135008 153088 150153 144411 144667 92967 95118 326774 278484 798491 802429 239900 239971 305567 309325 361010 352152 375823 376205 396844 403331 378583 417527 926344 980620 605336 502652 329111 322359 377575 374181 396961 403677 405497 412848 462728 463537 768016 796687 39.65 67.3 3
08:43:20 2023-10-13 407658 399991 94671 95097 148985 153582 162417 160642 122442 120006 128957 130978 149317 148998 421212 448918 1300447 1284525 507464 522964 133352 118472 133277 134736 152592 152294 144313 144837 92777 95023 312674 277694 802034 807058 240850 239308 304208 307092 363053 351862 376355 377675 396347 402833 376492 419483 928352 972193 603906 505259 330241 321906 376672 377639 396331 402544 404249 412285 463425 463501 769206 800100 39.65 67.3 3
08:43:21 2023-10-13 404509 400589 96595 95352 148378 154368 161415 161501 119444 120153 128820 131338 146977 149064 420804 450890 1313280 1291072 503734 523036 133574 118433 133578 135174 152978 149943 144852 144769 92777 93333 313637 275989 812768 800127 240886 239140 304780 307057 361010 351717 375255 378921 396312 402553 378799 417563 930329 987722 603906 507413 329577 320932 378446 376205 399280 401343 404891 412848 461984 466293 765650 797160 39.65 67.3 3
08:43:22 2023-10-13 405908 399991 96729 95154 151982 153829 161620 160898 122459 120089 128868 130978 149317 149224 420914 452774 1300447 1276221 502948 526951 133649 118309 133524 134795 152740 149977 144411 145392 92777 93238 313637 279277 802177 807000 241456 238629 306501 309192 363053 351681 376209 378704 396795 403686 375928 419446 930012 975633 597030 507413 328646 322884 378446 378668 397034 401379 405642 412848 465490 465602 759448 800100 39.65 67.3 3
08:43:23 2023-10-13 402685 402657 94663 95349 148738 153611 161620 160676 122459 119850 129034 130978 146770 148787 420914 454615 1307857 1287332 507464 523036 133570 118309 133679 134702 153084 152153 144581 144769 92906 94892 312162 277724 819347 801295 240601 238067 306249 308538 361010 354388 376355 377711 395836 401423 378871 419150 929319 982042 603906 507054 327682 322849 379015 375341 396961 402846 409561 414681 464036 464912 759548 795396 39.65 67.3 3
08:43:24 2023-10-13 404899 399395 94792 94990 149734 153088 162691 160130 119607 119688 129420 130553 149523 148271 418567 454544 1294827 1283385 511735 526520 133595 118603 133796 135041 152842 150574 144411 145137 92902 95251 313276 278615 795349 807058 239819 238999 306933 306802 363053 351898 375104 377230 397025 401671 378230 422011 929355 964606 609624 504544 328182 324550 377841 376542 394553 403110 409236 412519 463127 461806 763407 797798 39.65 67.3 3
08:43:25 2023-10-13 402490 399364 94760 95516 148412 153795 161620 160642 122392 120055 128923 130978 149490 149206 420914 450746 1304145 1285440 505163 523000 132885 118671 132892 135296 152208 152649 144045 145611 92777 93132 312674 279277 790960 802429 240850 239272 305388 308538 364594 353888 375749 378207 397061 402865 378727 418153 931650 980661 595445 506694 329308 323866 376071 375869 398998 402508 407936 410972 464036 465531 763370 797725 39.65 67.3 3
08:43:26 2023-10-13 404586 399333 94765 95450 149051 153837 162382 161020 119607 119918 128999 131092 147418 149066 420731 449478 1298493 1285165 508722 523000 133587 118796 133473 135075 152664 152472 144279 145002 92832 93334 312674 278484 796103 805916 240441 240219 304745 308974 363822 351609 376889 376506 396312 402830 377590 420076 931650 974292 602668 501513 329577 323339 376636 377906 396925 402224 405497 411534 463389 463537 767980 800063 39.65 67.3 3
08:43:27 2023-10-13 404509 402176 96767 95319 152190 154111 161586 161379 122527 120256 128531 131437 149248 150486 420914 450363 1309667 1295674 504338 527464 133859 118637 133645 134799 153190 149946 144511 144632 92899 93270 313637 278088 799714 802428 240708 239903 305066 310286 362980 353852 375035 378560 399653 403119 378194 416901 931654 986987 596854 505705 330044 322359 378388 377122 399280 403677 405268 413470 462668 466293 767400 797124 39.65 67.3 3
08:43:28 2023-10-13 406811 401583 94728 95219 148919 153582 161991 160574 119607 119835 128923 130945 147472 148405 420914 450782 1300447 1285440 507169 522927 133771 118275 134083 134668 153224 152331 145697 144735 93034 94858 312162 276122 810861 806486 240845 239237 305209 307988 361010 351862 377424 377315 396312 402517 377023 420708 924831 972916 605336 504544 330512 320896 378979 378438 396331 403413 404891 414093 465782 463465 770231 797725 39.65 67.3 3
08:43:29 2023-10-13 404234 398738 96805 95260 148445 153547 162103 160642 122392 119722 128923 130978 149490 148963 420282 450746 1315323 1290774 503510 525849 133880 118419 134653 134974 153338 150681 144641 144699 92967 95087 312162 276025 806972 801222 240939 237820 305746 309410 361010 353888 376936 378596 396988 402553 378835 419446 929976 982700 596854 504679 328646 322001 379015 376434 396997 400990 408549 414681 464438 464877 760488 797820 39.65 67.3 3
08:43:30 2023-10-13 401012 401583 94759 95125 148783 153547 162328 160574 119526 119722 128957 130586 149524 148755 420914 451034 1300447 1294752 511446 523000 133536 118472 133427 134837 152944 152472 144413 144803 92906 93099 323622 278088 802935 802392 240068 239847 306070 309192 363053 352187 377424 376506 397061 403686 381087 421006 927658 979967 625436 503007 329774 322849 378979 375006 395737 403677 405569 414998 463709 463104 768919 797820 39.65 67.3 3
08:43:31 2023-10-13 401328 399368 94760 95482 150826 154227 162382 161020 119444 119952 129062 131305 147802 149905 420694 453606 1303219 1286997 505953 523000 133335 118830 132892 135330 152447 152791 143846 145506 92832 95253 327202 278471 795169 800091 240850 239476 306070 306802 362146 353635 375786 378776 397061 402865 378799 418153 932757 980661 598189 505976 328646 324780 376107 376170 397034 402544 409163 411571 464036 465566 759716 796523 39.65 67.3 3
08:43:32 2023-10-13 405083 399667 94737 95260 148474 153837 162103 160608 122426 119722 128834 130978 149524 148998 420914 450363 1294899 1283612 511408 523000 133319 118671 133360 135016 152698 152542 144145 145103 92832 93366 313637 279277 798654 804593 240299 240538 305998 306334 364594 351789 377313 376434 397061 402865 378194 419155 930989 972879 603906 502738 328646 323052 376421 376470 396961 402224 410327 411534 463354 464550 767827 797762 39.65 67.3 3
08:43:33 2023-10-13 407100 401593 94640 95260 148460 153936 161586 161175 119362 120119 128531 131191 149386 149279 419688 454263 1300447 1279928 502556 522927 133570 118472 133679 134702 152978 152259 144513 144769 92906 95023 312674 277694 797491 802465 241313 239272 305316 308974 364080 351862 376089 378848 397061 402865 377058 418781 931650 979967 603906 507413 329111 322884 376371 377603 399280 402560 407936 411571 464729 466950 762216 800100 39.65 67.3 3
08:43:34 2023-10-13 405569 398769 94663 95154 148478 153582 161620 160865 119498 119722 129171 130978 149559 149102 420914 448107 1302209 1288011 507280 522819 133637 118535 133800 135067 153054 149836 144611 145034 93034 95154 327202 276906 801095 807000 240565 239476 304709 307953 363566 351862 377203 378812 398401 404539 377324 420374 928316 970099 603906 505617 330512 322562 377274 378171 396925 403677 405461 412811 467992 464514 769686 799496 39.65 67.3 3
08:43:35 2023-10-13 406234 401328 96838 95260 148407 153829 161620 160865 122358 119972 128744 130978 146770 148822 419688 451858 1300410 1276128 502948 522964 133570 118472 133679 134736 152978 150259 144343 144658 92777 93036 312162 278088 798041 804776 241939 238902 306070 308974 363053 351862 377156 378885 397061 403686 376492 420708 930012 975743 601047 507413 329088 322884 378410 378740 397034 401343 407973 413139 466145 465930 759986 800100 39.65 67.3 3
08:43:36 2023-10-13 404931 400980 94881 95417 151104 153769 162024 160874 119444 119552 129034 131143 147901 149487 420099 451577 1300410 1285440 507464 525969 134261 118439 134083 134668 153190 152259 144577 145000 92970 94956 313637 275926 806477 805345 240850 239476 305639 308023 361010 351862 375069 378243 397458 402517 377590 421974 926220 972916 603906 504544 330512 320896 378979 378740 396961 403677 405461 414681 466145 463537 772132 797725 39.65 67.3 3
08:43:37 2023-10-13 406234 401004 94728 95154 148441 153825 162103 161122 122459 120006 128957 130978 149559 148963 419724 453163 1296652 1276128 502985 522964 133536 118588 133645 134736 152978 152472 144313 144803 92777 95023 312674 277262 799624 805916 241939 238735 306501 309192 363053 351632 375632 381100 397061 403686 377661 422011 931650 972916 602492 507413 328646 323088 378691 378524 396673 402365 408729 413616 466002 464734 761953 802375 39.65 67.3 3
08:43:38 2023-10-13 402702 398109 94671 95096 149048 153547 162123 160840 119607 119654 129261 130553 146839 148983 421102 451107 1299488 1289163 509993 525727 133754 118309 133864 134736 153224 152294 144513 145392 92777 95187 312674 278088 801082 804206 240850 239847 306501 309410 361010 354388 376197 378474 399307 402234 381087 422946 929011 977197 593774 504150 329577 322884 379015 377301 396295 403677 407936 415306 463354 463501 766737 796523 39.65 67.3 3
08:43:39 2023-10-13 402525 398516 94797 95129 148574 153829 162103 160642 119449 120055 129206 131011 149559 149102 419990 457522 1305997 1290026 506561 522855 133796 118569 134205 135075 153441 149871 144611 144632 93034 94990 324103 276873 802198 801259 241224 239069 306969 308974 361010 354889 377156 378776 397025 403686 381123 420671 930012 983431 596854 506694 328182 323052 379015 375869 396997 402544 410431 414975 464474 465602 758285 797820 39.65 67.3 3
08:43:40 2023-10-13 399985 398738 94761 95129 148676 153122 162137 160608 122561 119654 128957 130765 147213 148751 420914 451034 1300447 1294752 510356 522964 133629 118472 133679 134740 152732 150259 144343 144658 92841 93068 312162 277694 797921 801222 240477 240015 306070 309410 363053 353210 375104 377373 396312 401671 381968 421377 927658 978581 599673 502615 329358 323339 378979 375270 396610 402224 407936 412518 464036 464514 767980 797820 39.65 67.3 3
08:43:41 2023-10-13 403214 401588 94784 95545 150658 153974 162001 161054 119444 119952 128999 131305 146701 148821 420433 453659 1303219 1286355 506103 523000 133616 118521 133247 134820 152845 149977 144611 144632 92906 95023 312674 277694 799662 801222 241599 239476 305531 309410 362724 351898 376089 378812 397061 403781 377661 418485 931650 979967 603906 506694 329344 322884 376672 376506 399280 403110 407936 411243 463354 466986 765045 797762 39.65 67.3 3
08:43:42 2023-10-13 402794 401324 96867 95323 148443 154111 161957 161122 122324 120089 128531 131404 147080 149905 419688 449725 1309667 1295674 503624 522927 133788 118472 133679 134702 153084 152507 144782 144803 92906 95023 315720 277496 799579 799021 240850 240255 305209 307988 363053 351892 375786 378510 397494 403686 378871 418781 928739 984859 595445 504544 330402 322598 378727 377315 400975 404494 405497 414570 465350 467536 771657 798956 39.65 67.3 3
08:43:43 2023-10-13 405569 398104 96800 95228 152229 153970 162157 160884 122493 120055 128744 131191 148305 149713 420026 451822 1300447 1278036 501454 522734 133754 118588 133679 135147 153224 150012 144547 145527 92970 95187 323622 276837 816582 803638 242011 239511 306717 309410 363566 351898 376889 381100 397061 402233 377625 420410 931650 978581 606809 507413 328318 323375 378446 378812 399280 402544 409163 414093 466181 467350 761100 800063 39.65 67.3 3
08:43:44 2023-10-13 404927 397542 94769 95158 148441 153582 162103 160608 119498 119722 129171 130978 149559 148998 420323 452970 1301283 1283500 507317 522747 133687 118535 133834 134974 153088 150469 144747 144769 92970 95023 324103 276122 804502 805916 241394 239511 305209 308059 363566 351898 375069 378848 398122 403686 378194 422011 927658 972193 605336 504544 330512 321549 378712 378812 396961 403677 405497 414093 469320 464877 770304 799496 39.65 67.3 3
08:43:45 2023-10-13 404429 398171 94663 95150 148914 153616 162137 160642 119362 119722 128992 130945 149559 148755 420914 453870 1295697 1277037 507464 522964 133788 118704 133679 135109 153224 152542 144782 145274 92970 93100 312674 278286 797802 806486 241599 239308 306501 309192 363822 354388 377329 378921 397061 402549 378907 423920 930012 971506 608194 506694 329125 323866 379015 378171 395737 402544 410431 413762 466838 464224 758874 799982 39.65 67.3 3
08:43:46 2023-10-13 400195 400465 94840 95450 149696 153974 162554 160540 119607 119552 129366 130970 150046 149136 420318 451070 1300447 1294752 510896 522964 133943 118588 134175 135109 152917 150574 144441 145139 92906 95023 312674 277496 798160 801259 240815 240255 306501 307522 363566 353493 375632 378207 396312 402233 382237 422011 927575 979967 598334 503044 330044 323866 379015 375869 396925 402540 407973 414681 464693 464188 769827 795396 39.65 67.3 3
08:43:47 2023-10-13 403937 400113 94761 95158 148676 153521 162103 160438 122561 119688 128992 130978 147248 148683 420318 450638 1291227 1283612 510356 522927 133356 118704 133704 135109 152978 152791 144751 145274 92777 95187 312162 277724 803728 804206 240104 240255 306969 308538 362181 353888 375069 377337 397061 403464 378871 421377 930989 964606 596854 501550 328427 324564 377554 377315 396781 404815 410285 413323 467330 465831 765465 802375 39.65 67.3 3
08:43:48 2023-10-13 403080 397551 96734 95224 148614 153734 162485 161020 122527 120055 128957 131404 147213 149202 419433 449652 1305883 1296555 506561 523000 133788 118588 134083 135156 152978 150259 144443 145920 93034 95187 312162 276906 797299 799021 240850 240628 306070 309848 363566 352117 376355 378510 398086 402268 378907 419446 929011 984163 597735 503757 330512 323639 379015 376506 400409 404635 405642 414975 462668 467715 769141 795996 39.65 67.3 3
08:43:49 2023-10-13 402228 398388 96838 95196 148341 154111 162103 161122 122561 120089 128834 131404 147494 150325 419396 453495 1305997 1284339 505022 522783 133687 118815 134238 135228 153122 150786 144747 145104 92906 95187 312162 278088 803538 802429 242145 239511 306753 307487 364007 351898 377156 381100 396312 402549 378194 420744 930012 978581 602477 507413 329577 323579 378410 378812 399280 402544 409199 413800 466951 467715 761136 800100 39.65 67.2 3
08:43:50 2023-10-13 402702 397578 96867 95228 148948 154009 162103 161181 122426 119722 128957 131199 147231 149696 419724 456120 1305846 1286381 501527 522927 133821 118433 134024 134736 153224 152366 144816 144803 92970 95023 312674 276906 801799 800091 241975 238937 306969 310896 361010 352187 375069 381100 397061 403403 380833 421712 931650 982042 605336 504679 329577 322884 379015 377603 397034 402544 409814 413107 463389 466293 761136 796596 39.65 67.3 3
08:43:51 2023-10-13 403182 400761 94930 95450 149184 153974 162520 160908 119526 119718 129248 130879 150046 148823 419651 453835 1294899 1275839 507243 522964 133754 118738 133897 135143 153224 152924 144341 145274 92906 95221 312674 278088 797443 806216 242011 239308 306969 309410 363822 352117 380109 378957 397061 402865 378943 424221 930012 970136 606765 507054 328646 324323 379015 378740 396331 403110 410503 414093 466838 463572 758911 800100 39.65 67.3 3
08:43:52 2023-10-13 400486 399180 94797 95158 148474 153829 162137 160976 122392 119722 128957 131011 149593 149241 419688 454544 1304145 1285468 505953 522964 133868 118622 133897 134824 153258 150468 144511 144934 93034 95056 312674 276837 804367 800155 241599 239547 306969 308248 363053 355588 374805 378921 397061 401636 382237 421340 929780 982736 598263 506694 328354 323615 378835 377050 399171 403642 411557 415270 465350 466114 760740 798919 39.65 67.3 3
08:43:53 2023-10-13 403365 400386 94663 95158 148883 154218 162451 161122 122561 119688 128957 131011 149593 149501 420658 451107 1291227 1283612 511082 525969 133432 118704 133645 135474 153190 150679 144211 145034 92777 95187 312674 277688 798060 802465 240104 240454 306969 308538 362724 352117 375069 377639 396844 404063 378907 422011 930329 970136 605336 502382 328646 324816 378446 377639 397034 402891 411397 414093 465127 464948 765650 800100 39.65 67.3 3
08:43:54 2023-10-13 398994 397542 94700 95158 148985 153616 162137 160642 122392 119688 128992 130978 147282 148786 419433 449406 1305997 1295637 509446 522747 133872 118733 134015 135228 153122 152542 144547 144837 93034 95187 312162 278062 800343 800155 240850 240628 306501 307737 362726 353741 375069 377675 397494 402268 382237 420081 928352 979200 599673 501550 329811 323639 378461 375341 397034 402856 407973 414681 461624 467450 768053 795396 39.65 67.3 3
08:43:55 2023-10-13 405099 396431 94765 95158 148652 153650 162137 161010 119369 119722 129206 131019 147695 149487 419391 448344 1295734 1283612 506487 522487 133352 118704 133935 135364 153084 152542 144547 145274 92970 95187 324103 277694 796410 803638 241599 240966 305639 307057 362470 353888 375069 377675 398122 404098 378799 422011 929011 972952 605336 501513 330044 324528 377575 378510 397034 402891 408009 412884 467992 466293 767473 802375 39.65 67.2 3
08:43:56 2023-10-13 402575 400413 94668 93901 148103 154506 161518 161603 122358 120119 128820 131371 147591 149938 419022 450756 1309667 1289914 503198 522855 134015 118704 134344 135143 153338 150751 144641 145718 93034 95023 312162 276122 799444 799526 243178 239547 306070 308923 362797 352152 375104 381639 398086 403686 381123 422011 930329 984031 602477 504607 330512 322395 379015 377603 399844 402544 405606 412816 464765 468410 765650 797635 39.65 67.2 3
08:43:57 2023-10-13 402181 397074 94761 95158 148978 153582 162137 160608 122561 119688 129206 130978 149455 148790 419651 451034 1298603 1285218 507464 522119 134099 117948 134184 134702 153752 152319 144850 144534 93034 94892 320529 276122 808306 804506 241599 240291 306969 308059 361010 353888 379839 378848 397494 403119 378871 423920 926308 975816 598263 504251 330402 322073 380978 378668 396853 404246 405533 416450 467022 464734 771108 797725 39.65 67.3 3
08:43:58 2023-10-13 401300 397290 96763 95158 148948 153906 162260 160642 122527 119722 128868 131011 147694 149136 419455 451822 1309667 1286355 499613 522119 133821 118506 134116 134736 153578 152507 144816 144803 93202 95023 312674 276122 798967 798925 242423 239105 306501 308023 361010 352152 375069 381908 397494 403422 381123 422048 929011 982006 596854 504643 330278 322395 379015 377337 397034 402544 407973 413107 463389 466986 765070 796559 39.65 67.3 3
08:43:59 2023-10-13 405386 398881 96796 95154 148478 153803 162137 160888 122392 119722 128957 130978 147591 148996 419396 453151 1298584 1275145 501381 522783 133654 118569 134015 135195 153224 152649 144581 144671 92841 95023 310639 277694 796775 802465 242387 239511 307257 309848 364080 351632 375668 381639 396312 402865 378230 423019 931650 975743 599673 504607 329577 323866 379015 378885 399280 402544 410140 414975 468262 467350 759986 801309 39.65 67.2 3
08:44:00 2023-10-13 401096 399148 96800 95154 148507 153825 161654 160898 119466 119722 128957 130978 146873 148822 418430 451070 1312186 1288247 499966 522083 133821 118506 134015 135143 153258 152542 144547 144803 93034 95023 309311 276122 800148 797762 243178 240086 306070 308059 360873 352152 375069 381639 398680 401671 381087 421777 929011 986326 605360 504607 330512 322884 379015 377941 400409 403110 405642 413071 464729 468740 764821 797672 39.65 67.2 3
08:44:01 2023-10-13 404429 399148 94703 95390 150725 154120 162373 161243 119347 119483 129213 131092 147213 148648 418986 451787 1297662 1276016 504177 522819 133658 118671 134344 135322 153304 150681 144541 144966 92970 95154 312162 277694 797085 802429 242351 239476 306969 309848 364080 353888 376762 381910 399307 402830 378799 424522 931650 974073 603906 507413 329577 324551 379015 378848 396997 403110 410104 414975 468886 466257 758874 801692 39.65 67.2 3
08:44:02 2023-10-13 400748 397070 94728 95290 148580 153829 162103 160865 122324 119654 128957 130945 149524 149102 419022 452492 1305999 1287091 502629 522451 133788 118439 134083 134736 153650 152507 144782 144769 93034 95154 312674 276710 805095 799884 242316 239069 306789 307988 363053 353175 375932 381908 399307 403686 381931 421974 930329 980584 602477 508782 330365 322562 381662 377423 396853 402047 409054 416413 467330 466114 763343 797820 39.65 67.2 3
08:44:03 2023-10-13 402225 397074 94764 95092 151250 153418 162777 160540 119444 119289 129420 130813 148112 148654 419323 456703 1291227 1277946 507464 522855 133775 118588 133645 135109 153190 152507 144647 145239 92970 95154 309686 277694 796965 804776 241975 239476 308438 309410 364080 354639 377329 378885 397061 404404 381051 424522 931617 970812 606765 505976 329111 324323 378979 378135 396574 403110 410467 414681 467495 464877 758838 800063 39.65 67.2 3
08:44:04 2023-10-13 400332 397079 94829 95224 148952 153513 162363 160574 122527 119454 129166 131026 147797 148683 418731 452320 1298584 1286997 508435 524479 134276 118501 134049 134567 153961 152224 144816 144769 93034 93271 327202 276906 807373 802392 241564 240219 306933 307988 361010 353635 377329 378848 397458 403403 381051 424221 929011 975779 616908 504507 329577 322395 381159 378583 396925 404246 408874 413725 467495 464841 768645 797725 39.65 67.2 3
08:44:05 2023-10-13 403790 399062 94732 95256 148576 154077 162103 161122 122561 119688 128957 130978 149524 149102 418394 454620 1296652 1274313 501491 522083 133649 118671 133956 135227 153190 150398 144611 145034 92970 95154 312674 276573 799025 803601 242729 239511 306465 309848 364779 351898 376197 381639 399307 402830 378763 423588 931650 974328 597383 507413 329577 323866 378749 378848 399280 402544 410104 414975 468556 466293 762178 804092 39.65 67.2 3
08:44:07 2023-10-13 402237 399184 94866 95258 149934 153799 162520 160986 119444 119483 129213 130924 147658 148720 419355 450998 1298436 1287272 507427 522047 134305 118439 134733 134991 153658 149942 144611 144532 93034 95154 312674 276514 814925 802392 241389 240255 306609 308023 362797 354388 376762 378848 396347 403686 378907 424522 926271 975779 598263 504544 330044 322323 381159 378776 396961 403161 408874 413725 467531 465566 769465 797725 39.65 67.2 3
08:44:08 2023-10-13 403182 396759 96800 95256 148643 153821 162103 160642 122527 119654 128957 131227 149420 149206 418358 453659 1297662 1272845 501454 522855 133536 118671 133897 135109 153190 151018 144547 145104 93034 95154 323622 277496 800494 804776 242729 240015 306969 307953 364337 353888 379535 382178 396347 402865 378799 424221 931650 975949 596854 508384 329861 324035 378871 378704 398940 402967 410248 415159 468082 466770 759913 800063 39.65 67.3 3
08:44:09 2023-10-13 403321 397079 94792 95412 149188 153795 162382 160642 122527 119688 129248 130978 149732 148963 419318 451034 1298529 1283612 505953 521313 134212 118555 134150 135109 153932 152472 144816 144769 93034 95121 312545 275340 805105 802465 241975 240628 306789 309391 363053 353888 376762 378885 398680 403364 378835 424522 927658 975017 598263 505259 331649 322359 379015 378885 397034 404815 405606 414114 467531 465566 769753 797725 39.65 67.3 3
08:44:10 2023-10-13 401615 397079 94736 95191 148883 153859 162137 160865 122443 119654 129137 130978 149559 148891 419059 451822 1296740 1274313 504448 524442 133721 118704 133679 135143 153224 152756 144647 145239 92906 95154 312674 277694 797204 804170 242351 239637 308669 310250 365074 355067 377789 381799 396664 405966 381480 424411 933599 974911 602492 507141 329577 324323 379015 378560 396925 403394 412053 415270 468592 466114 759949 801235 39.65 67.2 3
08:44:11 2023-10-13 401620 397074 94829 95158 149048 153795 162137 160608 122358 119754 129047 130945 149524 148755 419651 451034 1296672 1285440 507464 521313 134292 118275 134184 135004 153966 149697 144611 144632 93034 94990 312674 276317 803820 801825 241975 240255 306933 308023 361010 353888 377063 378848 397458 403686 381087 424522 926308 975779 596854 504544 330044 322586 381553 378812 396997 404246 409163 414016 467166 467850 769827 799982 39.65 67.2 3
08:44:12 2023-10-13 398994 398967 94797 95287 150756 154000 162338 160986 119364 119552 129123 131158 149524 149206 419022 453127 1305999 1287272 504448 522487 134280 118796 134083 135223 153684 150433 144611 144632 92906 95154 312674 276906 810500 797890 241975 239511 306969 307737 363053 353741 375896 378885 397061 404539 382778 422609 931650 982006 596326 507413 329111 323603 381159 377603 399280 402186 411375 414016 463318 466986 759594 797820 39.65 67.2 3
08:44:13 2023-10-13 396894 396817 94765 95092 149251 153795 162622 160608 122561 119537 129137 130945 147213 148440 419022 450363 1300410 1291991 510082 522083 133780 118671 134251 135143 153156 150681 144641 145920 92970 95154 312162 276906 797563 800155 240886 240628 306933 307988 364080 354273 376762 378848 398051 402830 383319 424522 928974 979576 601082 502715 330402 324443 381698 376856 396817 405957 409632 417042 466669 465531 768919 797598 39.65 67.2 3
08:44:14 2023-10-13 398980 396871 94667 95381 148749 153795 162103 161215 122324 119815 129144 131011 147248 148961 419022 450746 1300447 1285440 504411 522855 133536 118830 133679 135364 153190 152826 144313 145510 92777 95221 309311 277688 797160 797890 241975 240592 307582 308961 363268 354273 377959 381100 397061 405301 383101 421675 930049 981276 596854 505617 328646 324816 379015 376470 399844 402224 412944 414681 463318 467715 759659 797725 39.65 67.2 3
08:44:15 2023-10-13 396930 396831 94756 95290 149284 153927 162417 160642 122493 119688 128957 130978 149524 148998 419022 448989 1300447 1294752 507317 521313 133977 118704 133897 135177 153224 152649 144782 145239 92970 95154 313637 276906 797682 799021 240601 240752 306572 310726 364816 354663 378496 378632 401002 405966 383247 421828 928132 979092 601082 501513 330944 323543 378763 376398 396997 403455 409199 415697 465350 466329 768016 795396 39.65 67.3 3
08:44:16 2023-10-13 398885 397074 94761 95252 148478 154043 162103 161122 122493 119688 129131 131281 149559 149241 418726 451034 1300447 1285165 504448 522487 133536 118704 133645 135364 153432 152826 144279 145475 92906 95221 324103 277652 796573 797890 242145 240797 306969 308974 363268 355784 377424 381064 399025 405266 382778 421974 932757 981276 599673 505617 329111 324816 379015 377338 400126 402224 412323 414681 466595 468086 760813 799982 39.65 67.2 3
08:44:17 2023-10-13 402685 396817 94663 95279 148914 154333 162226 161020 119315 119518 128923 130978 149559 149137 419022 447721 1297662 1283612 507206 522083 133587 118849 133645 135364 152978 152791 144313 145374 92906 95187 312674 277496 795914 801259 241635 241430 306501 309229 363304 354388 376233 378812 398716 404664 378943 423282 930329 972916 599673 502738 330278 324816 378712 378776 399280 404055 409870 414056 466145 466986 769533 800100 39.65 67.2 3
08:44:18 2023-10-13 403937 397083 94732 95294 148738 154111 161620 161379 122324 119922 128957 131404 149524 149485 418394 451070 1300447 1278036 500709 522119 133868 118704 133897 135564 153718 150468 144611 145034 93034 95154 312674 276710 797324 800155 242065 240592 306969 307988 363268 353888 377424 381639 397494 404699 378871 421340 931429 979747 594916 507266 330512 324443 377697 378632 401542 403283 410248 413909 467495 469071 762252 800063 39.65 67.2 3
08:44:19 2023-10-13 403666 396650 94760 95186 149019 154073 162103 161010 119429 119552 129137 130978 147248 148856 418394 445702 1298529 1283612 505200 522083 133754 118704 133864 135364 153258 152684 144782 145274 93034 95187 312162 276514 796907 802465 241975 240628 306070 308958 362724 353888 376233 381100 400504 404664 378871 423920 929011 972952 598263 504544 331450 323507 378676 378848 398998 402856 407936 414975 467279 467022 770304 800100 39.65 67.2 3
08:44:20 2023-10-13 401620 396822 94704 95162 149002 153970 162103 160865 122324 119488 129171 130978 147488 148544 418394 451822 1294899 1274313 504521 522891 133754 118704 134024 135177 153258 152684 144681 145274 93034 93100 309311 276906 796846 802502 242100 239935 308669 310250 365110 355391 378091 381836 399871 405966 382056 425353 933636 970063 598263 507054 329861 324564 378943 378848 396997 403677 411375 414974 468814 466293 759986 801235 39.65 67.2 3
[truncated: 45,571 more chars]
