# Supplementary material for: Methods for Estimating the Detection and Quantification Limits of Key Substances in Beer Maturation with Electronic Noses
Source: Sensors (Basel). 2024 May 30;24(11):3520. doi: 10.3390/s24113520 (PMC11175341; doi:10.3390/s24113520)
Supplement: Supplementary file 1 [file sensors-24-03520-s001.zip › Data/Diacetyl/raw data/Day 2/ETH2.txt]

Time Date R01 R02 R03 R04 R05 R06 R07 R08 R09 R10 R11 R12 R13 R14 R15 R16 R17 R18 R19 R20 R21 R22 R23 R24 R25 R26 R27 R28 R29 R30 R31 R32 R33 R34 R35 R36 R37 R38 R39 R40 R41 R42 R43 R44 R45 R46 R47 R48 R49 R50 R51 R52 R53 R54 R55 R56 R57 R58 R59 R60 R61 R62 T01 H01 Phase
08:46:00 2023-10-13 400377 393490 96767 95294 148812 154111 162103 161156 122256 119571 128889 131404 149559 149433 414651 452970 1296616 1274313 499661 522034 133788 119068 134640 136218 154364 151252 145013 145476 93227 93207 312665 276122 789949 800155 243720 241398 307396 309391 364360 354841 380824 384273 402386 406473 381936 425966 930049 974257 598334 506782 330980 324816 381159 381872 400126 403455 414800 414452 471756 469071 760561 801840 39.65 67.2 1
08:46:01 2023-10-13 395779 394352 94824 95448 149284 154077 162510 161122 122290 119289 129248 131281 147453 148961 414723 451107 1300447 1284525 501185 519740 133821 118903 134589 136029 154214 153145 145151 145746 93034 95352 309311 276906 802470 793313 243693 241984 308112 310145 364943 356480 378501 380773 398716 407756 384230 423353 934078 984049 598263 504544 330044 324727 382274 378776 399845 404938 412910 414416 467166 468864 758874 800100 39.65 67.2 1
08:46:02 2023-10-13 396894 394410 94764 95290 149317 154111 162397 161010 122290 119415 129144 131272 147797 149448 414615 447844 1291147 1283423 506773 522957 133687 118932 134116 136029 153966 153145 144681 145844 93092 93324 320529 276514 793867 796761 242387 242325 306502 308958 365491 354308 378538 381100 400468 408364 381329 423390 931650 972952 599673 500378 331649 324692 381159 381064 401542 407105 414190 417562 469030 466863 768919 801877 39.65 67.2 1
08:46:03 2023-10-13 400413 393490 96830 95422 148540 154111 161620 161671 122222 119488 128992 131404 149559 149070 414421 450399 1298529 1276128 499306 521515 134006 118985 134589 135935 154107 153075 145151 145712 93300 95221 312665 275340 790553 797890 243864 240966 308706 309426 364396 353210 378646 381913 399907 406544 383319 423498 932684 974328 599673 506436 331215 324708 382004 382682 400975 402856 414190 414452 474096 468891 763413 804665 39.65 67.2 1
08:46:04 2023-10-13 395885 395554 94832 95444 151471 154703 162893 160816 119381 119119 129385 130945 147905 149487 414687 448124 1296652 1287272 505200 521515 134335 119063 134589 135901 153974 152861 145151 145645 93034 95221 309686 275340 793192 796761 243142 241984 308706 309896 363304 357005 378646 382178 401138 405372 384266 425930 930329 979967 599673 501513 331920 324816 383085 378812 400126 406500 413603 417459 467531 468050 768016 797725 39.65 67.2 1
08:46:05 2023-10-13 393824 394084 94801 95294 149217 154111 162363 161156 122256 119454 129171 131191 149559 149855 414759 452320 1300447 1285440 502153 519511 133536 119296 134015 136271 153513 149712 144679 146097 93000 93303 320529 275975 791398 795464 243756 241644 308706 309860 365491 353741 380652 381646 401721 408937 383319 424522 934299 979967 598263 505976 331450 324816 379015 382142 401040 404090 413896 414344 471756 469592 763370 801272 39.65 67.2 1
08:46:06 2023-10-13 396060 393235 94699 95355 149280 154077 162397 161122 122290 119518 129171 131281 149593 149276 414687 451107 1300447 1284525 501258 519009 134225 118985 134682 135619 154249 152896 145013 145274 93034 95221 320529 275340 801472 793349 243521 240966 307896 309426 363268 356195 378538 380773 399275 405337 383924 423390 931650 984895 599673 505976 330512 324816 383085 378848 402074 404090 413237 417495 467531 468207 759412 799792 39.65 67.3 1
08:46:07 2023-10-13 396822 394137 94800 95125 150244 153582 163065 160642 122527 119017 129179 131059 148106 148961 414615 450854 1291147 1281594 507317 522957 134057 118951 134150 136063 154107 153110 144816 145945 93034 93291 310639 276514 787148 797890 242208 241644 309033 308059 365491 355125 378646 381639 399907 408686 381936 423462 931650 964606 594288 501477 331649 324727 381159 381064 400409 406535 415366 418551 469030 469071 765650 802483 39.75 67.2 1
08:46:08 2023-10-13 399284 394048 94801 95361 148916 154467 162137 161413 122138 119688 128992 131437 149559 149488 414687 448358 1299488 1277946 499661 521515 134006 119068 134555 135935 154249 153038 145051 145645 93300 95254 309686 275340 792154 797325 243864 240966 306502 309426 364396 353210 378574 381949 400504 407114 383049 423462 930049 975053 599673 506473 331450 324528 382004 382682 401542 402891 414190 414489 473804 468891 763305 804665 39.75 67.2 1
08:46:09 2023-10-13 395889 395269 94703 95357 149701 153700 162554 160816 119347 119255 129351 130945 149801 148963 414723 449652 1298584 1285431 505558 520778 134124 118903 134589 135841 153974 153110 144850 145611 93034 95254 309686 275340 794320 796197 243142 241984 306467 309679 363304 356516 380824 382178 401174 405337 384230 425930 930329 978581 598334 501513 331450 324816 383356 378776 400126 405363 412981 417495 467166 468086 768016 797725 39.75 67.2 1
08:46:10 2023-10-13 394622 393485 96998 95319 148841 154111 162137 161122 122172 119488 128957 131011 149559 149241 414723 450645 1299525 1283612 502153 518745 133587 119296 134015 136271 153513 149609 144545 146339 93034 93367 310639 276440 782838 794899 243756 241644 306502 309860 365491 356361 380652 381307 401067 408650 383319 422721 931613 979273 589995 506694 331105 324816 379015 381872 401040 404090 413896 414380 471756 469557 763370 801877 39.65 67.2 1
08:46:11 2023-10-13 397578 393199 94890 95512 149221 153936 162397 161010 119186 119352 128992 131011 149559 149137 414651 449025 1305846 1283612 497619 520042 134099 118704 134589 135619 154214 152826 145051 145239 93034 95056 309686 274562 793965 792752 243521 240797 307431 311354 362724 355909 378538 381913 399591 405301 383116 423426 931650 984068 598334 507413 330512 324816 383356 378848 401469 403455 415072 417826 468226 468172 759986 798930 39.65 67.2 1
08:46:12 2023-10-13 396542 392092 94695 95125 149184 153582 162691 160608 119429 118900 129213 130813 148106 148166 414579 450890 1291147 1277872 505053 522994 134365 119019 134150 135909 154107 151006 145013 145437 93034 93133 310639 276122 793009 798874 243377 241474 309069 308923 364978 354841 380824 382178 398716 407756 381936 426604 931650 970812 590175 501550 331179 324692 381734 381064 399280 405292 415366 418193 468994 469071 765070 801272 39.75 67.2 1
08:46:13 2023-10-13 396578 393209 94704 95356 148680 154111 162103 161156 122087 119488 128868 131404 146804 149273 414651 447656 1298529 1278073 500371 520042 134187 119102 134589 136033 154214 151173 144611 145236 93300 95254 309686 274950 790006 795634 243864 240966 306502 309896 364396 353210 377969 382521 401102 407149 383049 423353 930012 977888 595445 506869 331450 324816 382004 382682 401004 404055 413272 418825 472538 472688 764538 802336 39.65 67.2 1
08:46:14 2023-10-13 400409 393088 94760 95382 151082 153974 162520 161277 119252 119198 129171 130978 147522 148683 414434 448515 1296597 1281787 502948 522071 134563 118738 134996 135791 154536 151103 145701 145920 93292 95056 309311 273399 806440 797890 243521 241644 306502 311127 362724 354024 378646 380737 402338 404983 380795 423534 926308 975779 599673 503400 332156 324323 382471 382142 400409 404691 411703 417826 472459 468782 769686 800100 39.65 67.2 1
08:46:15 2023-10-13 396659 392319 94769 95228 149105 154664 162397 161122 122121 119488 129171 131504 147676 149487 414687 451034 1304145 1283612 495643 519786 134462 118864 134861 135791 154467 153113 145385 145171 93292 93366 310639 274914 800113 793208 243485 241644 307931 308958 363304 356231 378574 383260 398751 405407 383960 426941 930012 982773 592254 504544 330512 324203 382814 378885 399845 405921 413201 417495 467567 468899 758874 797762 39.65 67.2 1
08:46:16 2023-10-13 396461 393347 94760 95567 149255 154077 162431 161321 122459 119488 129171 131011 149559 149276 414723 445282 1300447 1293831 504067 520778 134225 119102 134555 135969 154214 153145 144850 145746 93034 95254 309686 275340 794320 792192 243178 245356 306969 309931 364396 355909 377365 382178 402657 407149 382776 425611 929011 984932 602492 501550 332156 324816 382274 378885 403536 407140 412360 414489 467238 469592 770304 798659 39.65 67.2 1
08:46:17 2023-10-13 396894 393490 96800 95323 148643 154146 162137 161501 119284 119449 129144 131305 147730 149869 414543 448215 1300432 1279731 499587 522217 133973 118937 134555 136063 154214 151528 145150 145712 93034 93132 307697 275145 789346 797252 243864 240966 306537 309679 364396 353210 378538 381949 400821 406829 383049 423426 930049 975816 598263 507054 331884 324816 382274 382142 399845 404055 413896 418825 472793 469228 761173 802483 39.65 67.2 1
08:46:18 2023-10-13 396378 392354 94825 95192 149251 154111 162397 161156 122172 119323 129206 131224 147282 149276 414687 451070 1303219 1285440 495679 520778 134360 118738 134776 135905 154283 151232 145013 145034 93300 95221 309686 274562 792138 793313 243521 240966 307466 309643 363304 355945 378574 381949 399907 405337 383152 423462 930012 982042 601082 506473 330512 324816 381008 378921 401542 403772 414556 418494 467974 471616 762870 800093 39.65 67.2 1
08:46:19 2023-10-13 398143 394993 94699 95419 149937 153974 162520 161020 122256 119454 129206 131314 149801 149031 414615 447936 1287495 1279965 506597 522254 133901 119136 134184 136195 154000 151421 144611 145472 93034 95320 309686 276514 790924 795634 242387 242154 306502 308059 365527 357408 378610 381100 400504 408686 381936 423462 930049 971543 608194 500025 330980 324727 381159 381064 399529 407176 414777 414416 469066 466828 767827 801877 39.65 67.2 1
08:46:20 2023-10-13 393632 392350 94761 95192 149255 154111 162363 161156 122121 119488 128992 131191 147488 149468 414651 444970 1304145 1292910 502875 522614 134242 119063 134861 135927 154111 153434 145150 145623 93292 93239 309311 274914 794439 791001 243178 245356 307582 309931 366923 356052 377365 382178 403314 406544 385496 424485 928352 984895 592775 501550 332392 324816 382274 378885 401076 406535 412652 416870 467202 469592 770267 797725 39.65 67.2 1
08:46:21 2023-10-13 397009 392283 94736 95162 149867 153970 162677 161020 122290 119289 129296 130978 147488 148475 414759 447656 1296689 1283612 505594 520042 134664 118738 135030 135619 154746 152896 145522 145308 93034 95254 309311 274756 797526 795634 243175 241644 306502 309931 362724 355909 380860 380773 401174 405018 383116 425966 927649 977197 602492 501586 331920 324816 381008 381064 400409 406274 413896 418453 469030 469071 765773 797798 39.65 67.2 1
08:46:22 2023-10-13 395218 393213 94696 95253 149180 153863 162485 161467 119252 119415 129144 131338 149976 149484 414543 452361 1302284 1283463 502511 521515 134091 119019 134344 135969 154188 151741 144942 146428 93034 95254 303761 276906 788411 791037 243521 241644 307431 309994 365527 356480 378538 380808 399907 409008 383152 423390 932757 981313 591385 504544 330512 325553 381159 378885 400442 405328 413237 414416 468362 469592 758911 800100 39.65 67.2 1
08:46:23 2023-10-13 397860 393209 96700 95386 148478 154609 162157 161559 122053 119722 128744 131437 149351 149974 414687 446336 1309667 1285468 498244 520042 134478 118937 134996 135850 154639 151103 146102 146022 93034 95221 309311 273786 793742 793386 243864 240966 308669 310620 363304 355410 378574 383130 402020 405337 382812 423426 930329 983431 592775 507413 330826 324816 383085 381064 399809 402891 412687 419816 468706 471616 763260 800093 39.65 67.2 1
08:46:24 2023-10-13 396714 393128 94832 95324 149937 153799 163041 160608 122527 119056 129845 130553 148003 148370 414579 451034 1290274 1275949 505447 521515 134192 119068 134555 136218 154459 153110 145017 145712 93034 95253 303761 276122 806932 797890 243314 241644 307861 308923 365199 356866 381398 382989 399871 407791 383045 427207 932024 971500 599724 501477 330512 324727 381698 381874 400126 405328 413237 414416 468994 469071 765341 800063 39.65 67.2 1
08:46:25 2023-10-13 399212 393784 94732 95294 148912 154609 162137 161379 122138 119729 129137 131404 147213 149378 414651 448322 1298529 1276128 498244 521515 134191 118985 134589 136093 153871 151280 144611 145337 93034 95221 309686 275145 790062 797890 243864 241644 308706 311680 364907 353741 378646 383058 400785 407435 383137 429072 933451 974837 598263 507413 331920 326617 382778 383224 402111 405957 415366 416833 473796 468782 761063 804046 39.65 67.2 1
08:46:26 2023-10-13 397782 392243 94728 95191 150976 154141 162972 161088 122256 119255 129171 130945 147693 148752 414651 449015 1296652 1283612 503697 521146 134664 118869 135217 135594 154854 151103 146102 146022 93034 95221 309311 274562 794959 795634 243142 241814 306502 309860 362979 355090 380788 382719 401138 405231 382776 426568 928316 975779 592254 502615 331920 324816 383356 381872 400409 405921 414190 418749 469030 469071 767827 797762 39.65 67.2 1
08:46:27 2023-10-13 395618 392274 94825 95285 148855 154077 162417 161432 119186 119381 129179 131305 147905 149905 414507 452214 1305068 1285255 502436 521884 134192 119068 135094 135935 154223 151598 145218 145677 93034 95287 309311 276710 788669 791001 243693 241814 308327 308059 364651 356445 378501 383260 399275 407720 384266 423390 932024 983468 601082 504471 330512 327505 382274 378848 399809 405292 413237 414489 469320 469193 758838 797725 39.65 67.3 1
08:46:28 2023-10-13 395041 392314 94699 95224 149284 154077 162363 161181 122256 119454 129171 131191 149663 149241 414579 449406 1305846 1283612 497891 521146 134445 118985 134776 136029 154463 152968 145252 145510 93034 95187 309924 274950 792020 792156 243864 240966 307896 312048 363268 356445 378574 382450 399871 405337 386590 423426 931650 983431 598334 506694 330980 325086 383356 378848 401542 404055 416437 418790 468440 471616 762253 800093 39.65 67.2 1
08:46:29 2023-10-13 397009 392136 94663 95419 149907 153940 162745 160608 122172 119571 129261 131227 147762 149449 414687 448251 1287459 1279525 506524 521515 133821 119102 134150 136252 154107 149671 144782 145780 93034 95288 309686 276514 790230 797890 242351 241984 306537 308023 365527 355339 381737 381639 400504 408972 382472 423462 930989 971238 598334 500732 330980 325182 381159 381603 398951 407105 415366 414416 469030 469071 767282 801840 39.65 67.2 1
08:46:30 2023-10-13 398930 393235 94732 95389 149014 154467 162103 161379 122019 119654 128924 131404 149559 149974 414651 448322 1299451 1278036 498244 521515 134419 119102 134919 135807 153940 153110 145252 145746 93034 95287 309686 275145 794320 797325 243864 241474 306931 309643 364943 353741 378610 382790 401102 407756 384259 428767 932832 976950 594165 507413 331920 326654 382778 382589 402395 405957 414961 416833 473796 468864 763919 805813 39.65 67.2 1
08:46:31 2023-10-13 395604 392279 94829 95191 149767 154077 162691 161054 122324 119172 129420 130978 149835 148963 414493 446956 1296652 1285431 505200 520778 134192 119068 134555 135935 154249 153253 145252 145712 93266 95221 309686 274950 793419 795634 243142 241644 306467 309896 363268 356480 380824 382719 401138 405301 384266 426568 929669 978581 598334 503175 331920 324455 382274 378776 400975 407105 413603 416833 468894 469071 769686 796559 39.65 67.2 1
08:46:32 2023-10-13 394769 392904 94765 95290 149217 154043 162363 161467 119186 119381 129144 131272 150080 149345 414507 449652 1301358 1285255 501685 520778 133629 119267 134116 136475 153752 149712 144876 146186 93034 95287 307697 275145 803911 795634 243864 241644 308706 309896 367143 356182 377933 381610 401174 409906 381900 426216 931755 981356 599673 505617 331920 326654 379015 381064 401040 404974 414190 414380 468994 470251 765033 801840 39.65 67.2 1
08:46:33 2023-10-13 395368 392243 94769 95290 149251 154077 162510 161122 119174 119488 129385 131384 149801 149241 414651 450998 1304145 1285440 495679 520778 134225 118985 135222 135901 154746 152968 145522 145510 93292 95221 321062 274562 795376 793313 243864 240966 308112 309931 363268 356480 378610 383058 400468 406509 384806 423462 930012 983431 601082 507413 331450 326509 383898 381064 399809 404055 415182 419086 470543 471616 762907 800093 39.65 67.2 1
08:46:34 2023-10-13 397009 392136 94856 93964 150148 153940 163041 160608 122392 119289 129171 131191 149663 149413 414579 450399 1287459 1278036 507998 522217 133662 119102 134150 136252 153966 153360 144782 145780 93034 95288 320529 275731 785461 795634 242935 240603 308706 308958 366334 355090 378610 381639 402302 409008 381936 423426 930329 974837 599673 499989 331450 324692 379015 381064 399809 407390 414190 414380 469030 468172 767436 802338 39.65 67.2 1
08:46:35 2023-10-13 396889 392274 94631 95323 149052 154111 162172 161156 122087 119371 129171 131281 149697 149276 414651 451034 1294899 1272092 498244 521146 134006 119102 134555 135944 154249 151753 145899 146428 93034 95320 309311 275340 787637 798750 243693 241474 307896 309426 365491 355374 381990 381307 399907 407756 383045 429415 933488 972005 595554 504397 331920 326654 382237 381457 400939 404798 415329 414452 471720 469071 761100 802375 39.65 67.3 1
08:46:36 2023-10-13 394769 392243 94732 95158 149763 154077 162959 161277 119349 119172 129385 131281 147728 148787 414434 445666 1299488 1292910 505916 520042 134247 119102 134589 136063 154249 153145 145252 145746 93034 95221 309311 274950 794320 792716 242764 242325 306244 309896 364907 357268 378574 382178 402302 407530 384806 423390 928352 973620 588804 500732 331920 324816 382274 378812 401259 407105 413603 416870 466145 468172 770267 797124 39.65 67.3 1
08:46:37 2023-10-13 393860 392909 94769 95196 149052 154111 162137 161467 119269 119415 129144 131330 150046 149554 414543 448906 1302284 1284979 500972 521515 133784 119102 134344 136029 154175 151954 145043 146428 93292 95352 309311 274950 790140 795524 243864 241644 307181 309896 365199 353741 378538 383058 401138 407720 380724 423390 932720 978581 605336 507413 331920 324816 381734 381045 401040 404655 414483 416870 473127 469592 762485 802410 39.65 67.2 1
08:46:38 2023-10-13 393271 393271 94736 95294 149317 154146 162657 161379 122290 119537 128992 131281 147213 148926 414615 451070 1303219 1285440 501796 518974 134090 118985 134589 136148 154214 151315 144611 145437 93034 95288 309686 276869 797129 791560 243864 241984 307896 308059 365491 356516 378538 380808 399311 408972 384806 425470 931365 982006 601082 504507 330512 325480 382707 378848 400406 405328 413856 418825 467938 474129 763456 802375 39.65 67.2 1
08:46:39 2023-10-13 399571 392172 94764 95452 149867 154330 162520 161389 122222 119454 129171 131191 149663 149276 414434 447865 1294899 1279928 502511 521073 134192 119102 134555 136029 154214 153110 145286 145746 93034 95221 309686 273786 794735 797325 243197 241984 306969 311345 365456 354024 378646 380808 404183 407720 380795 423534 929011 972916 585784 504544 331592 324816 382274 382682 399493 407966 411703 416870 473127 468172 772564 802446 39.65 67.2 1
08:46:40 2023-10-13 396277 392274 94857 95533 149974 153616 163178 160865 122290 119323 129171 131191 149801 149241 414687 448989 1287459 1278982 506399 521146 134006 119301 134184 136252 153966 153181 144816 145780 93034 95288 309924 276122 792941 795634 242387 242154 307396 308958 366591 355374 378646 382178 401102 409582 383081 428157 931465 976294 594165 500977 331450 327577 381159 381727 401324 407570 416252 418974 469066 466828 767827 802248 39.75 67.2 1
08:46:41 2023-10-13 395609 392319 94866 95290 149317 154111 162510 161432 122375 119488 129171 131404 149559 149276 414651 444275 1300447 1292910 504017 521146 134326 119102 134809 136157 154497 151421 145013 145337 93292 93101 309686 274562 794201 790964 243178 242325 306789 309931 364396 356159 377897 382448 403543 407720 383081 423317 930329 984932 594165 501513 331328 324816 382274 378885 401076 407426 412944 419446 467567 470983 770267 797688 39.75 67.2 1
08:46:42 2023-10-13 396822 391998 94761 95319 149221 154321 162137 161949 119252 119449 129144 131338 147349 149517 414507 447513 1302284 1281318 500334 521442 134170 119102 134776 136153 154742 151456 145214 145437 93292 95287 321062 274950 805823 795487 243864 241644 307181 309931 365491 355533 378538 383094 401174 407756 380759 423462 932757 978581 588605 506694 331685 324238 382814 381616 401040 404655 414777 416870 473796 470983 762522 802483 39.75 67.2 1
08:46:43 2023-10-13 394769 393235 94769 95228 149730 154111 162510 161156 122290 119688 129171 131191 147453 148961 414651 451070 1303219 1283612 500319 520778 134192 119102 134809 136063 154249 153145 145286 145611 93034 95221 309311 275814 790602 792119 243864 241984 308398 309426 366145 356516 378610 380808 400504 407470 385420 426755 932061 984895 601082 504544 330512 324727 384136 381064 400406 406215 414183 417867 467974 474129 761711 801233 39.65 67.2 1
08:46:44 2023-10-13 396488 392141 94703 95576 149833 154437 162520 161501 122256 119255 129171 131371 147590 149237 414543 443928 1291227 1282699 505769 522217 133754 119301 134184 136480 154249 151950 145697 146753 93034 95288 309311 275731 784487 795634 242855 245600 306825 309426 366663 354841 378610 382178 402338 409618 381936 423534 930989 973640 592254 499989 331920 324727 381159 382142 399773 407499 414190 414416 471792 468864 767568 801877 39.65 67.2 1
08:46:45 2023-10-13 398143 391968 94667 95473 148849 154111 162691 161156 122087 119289 129171 131191 147488 148891 414651 450363 1294899 1270693 499613 521515 134238 119102 134903 136158 154180 151528 145903 146530 93034 95320 309311 275340 790487 797161 243521 241644 307896 310652 365491 355374 381974 380773 399907 408686 383081 429415 931465 974521 595554 502114 331215 327115 382237 381727 400373 405187 416547 414344 469030 469071 764491 802483 39.65 67.3 1
08:46:46 2023-10-13 394027 392279 94736 95290 149763 153829 162657 160865 122493 119172 129385 130978 147728 148683 414687 445666 1296689 1289238 505953 520042 134225 119102 134776 136063 154249 152931 145252 145746 93034 93132 309311 274950 789224 793313 242935 242154 308706 309896 364396 357304 378646 382178 402302 407435 385420 423498 929011 973620 595554 501122 332392 324816 382274 378812 401259 406535 413603 418825 467531 466863 769141 797160 39.65 67.3 1
08:46:47 2023-10-13 399276 391688 94728 95285 149246 154111 162397 161156 122121 119255 128992 130978 147385 148926 414687 444346 1296652 1281787 502511 521515 134816 118704 135349 135674 155246 150820 145349 144632 93494 95023 310639 273592 810828 797728 243233 242217 309324 312048 365110 356373 381559 383260 402195 405196 384970 427098 930329 978581 592917 502460 332392 324816 382274 378812 400975 407140 413896 417976 467567 466828 770267 797725 39.65 67.2 1
08:46:48 2023-10-13 394764 392904 94825 95323 149255 153837 162510 161398 122172 119289 129296 131404 149593 149276 414651 449015 1298566 1283612 501796 521515 133536 119335 134150 136509 153752 153395 144782 146220 93034 95221 309686 274950 786264 793349 243864 241984 306931 310402 367473 356217 378538 381646 402338 410265 383081 423055 932451 979200 599673 505259 331920 324692 379015 381064 401111 405292 414190 417599 468742 473728 766720 802299 39.65 67.2 1
08:46:49 2023-10-13 398918 392172 94663 95415 149696 154330 162520 161277 122256 119255 129171 131404 149593 149276 414434 445040 1295819 1281787 502153 521026 134124 119102 134869 135969 154283 153145 145321 145481 93227 95254 311592 272977 794179 796761 243864 241984 306969 311381 364104 354024 378682 380773 403579 405372 381365 426604 929011 975090 593643 503757 331592 324816 382814 380737 398654 405363 412323 418158 473127 468172 772564 801272 39.65 67.2 1
08:46:50 2023-10-13 396977 392319 94704 95637 149763 154111 162657 161190 122290 119289 129385 131404 147590 149276 414759 448490 1287495 1279965 507192 520042 133821 119418 134589 136286 153974 153393 144850 146220 93034 95288 309686 275926 787889 795634 242423 240637 307181 308958 366627 355374 378646 382178 402302 409941 383081 428157 931465 978879 592775 499879 332156 327577 381968 382069 402680 408177 415256 414308 471720 469228 767473 803519 39.75 67.2 1
08:46:51 2023-10-13 396977 394271 94704 95492 148441 154893 161991 162208 122256 120089 128868 131503 149351 150219 414651 445706 1304921 1285431 498244 520042 134259 119019 134903 135935 154497 153003 145522 145510 93034 95221 307343 273592 806891 793349 243864 241474 306502 312490 363849 356195 378646 383094 403259 406544 383116 423498 931650 984895 601082 507413 330589 323492 381008 381064 400406 404055 413896 418785 471156 469592 765650 797798 39.75 67.2 1
08:46:52 2023-10-13 393652 392274 94728 95257 149797 154043 162657 161190 122290 119323 129385 131594 147901 149487 414687 445669 1300447 1294752 504338 520042 134141 119136 134780 136286 154639 153181 145456 145780 93034 95254 307697 274950 805497 793208 243648 243008 306572 311096 365092 356052 377861 383260 404003 407614 383817 425692 930329 986326 601082 504544 333975 324780 382814 381603 401957 406535 412652 419908 469102 471680 769722 799496 39.75 67.2 1
08:46:53 2023-10-13 398962 392279 94797 95323 148849 154609 161991 161671 122121 119488 128924 131404 149489 149765 414651 449015 1298566 1276221 495643 521146 134259 119136 134996 136063 154471 153145 145186 145780 93034 95254 309686 275145 793963 795634 243864 241644 309142 309931 365235 354024 378574 382825 402338 407791 380795 423426 931465 978581 606765 507054 331920 323750 382004 383041 401076 404691 414777 420169 472909 473728 763659 802299 39.65 67.2 1
08:46:54 2023-10-13 396750 392141 94800 95423 149924 154471 162780 161277 122290 119289 129296 131011 149627 148927 414434 448380 1296652 1281787 502200 521073 134344 119019 135030 135935 154746 153110 145557 145510 93559 95221 308642 273013 806183 797325 243864 242325 306537 311854 363304 354308 381435 381343 403579 405372 381971 426905 929011 975779 592775 502751 331090 323507 381578 382682 400975 405363 412981 418822 472132 466828 771433 800100 39.65 67.2 1
08:46:55 2023-10-13 397014 391697 94671 95224 149763 154111 162363 161156 122155 119323 129206 131404 147282 149398 414723 446956 1286546 1279928 505843 519786 133821 119102 134184 136512 154107 151421 144850 145981 92970 95254 309686 275731 782845 795634 242423 243084 307431 309426 366627 355410 378646 382178 400888 409618 383081 428157 931465 977024 592775 500708 331920 327577 382237 382033 402680 407605 415094 414452 471756 469228 765810 802375 39.65 67.2 1
08:46:56 2023-10-13 396451 391811 94732 95455 149014 154643 162025 161535 122222 119722 128957 131503 149351 150219 414651 446907 1307773 1291072 499624 520042 134292 119019 134809 136063 154639 153145 145321 145645 93292 95221 306609 273262 794673 792192 243864 241644 306467 311345 366145 355909 378610 383130 403259 406509 383116 426186 930329 987024 599618 506694 331323 324816 384136 381064 401076 404691 413017 418785 469102 472186 767827 799533 39.65 67.2 1
08:46:57 2023-10-13 394498 391108 94829 95158 150004 153863 162691 160898 119043 119289 129420 130798 149662 148790 414687 448173 1296689 1287332 504448 520042 134006 119136 134848 136063 154188 153216 145321 145780 93034 95254 312665 274562 793300 795464 242891 242630 309324 310513 365349 357986 380679 383260 402797 407614 385855 425930 930329 979200 605310 500768 332392 326400 382274 378848 398654 407747 413602 417386 469320 468864 770304 797762 39.65 67.2 1
08:46:58 2023-10-13 392127 391999 94858 95567 149255 154146 162284 161156 122087 119488 129206 131437 149559 149520 414687 449015 1300447 1283612 500087 520042 133788 119301 134184 136286 153966 153286 144850 146255 92906 95354 309686 276122 787781 791037 243864 241984 306502 308958 367178 356516 378574 381949 401209 410265 385113 423462 932757 983468 599673 504544 331920 325743 381159 381064 403822 405363 415219 418825 468670 474398 763223 801990 39.65 67.2 1
08:46:59 2023-10-13 398143 392141 94800 95555 149903 154652 162520 161233 122392 119454 129385 131371 149801 149693 414651 443892 1294899 1283612 503720 521405 134225 119102 134776 136381 154214 153360 145150 145949 93292 93291 309686 273786 794055 797890 243864 242154 306969 311564 365491 354308 380824 381878 404752 408328 381900 425930 930989 974292 601082 504507 334286 324816 382814 383224 399809 406464 412871 419422 473796 469557 773661 802446 39.65 67.2 1
08:47:00 2023-10-13 396903 391972 94768 95161 150004 153936 162951 160976 122561 119138 129420 130553 147693 148581 414457 450998 1289323 1277946 505200 521515 134099 119301 134809 136286 154249 153360 145286 146084 93494 95419 309686 275731 793928 799021 243864 241984 308398 309860 365491 355873 382550 381307 401102 408972 386005 428234 933451 972005 592917 503138 332156 328273 382508 382880 402680 408177 416547 414452 471756 468864 768919 804665 39.65 67.2 1
08:47:01 2023-10-13 397014 392837 94801 95361 149246 154609 162903 161940 122222 119972 129137 132051 149559 149973 414687 443963 1307736 1292910 499624 521146 134411 119102 134996 136252 154712 153325 145488 145746 93421 95221 310639 273786 795825 792716 245244 242325 308706 311564 364360 358422 378646 383165 404147 406544 384194 425930 929976 987722 616908 507413 331054 324816 383356 381874 401076 405222 413566 419082 471756 470983 767827 800063 39.65 67.2 1
08:47:02 2023-10-13 393652 392025 94763 95290 150004 154077 162917 161122 122290 119255 129385 131011 149835 149241 414651 445666 1300410 1289163 505558 520042 134225 119267 134776 136252 154605 153360 145286 145983 93227 95320 310639 275460 794678 795464 243404 243350 309542 310731 367964 357412 378429 383224 403400 408186 384934 426415 930329 983431 594165 503175 333574 324816 383556 382142 403444 407105 413419 418121 471756 473515 771396 800063 39.65 67.2 1
08:47:03 2023-10-13 400150 392243 94736 95496 149420 154609 162103 161671 122256 119688 128957 131437 149767 149765 414615 449652 1298529 1277946 498244 521146 134318 119102 134996 136376 154746 151528 146102 146530 93034 95320 309311 275145 789392 797325 243648 241644 307431 309931 365527 354308 380860 383094 402020 408650 381936 428187 931329 975053 592254 507413 332156 324465 382814 381575 399809 405849 415182 420057 474320 471579 762907 804046 39.75 67.2 1
08:47:04 2023-10-13 397870 392136 94796 95551 149836 154437 163041 161491 122493 119289 129420 131199 147905 150115 414543 448624 1298529 1285440 505742 521515 134229 119184 135239 136252 154746 153360 145355 145746 93227 95254 309311 274756 807178 793313 243693 242325 306931 310838 364943 358094 381668 380773 402904 407756 385420 427207 929011 979967 596944 501477 332392 327042 383356 381064 401542 407712 414777 418417 468634 468172 770267 797725 39.75 67.2 1
08:47:05 2023-10-13 396894 391657 94735 95327 149730 154111 162657 161379 122290 119289 129171 131281 147728 148961 414651 449134 1296652 1283612 502868 520042 134820 118869 135562 136131 155246 150962 145485 145236 93486 93101 312665 274367 798522 795634 243864 242325 307431 310802 363304 355909 382280 381610 402940 405337 386590 430753 931654 980497 590175 502861 333063 324780 384987 382573 401542 406643 414961 421256 471720 468172 768919 802300 39.75 67.2 1
08:47:06 2023-10-13 394022 392239 94719 95285 149321 154467 163041 161389 122172 119289 129171 131404 149663 149241 414651 450855 1300410 1286355 499929 521146 134305 119102 134776 136388 154463 151421 145013 145810 93034 95419 309686 276710 785144 790964 243864 242154 308398 308923 366591 357519 378501 381913 400504 410193 385420 423426 932982 982006 601082 504507 330980 325743 382274 378488 401004 405328 414439 416833 468226 470617 760592 800063 39.75 67.2 1
08:47:07 2023-10-13 395319 391699 96763 95583 150338 154962 162103 162189 122019 119688 128957 131437 147213 149622 414615 444310 1309630 1287295 498244 521146 134520 119019 134903 136123 154962 151315 145315 145337 93292 95187 307697 273592 799443 795464 243648 241465 310894 312380 364253 359678 378501 385436 400960 406937 385240 423498 931755 983431 594165 507266 331920 324816 384442 381064 400687 404090 416547 419378 468958 469592 761100 798893 39.75 67.2 1
08:47:08 2023-10-13 396659 391103 94888 95224 150240 153829 163065 160865 122493 119022 129454 130553 150044 148983 414615 450998 1289286 1277037 505953 521245 134305 119384 134903 136376 154712 151634 145013 145929 93034 95387 309686 275926 788234 797890 243693 241984 308363 309426 365527 355909 382857 380808 401102 409582 383116 428526 931650 970099 591032 501513 331450 325182 382274 382142 400975 407105 417029 419721 471466 468854 765502 801693 39.75 67.2 1
08:47:09 2023-10-13 394498 393092 94865 95423 150139 154295 163041 161088 119369 119289 129171 131281 147520 148856 414687 445595 1300175 1292910 505411 521146 134457 119301 135052 136295 154712 151741 146102 146530 93292 95254 309311 274950 794082 792119 243521 240603 306502 310402 365491 358094 378646 382989 403223 407791 385420 423462 927575 979200 596944 500768 332392 324564 382544 378812 399845 407747 414190 417459 466514 469557 770267 797725 39.75 67.2 1
08:47:10 2023-10-13 396858 391662 94796 95294 149251 154077 162510 161491 122172 119289 129351 131281 149767 149241 414615 441872 1294779 1279928 501796 520042 134445 119102 135030 136068 154746 151528 146102 146123 93550 93100 309311 272748 798114 797325 243864 242325 306502 311854 364360 354308 381398 381610 404432 407114 385459 427895 931654 977717 601082 504003 334286 324780 384442 384038 402680 406358 412907 421256 470836 469228 772527 803519 39.65 67.2 1
08:47:11 2023-10-13 395604 391968 94816 95323 149767 154326 162780 161671 122256 119454 129420 131404 147488 148961 414651 451070 1300447 1286355 502511 520042 134318 119102 134809 136148 154463 151421 144611 145472 93034 95254 309686 276122 793367 790370 243864 242154 310286 308923 365527 357555 378610 381949 399907 409008 385384 423462 932982 983431 592775 504544 330512 325707 382814 378885 400723 406464 414475 417495 468226 469592 760554 799496 39.65 67.2 1
08:47:12 2023-10-13 394481 393155 94663 95352 149221 154609 162137 161671 122053 119964 128957 131470 147213 149937 414651 443616 1305997 1291035 499661 521146 134554 119102 135170 136165 154996 151421 145249 145437 93292 95254 307697 273592 794609 793208 245099 241430 309579 310766 364253 356111 378501 384100 402725 406367 384663 425593 929976 982006 602492 507303 332392 324816 382113 381603 400406 405957 414998 419414 469030 469557 763334 797762 39.75 67.2 1
08:47:13 2023-10-13 394450 391072 94736 95290 149763 154111 162691 161379 122290 119255 129420 131158 149835 149241 414651 451034 1293979 1274313 501491 520042 134309 119136 134996 136191 154605 151634 145013 145506 93292 95387 309686 275340 793963 797890 243864 241644 308398 309896 365527 356159 382587 382790 401102 409295 383152 428526 930012 971506 585549 504544 331920 324727 382814 382142 400975 405957 417066 420169 472502 471247 760990 802262 39.75 67.2 1
08:47:14 2023-10-13 394911 391697 94703 95665 149767 154467 162657 161525 122205 119488 129206 131404 148512 149276 414687 450928 1300447 1283612 502088 521296 134019 119627 134344 136407 154009 152274 144641 146938 93292 93527 309311 276011 782712 792752 243864 241984 307431 312048 367588 356445 378574 382521 402904 410844 384663 423426 932757 981891 601082 505259 332392 325743 381159 381064 402240 405328 415072 414416 468994 471680 765650 802375 39.65 67.2 1
08:47:15 2023-10-13 396894 392056 94699 95327 149763 154467 162657 161697 122290 119371 129385 131404 147453 148891 414651 444340 1296652 1281787 501418 520042 134133 119102 134903 136158 154639 153395 145286 145780 93292 95254 309311 273399 792698 796761 243864 242325 306969 311306 365527 354841 380824 381913 404824 408364 385202 429378 930329 977024 601082 504003 333811 324780 382778 383224 402680 406358 412615 417531 473127 469157 774408 802375 39.75 67.2 1
08:47:16 2023-10-13 396184 391657 94728 95319 149734 154437 162917 161122 122172 119454 129385 131404 147625 148961 414651 450363 1305999 1285218 498244 518209 134550 119136 135162 136161 154712 149568 145013 145472 93292 95254 309686 275340 792639 792679 243864 241644 308398 309896 364396 357555 378393 381913 400785 407720 385420 423498 930012 983894 601082 505259 330980 324465 382149 380795 400777 405292 414475 419378 468958 469592 760524 797725 39.75 67.3 1
08:47:17 2023-10-13 393648 391688 94825 95183 150008 154111 162657 161156 122290 119289 129810 131191 149835 149241 414687 446652 1299488 1292636 506671 520042 134192 119301 134809 136286 154992 153395 145286 145780 93292 95320 309686 274804 810059 793208 243612 243008 308706 310731 365384 356373 378393 383260 404288 408472 384500 423390 931650 984163 594165 501513 332392 326654 382814 381335 402276 407641 414190 418121 468922 470983 771709 797762 39.75 67.2 1
08:47:18 2023-10-13 397014 392274 94732 95356 149280 154785 162397 161671 122087 119688 129171 131594 147901 151136 414615 449333 1300447 1279928 498447 520927 133788 119418 134589 136509 154107 153645 145151 145983 93034 95386 309686 274756 787889 795071 243864 242181 307431 312048 365491 354273 378574 383094 402338 408650 381900 423462 930049 980661 596854 504341 332156 324465 381734 380737 402240 405957 416164 419758 473614 471573 763223 802299 39.65 67.2 1
08:47:19 2023-10-13 396742 392243 94728 95352 149901 154146 162691 161413 122087 119289 129171 131371 148512 149729 414651 451034 1307699 1288011 498097 521296 134462 119228 135149 136150 154858 153504 145656 145846 93421 93367 310639 275340 792455 792156 243612 241644 311335 312490 364907 357519 378646 381949 401102 407614 385455 425966 932757 984932 593643 505259 331215 324727 381810 381064 401040 405957 414511 419414 468958 470652 761100 798930 39.65 67.2 1
08:47:20 2023-10-13 395683 391702 94796 95125 150278 153970 163212 160898 119369 119289 129454 131191 149870 149033 414723 451038 1289359 1278073 505953 520042 134137 119301 135039 136645 154746 153645 145557 146119 93227 95419 324103 275926 788043 796761 243178 242325 308147 311239 366334 356195 381974 382719 401174 409944 386590 429378 931465 972188 595659 500977 331450 327822 382237 382610 401542 407676 414147 416870 468742 468172 767605 802446 39.75 67.2 1
08:47:21 2023-10-13 393369 391688 94695 95574 150114 154364 162657 161122 122121 119454 129420 131281 149835 149625 414687 445706 1300447 1292910 504782 520042 134225 119418 134937 136475 154746 153323 145321 146017 93034 95254 309686 274562 798646 791001 243521 240603 306537 310909 365491 357842 378574 380773 403579 407791 385420 423426 929011 984895 599673 501122 332392 324238 382814 378848 403536 407782 414190 418121 468262 470983 771433 797491 39.75 67.2 1
08:47:22 2023-10-13 396894 393588 94687 95290 148950 154137 162382 161156 122172 119255 129171 131191 149593 149276 414615 442304 1295697 1283612 501454 520042 134339 119136 135162 136161 154283 151421 145013 145506 93034 95254 310639 272722 795355 797728 243648 242325 309579 311711 364253 355232 381792 384346 403400 406509 382741 427884 927575 977717 592917 503720 332392 324816 382149 380737 402359 406394 413017 419451 470836 468207 772094 800100 39.75 67.2 1
08:47:23 2023-10-13 395462 391112 94736 95327 149660 154043 162657 161379 122172 119289 129081 131191 147728 149241 414615 450363 1304145 1283612 498244 520042 134225 119102 134809 136063 154463 153145 145286 145746 93266 95254 306753 274562 801905 788697 243864 241644 308433 309896 364396 356516 378610 381949 401102 407720 385420 425930 930049 983431 590175 504177 330512 324692 383356 381064 403251 408254 416178 419123 468850 469451 762253 801233 39.65 67.2 1
08:47:24 2023-10-13 394388 392003 94769 95261 149734 154111 162691 161413 122205 119488 129296 131404 148512 149520 414723 444310 1300447 1296483 503832 520289 134462 119364 134962 136279 154609 153504 145351 146304 93421 93335 307697 273786 791103 790400 243864 241984 309105 311676 364360 356195 378574 383130 404501 407614 384266 423462 931650 987722 602477 506694 333337 324816 383356 381872 402276 405292 413603 419082 469102 472378 767827 800100 39.65 67.2 1
08:47:25 2023-10-13 399826 391470 96868 95291 149217 154360 162397 161559 122176 119454 129296 131404 149627 149520 414687 449694 1296652 1273406 498244 521146 134259 119136 135018 136063 154283 153145 145286 145780 93034 95254 309686 274950 788479 797325 243864 241644 307931 309931 365527 355909 382010 383094 401174 408688 386590 428271 934274 973566 591385 506657 331920 326327 383049 383224 401542 404655 413237 417495 472132 468891 762793 802410 39.75 67.2 1
08:47:26 2023-10-13 395342 391103 94631 95479 149941 154111 162691 161122 122121 118925 129385 130978 149731 148998 414651 445702 1296689 1285440 504177 520042 134318 119136 134996 136097 154746 153181 145286 145532 93034 95288 306753 274562 792281 794509 243864 242325 307181 310873 363304 356516 381974 381343 402976 406509 385420 427920 929011 978118 598334 501550 332392 323750 382184 381603 400975 406535 414777 419487 469066 468172 765810 801309 39.75 67.2 1
08:47:27 2023-10-13 395634 393588 94783 95154 150244 153825 163212 161010 122290 119289 129179 131191 147488 148961 414723 448322 1288396 1279928 505200 520042 134347 119335 135106 136415 153871 153323 144884 145815 93034 95254 306511 276048 784799 797161 243377 243008 309360 309790 367035 355767 380643 382682 403080 410193 383116 425966 930329 977717 592775 499989 332156 325480 381159 382142 402680 408963 415366 416870 472793 469592 770997 802483 39.65 67.2 1
08:47:28 2023-10-13 396378 391697 94704 95319 148817 154334 162510 161413 122087 119488 128992 131437 147248 149413 414687 443999 1304145 1292910 501083 520042 134322 119019 134903 136157 154605 151421 145013 145371 93494 95254 324103 273786 790316 790961 243864 241644 306537 311600 364104 356195 378646 383740 403579 406829 384266 425966 930989 984895 602668 507266 331054 324600 382149 381603 403536 405957 413932 419159 470654 470840 765465 800093 39.65 67.2 1
08:47:29 2023-10-13 393712 391103 94727 95183 149767 153829 162691 160642 122121 118891 129420 130978 149731 148945 414687 445702 1296689 1290871 506464 522288 134496 119247 134928 136393 154502 151740 145351 145678 93292 93239 307697 274562 808164 791001 243521 243084 309324 310838 365491 358094 378610 380506 405822 408366 386034 423462 929011 982042 598334 501281 330554 324816 382814 378848 400723 407747 414506 418121 468262 470287 770304 797762 39.75 67.3 1
08:47:30 2023-10-13 394769 392020 94829 95323 149251 154146 162172 161190 122053 119289 129206 131437 149593 149765 414651 446992 1300447 1283612 500371 520042 134225 119335 134776 136097 154497 153323 145286 145746 93034 95321 309686 275070 791237 793386 243864 242154 309105 309967 367444 354343 378574 383094 402725 409944 384877 426570 933636 980588 594165 506657 332392 327115 381969 383224 402806 405292 415072 414489 470176 474398 763696 802520 39.75 67.2 1
08:47:31 2023-10-13 396668 391148 94736 95620 149901 154111 162657 161190 122205 119289 129420 131224 147762 149276 414651 442684 1296652 1281787 501796 519307 134478 118903 135344 135845 155031 150926 145827 145380 93421 95056 309686 273013 802819 796761 243648 245356 309105 311818 364104 355125 382010 381646 403259 406509 383116 427920 927658 977888 585784 503044 332392 324816 382149 383224 401542 408254 414190 419451 473127 468207 769458 800100 39.75 67.3 1
08:47:32 2023-10-13 394481 391112 94739 95406 150008 153696 162725 160438 122358 118857 129420 130765 147797 147957 414651 448036 1289359 1272566 504090 520042 134145 119136 134716 136097 154180 151528 145899 146428 93034 93431 306511 275889 794849 797579 242999 242666 308006 309790 366999 355767 380679 383260 400995 410229 383691 425966 929319 974911 594165 500732 331450 325252 381734 382230 401965 407782 413856 416906 471792 468207 767827 802248 39.65 67.3 1
08:47:33 2023-10-13 393506 391724 94696 95253 149317 154111 162544 161156 122155 119289 129206 131314 147522 148961 414687 443999 1300447 1292910 503624 520042 134192 119136 134809 136286 154283 153181 145286 145780 93034 92911 306511 274173 792451 789812 243693 240637 306861 310620 365527 357555 378538 380773 404183 408399 384266 423426 929011 984932 592775 501159 333538 323750 382814 378560 404681 407534 413602 419871 468484 471242 770194 800093 39.75 67.2 1
08:47:34 2023-10-13 396940 390524 94667 95158 149321 153970 162657 161010 122121 119090 129206 130978 147920 148475 414651 445702 1296672 1285255 503944 519016 134238 119165 134928 136256 154609 151527 145013 145437 93457 93335 307697 274562 787583 793349 243693 242289 309360 309896 364104 357591 382010 380773 403152 406544 385455 427884 930329 978581 596944 502102 332392 323785 382814 378921 399845 407782 414190 418158 468262 469592 770304 797762 39.75 67.2 1
08:47:35 2023-10-13 394210 393319 94671 95224 149217 154146 162172 161190 122087 119289 128992 131011 149455 149276 414323 447028 1298566 1281787 498483 520042 133893 119452 134150 136401 154000 152025 144511 145980 92970 95388 309686 276122 778781 790442 243864 241984 306966 310689 367473 357866 378610 381985 402124 410844 387688 426866 935354 981356 592775 504397 332392 328505 381662 380847 401604 405292 415366 414416 468598 474398 762179 800026 39.65 67.3 1
08:47:36 2023-10-13 396705 391662 94640 95686 150901 154867 162270 161803 119208 119201 129034 131305 147349 149024 414107 447113 1311308 1287272 498244 520005 134643 119111 135269 136163 154927 151138 145214 145236 93292 93271 304437 273786 792795 790964 243864 241305 307431 310838 364936 356445 378610 383938 402267 406793 384230 426300 931650 981970 601082 507413 332392 324816 382078 381603 400406 404055 415072 419414 468994 470251 762758 797688 39.65 67.2 1
08:47:37 2023-10-13 395885 390493 94671 95228 149255 154077 162622 161122 122188 119056 129261 130978 147953 148683 414615 450327 1291190 1273406 503548 520042 134196 119184 134776 136359 153974 151421 145472 145472 93034 93431 307697 276048 785753 797817 243490 242325 310455 309754 366412 356302 382368 382968 401067 409582 383960 428187 932982 970063 602342 501404 331450 325217 382274 382464 401542 407712 413856 416870 468706 469071 765650 801084 39.75 67.2 1
08:47:38 2023-10-13 392096 391697 94703 95294 149280 154077 162510 161156 122222 119255 128957 131281 149628 149241 414615 445013 1303219 1292910 502868 519638 134192 119068 134776 135901 154712 153145 145252 145746 93292 95352 309328 273786 794082 789841 243864 241984 306969 311345 364360 355624 378610 383094 403543 407114 384194 423498 930989 986289 603910 507054 333100 324298 383356 381348 404681 405957 412651 419232 468634 471502 767716 801233 39.75 67.3 1
08:47:39 2023-10-13 392540 391072 94639 95290 149730 153829 162622 160608 122222 118857 129137 130978 149767 149206 414615 444970 1300373 1292713 506826 519750 134217 119131 134928 136116 154467 153613 145115 145913 93292 93228 310639 274367 790993 790961 243864 243314 308561 311528 365456 356159 378501 385163 405071 407756 384230 426556 930329 987024 595445 504544 333811 324816 383356 382142 402806 406500 412981 418121 471720 473618 769104 799459 39.65 67.3 1
08:47:40 2023-10-13 396925 391112 94627 95426 148985 154467 162103 161637 122019 119255 128957 131404 149420 149590 413377 448307 1296652 1276128 497891 520042 134006 119068 134776 136055 154047 151528 145899 146428 93034 95221 309311 274562 787339 795634 243864 241644 307861 310366 365527 354273 381398 383094 402052 408688 385459 428234 934299 976331 598263 507413 332392 327115 383319 384038 401542 405257 413237 418121 473912 472282 762796 802446 39.65 67.3 1
08:47:41 2023-10-13 393652 391664 94696 95616 149870 154360 162677 161432 122256 119318 129123 131338 150080 149518 414470 450781 1302284 1283612 500727 520042 133780 119544 134344 136475 153582 151954 144541 146836 93034 93431 309311 275731 783148 791001 243864 242154 307181 309426 367437 358676 378538 382181 402904 410265 384230 423426 935439 979128 601082 504544 332392 325707 381159 381604 402240 406500 415366 414452 469030 471680 765650 800100 39.75 67.3 1
08:47:42 2023-10-13 397823 390767 94736 95327 149051 154009 162510 161088 122053 119255 128923 131413 147873 149433 414615 444304 1293979 1279891 500636 519713 133788 119218 134589 136486 154180 151421 145151 145476 93227 93399 307697 274342 786478 796651 243792 243283 306933 310731 366706 355197 378501 384074 404144 410193 383045 426568 930329 973419 601082 501244 331592 326654 381159 383078 400406 407712 413332 414489 473127 469557 770267 802446 39.75 67.3 1
08:47:43 2023-10-13 395609 391439 96729 95455 152229 154609 161586 161671 121986 119537 128565 131437 149248 149974 413341 445960 1307699 1286355 497391 520042 134225 118985 134809 135901 154497 153075 145488 145475 93292 95221 309686 273262 792744 791560 243864 241984 306502 311345 366145 356445 378646 383130 403223 406544 384194 427437 930329 984126 601082 506694 332392 324816 384136 381618 403822 405957 413602 419268 468922 472008 765465 800093 39.75 67.3 1
08:47:44 2023-10-13 393374 390798 94703 95224 149730 153936 162657 160608 122256 118857 129296 130945 149801 148510 414323 447223 1300373 1290774 505345 519896 134124 119165 134928 136150 154433 153613 145351 145811 93292 95352 312665 274173 801291 790406 243233 242666 309142 310838 365456 357555 378646 383260 403543 407791 386542 423498 928974 973620 602492 500732 332392 324503 382544 378776 399809 407712 414777 418121 468692 469592 770231 797124 39.75 67.3 1
08:47:45 2023-10-13 394206 391072 94825 95389 148985 154111 162103 161156 122053 119289 128957 131227 149559 149729 413995 447306 1298529 1282271 499661 520042 133821 119102 134776 136063 153974 149568 145252 145780 93034 95254 309686 274562 798868 794899 243864 242154 309615 309931 365491 354273 378610 385983 402654 408688 384840 425785 933599 979857 599673 507377 332392 326654 383319 381842 404984 405257 415366 417790 474284 472729 762179 802211 39.65 67.3 1
08:47:46 2023-10-13 394769 393588 94824 95516 149493 154360 162451 161020 122256 119119 129214 131092 147694 149310 413815 449514 1305999 1283612 497538 520042 134656 119029 135199 135807 153940 153075 145151 145611 93292 93303 309686 274562 790056 790961 243864 241984 308398 308958 365527 357555 378610 381913 400468 409618 385420 423498 932982 983431 601082 504150 330512 325707 382814 378885 400687 405328 414475 417459 468958 470287 760554 797725 39.65 67.3 1
08:47:47 2023-10-13 395742 389937 94696 95220 149146 154111 162137 160976 122053 119056 128957 131158 149559 149241 414421 446968 1287480 1276184 505200 520042 133788 119301 134184 136063 153966 153395 144782 145983 93266 93399 309686 275742 786100 793208 243377 243350 308706 309790 366999 355197 378501 382646 404111 410229 382508 425930 931654 974947 584692 501032 331592 324816 381159 383078 399809 406500 412323 414452 471430 469193 770267 801272 39.75 67.3 1
08:47:48 2023-10-13 395329 393319 96796 95484 150334 154820 161586 161637 121817 119454 128531 131404 146770 149378 413377 442995 1305846 1285440 496759 519271 134322 118903 134903 136041 154712 150962 144611 145034 93034 95154 309686 272784 795069 791001 243864 241644 306502 311310 364069 358422 378610 383130 402940 406509 383924 423498 931650 982006 592775 507054 332392 324816 383356 381656 403251 405921 413895 419268 468922 473059 764886 800093 39.75 67.3 1
08:47:49 2023-10-13 392540 390819 94704 95129 149759 153829 162622 160608 122053 118659 129137 130586 147488 148440 413959 445282 1300373 1288931 505382 519125 134175 119048 134767 135910 154077 151137 145064 145437 93292 95352 307697 273879 787392 790370 243026 245392 308706 309896 366923 357555 378610 382844 402940 407756 385420 427437 928352 973584 598334 499989 332156 324816 383014 378812 401542 407712 414190 417495 467567 470025 769141 797820 39.75 67.3 1
08:47:50 2023-10-13 396106 390763 94737 95323 149420 154111 162103 161379 122019 119255 128834 131281 149524 149729 413377 445666 1296652 1278036 499661 520042 134099 119102 134589 136029 154214 153110 144816 145475 93034 95221 309686 274367 787392 792156 243612 241644 307216 309931 365491 354273 378538 385436 402088 409298 384332 426941 931613 978434 585784 506620 332392 326617 381698 383224 401886 405885 414483 414489 472909 472011 761100 801272 39.75 67.3 1
08:47:51 2023-10-13 394206 390803 94833 94006 149634 154368 162451 161054 122256 119036 129034 131215 147694 149066 414470 451568 1302294 1283612 495679 520042 134555 119029 134962 136007 154712 150962 145013 145236 93292 95221 309686 273786 799534 790701 243864 242325 310286 310177 365456 357519 378610 381646 400504 407791 385455 423498 930012 984692 598334 503793 330512 325217 383356 378885 400406 405328 413856 418121 468958 469592 758838 800100 39.75 67.3 1
08:47:52 2023-10-13 395609 389946 94724 95224 149696 153616 162397 160642 122053 118891 128868 130978 149524 149102 413377 446956 1287480 1275242 504411 520042 133889 119068 134555 136148 154180 151634 144611 145437 92933 93292 307697 275620 795008 793208 243341 243350 309142 309754 366964 355232 380643 382719 403543 410229 383081 425930 930731 972879 602492 499247 332392 325217 382237 382142 401542 407782 414190 414452 471792 468800 768016 801272 39.75 67.3 1
08:47:53 2023-10-13 395604 390789 94558 95290 148849 154111 162137 161122 121817 119289 128531 131404 149420 149729 413377 442304 1304145 1292910 499550 519271 134192 118985 134809 135935 154283 153110 145286 145475 93034 95221 309686 272940 791595 790961 243864 241474 306897 310873 364104 356159 378610 383165 402338 406509 384230 423534 930329 982006 578177 507054 332392 324816 383862 381618 403251 405957 413932 419232 468886 472391 764933 800093 39.75 67.3 1
08:47:54 2023-10-13 393369 391435 94663 95186 149288 153829 162137 160898 122019 119164 128957 130978 149524 149241 413377 442995 1301283 1294597 503399 518356 134124 118966 134928 135927 154433 153470 145351 145575 93292 95352 307697 273592 801414 788722 243720 242325 308706 311564 364360 356217 378538 385983 404183 407114 384230 423426 930057 984932 594035 505976 331323 324816 383085 381064 402240 404691 412981 418121 469102 471680 767282 797725 39.75 67.3 1
08:47:55 2023-10-13 396822 389906 96767 95224 149014 154111 161654 160976 122019 119090 128957 130978 149420 149750 413086 449015 1294899 1270619 497891 519773 133754 118869 134589 136072 154214 151315 144543 145726 93034 95221 306511 274173 787772 795634 243864 240966 309324 309643 364943 355339 381704 385436 401789 408401 386042 427738 931613 972188 601082 505829 331450 326617 382778 382682 400975 404055 415366 416870 473577 469035 759949 801272 39.75 67.3 1
08:47:56 2023-10-13 393712 389915 94663 95446 149188 154227 162417 161020 122188 119036 129068 131125 147591 149101 413197 451678 1300373 1281787 499698 520042 134335 118704 134776 135807 154463 152861 145252 145472 93353 95221 309686 273786 802615 790400 243864 241644 308398 308023 364943 356516 378574 381687 399907 408686 385420 423498 930049 981136 599673 503007 330512 325252 382814 378848 400406 405328 414439 417826 468592 469592 756657 798807 39.65 67.3 1
08:47:57 2023-10-13 395889 390815 94635 95224 149184 154009 162103 161209 122019 118891 128923 130765 147695 149487 413995 444340 1289359 1278073 503121 519674 133536 119102 134150 136063 153966 153181 144782 145780 92899 93335 307697 275157 783559 793208 243756 242666 306933 312934 365384 356902 378465 380808 404432 409008 383643 423534 930329 970099 601082 501513 331323 324957 381159 382142 399809 407105 412944 414452 473527 469228 770304 801840 39.65 67.3 1
08:47:58 2023-10-13 394226 391112 96737 95393 152229 154643 161586 161671 121733 119454 128565 131655 147688 150009 412179 444376 1303960 1283348 497501 519271 134099 118704 134869 135653 154639 152047 145903 145920 93034 95056 306511 272784 791311 791936 243864 240966 307396 309931 363268 356480 378610 383130 400785 406509 384266 425930 930989 982042 592775 506694 331685 324816 384406 380810 403046 405957 416252 419305 468886 470145 764002 800093 39.75 67.3 1
08:47:59 2023-10-13 392536 389906 94797 95158 149221 153829 162363 160608 122019 118857 128890 130945 146804 148475 413995 444340 1298473 1294634 504550 519125 134200 118966 134895 136021 154051 151279 145013 145437 93034 95253 310639 273592 791689 788455 243828 242325 306969 310838 364907 355659 380652 384891 404183 407791 383152 423353 927612 984932 591385 505259 331592 324816 383085 381064 402276 405292 412944 418158 469102 471680 767605 797762 39.75 67.3 1
08:48:00 2023-10-13 396858 389902 96762 95158 148474 154146 161620 161156 121817 119172 128744 131158 149559 149070 413377 446992 1294779 1272501 496796 519674 134133 118985 134589 136063 154249 153145 144850 145510 93300 95254 312665 273786 798821 795071 243864 241474 307466 309679 365199 354308 381704 385983 401734 408401 386042 428077 931613 973566 588996 505571 332392 326617 382778 382953 401259 404691 414814 419758 474320 468172 758838 801309 39.75 67.3 1
08:48:01 2023-10-13 392249 389902 94727 95479 151042 154334 162485 161054 122256 119036 128854 131305 147349 148786 413815 450183 1298493 1281787 500727 519773 134099 119228 134555 136136 154107 151421 144611 145892 92899 95353 306753 276122 785784 790400 243864 242325 307431 309679 367731 356445 378574 381949 402940 411166 383116 423426 931365 979967 596771 504544 331884 324727 380890 381064 402240 405363 414777 414452 469030 471715 765070 800136 39.65 67.3 1
08:48:02 2023-10-13 396592 393032 94761 95158 149048 153855 162137 160865 122074 118891 128992 130945 149559 149241 413377 442093 1293979 1279928 499576 519307 133868 119136 134911 136170 154249 151421 144611 145236 93516 93367 321062 273531 805769 795487 243792 242325 306933 311167 366412 354948 378501 381949 404824 409582 382508 428157 930989 972193 601082 503081 331592 326581 381968 380702 400442 406500 412615 416870 472909 469228 772169 801272 39.75 67.3 1
08:48:03 2023-10-13 395889 390677 94703 95058 149763 153547 162691 160352 119349 118620 129351 130308 149627 148236 413377 448738 1285598 1274313 502592 519307 133897 119102 134555 136157 154214 151421 144611 145236 93034 93100 309686 274950 785529 795634 243521 241984 308147 309210 365491 355909 382550 380773 401102 409582 383152 428526 931650 969439 598334 500768 331649 324727 382274 381603 400409 406251 413856 419124 469102 469071 763407 798930 39.75 67.3 1
08:48:04 2023-10-13 392276 389906 94562 94990 149221 153722 162544 160608 122087 118775 129110 130855 146804 148475 414323 446725 1300373 1292751 505382 519125 134213 119000 134928 136210 154575 151315 145013 145437 93034 95221 307697 273786 792045 789694 243612 242325 306969 310873 365199 356195 380652 381949 404183 407791 383152 423390 927686 984895 599673 504544 331592 324816 382814 381603 402842 406535 412981 418158 471792 471680 769280 797762 39.75 67.3 1
08:48:05 2023-10-13 396858 390529 96737 95162 148474 154111 161654 161156 121851 119172 128565 131191 149317 149241 413729 445666 1296740 1272501 497538 519674 134015 119102 134593 136029 154249 153110 145254 145510 93300 95221 306753 274173 787690 795071 243864 241644 307466 309896 365491 354273 378393 385436 401770 408401 385186 427134 931613 974257 594165 506774 331685 326654 382778 382142 400409 404125 413237 419422 473054 469071 760488 800100 39.75 67.3 1
08:48:06 2023-10-13 393096 389972 94728 95446 149184 153906 162451 161020 122222 119153 129034 131215 147591 149101 413524 450147 1296616 1282699 498483 519307 134348 119063 134776 136153 154249 151315 144611 145437 92933 95221 309686 275340 784556 788722 243864 241984 306966 308958 367143 356516 378574 381949 402374 410265 384806 423426 930049 979967 596771 503793 331884 325480 381159 378885 401040 405328 415366 414452 468592 471054 761173 799496 39.75 67.3 1
08:48:07 2023-10-13 396705 392476 94761 95224 148507 153821 162137 161122 118949 118891 128744 130855 149559 149033 413377 444594 1290955 1278073 503227 518501 134031 119019 134919 136063 154249 153181 144850 145611 93224 93271 307697 273301 790118 794363 243792 242325 306933 311203 366184 354912 380643 381610 404788 408972 382508 426975 929667 971506 594165 503044 331628 324816 382778 380435 399809 406535 412981 416942 473127 468899 771396 800136 39.65 67.3 1
08:48:08 2023-10-13 395889 392690 94800 95096 150141 153577 162725 160497 119349 118654 129171 130610 149593 148616 414031 449141 1285598 1272529 504484 520042 133788 119019 134623 136097 154214 153288 144850 145746 93034 93101 309686 275340 782971 795071 243142 242154 307931 309426 366591 355410 380860 382178 401138 410193 383152 427207 930329 969439 591701 500025 331920 324762 381734 381603 400409 407747 413564 418490 471792 466828 765650 800704 39.75 67.3 1
08:48:09 2023-10-13 392053 389941 94764 95125 149019 153863 162397 160642 122019 118891 128957 130888 149489 149137 413704 442995 1298473 1294260 503832 518356 134124 118966 134928 135927 154111 153578 145150 145609 93292 95187 307697 273592 786851 788452 243720 242325 306969 310909 364396 355945 380379 385436 404788 407756 384230 423390 929011 984932 595445 505617 331592 324816 383085 381603 402877 405328 413017 418158 469102 472082 767827 797762 39.75 67.3 1
08:48:10 2023-10-13 396858 390267 96800 95154 148305 154111 161919 161122 122019 119090 128868 131011 149351 149276 415288 446642 1292946 1272501 497538 520042 134213 119102 134623 136063 154000 153145 144850 145510 92906 95187 306753 273786 792338 794509 243864 241305 308173 309896 365235 354343 381435 385436 400888 409358 385496 428114 931579 973566 592775 505866 331920 326654 382778 383224 401259 404655 413237 417531 474320 468137 759986 801914 39.75 67.3 1
08:48:11 2023-10-13 392540 389946 94703 95454 149497 154368 162451 161054 122222 118954 129034 131125 147591 149330 413233 449550 1298529 1282699 500371 519773 134242 119136 134555 136029 154249 153323 144850 145929 93034 95254 306753 275926 784900 784225 243864 241984 307931 308094 366076 357591 378610 381949 400875 409941 385455 423498 931365 982042 590175 503793 330512 325743 382274 378885 401040 405363 414183 414525 468628 470287 758874 798930 39.65 67.3 1
08:48:12 2023-10-13 396074 389902 94793 95158 149052 153863 162137 160642 119014 118857 128889 130978 149455 148998 413412 442959 1287187 1278073 503907 518537 133935 119136 134606 136393 153966 151634 144611 145472 92933 93335 307697 275120 784529 793240 243413 243350 309360 309790 367287 355268 380679 382719 403543 410265 383116 425966 931654 974328 616908 498542 331920 324727 381589 382142 400442 407782 414777 414489 468742 469628 767473 801309 39.75 67.3 1
08:48:13 2023-10-13 395609 392185 94727 95025 149317 153543 162622 160574 119220 118586 129102 130487 149767 148201 413341 448702 1289286 1270656 501491 519638 133754 118985 134555 136029 153966 153075 144782 145475 93034 95253 307422 274562 786834 795634 243864 241644 307896 311056 365456 355873 381974 381307 401102 408937 383081 428526 931650 969439 590175 502615 331215 327200 382237 381872 400409 405257 413237 416833 468778 469071 761100 799459 39.75 67.3 1
08:48:14 2023-10-13 392212 389285 94696 95334 149494 153547 162363 160574 122138 118857 129137 130813 149524 148271 413959 446482 1296672 1288931 504550 519089 134091 118966 134895 135988 154433 153578 145115 145540 93034 95285 307697 273786 789448 790366 243612 242837 308488 312053 364907 355873 380652 383114 403543 407756 384194 423353 926308 984822 594165 500732 332392 324816 382814 378885 403822 407676 414153 417790 467531 470947 769104 797688 39.75 67.3 1
08:48:15 2023-10-13 395889 390819 94704 95195 148766 154111 161957 161156 121952 119255 128799 131191 149490 149485 412723 445631 1296616 1277037 497464 519271 134006 119068 134555 135901 154180 153360 144654 145475 93034 93227 309686 273749 786782 792752 243864 241984 307396 309896 365420 353989 381194 385436 402654 408688 384840 423390 931576 977014 596854 505866 332281 326617 382778 383224 401922 404974 415072 419497 474284 470947 761063 801840 39.75 67.3 1
08:48:16 2023-10-13 393374 389902 94735 95520 149625 154368 162520 161131 122307 119085 128999 131421 147591 149066 414205 449478 1298493 1282699 500727 520042 134632 119165 134967 136439 154497 153110 145355 145844 93245 95386 309686 275731 783291 789841 243864 241984 307171 309426 367178 356480 378538 381913 402302 411770 384806 423426 931365 979273 601082 504150 332392 325707 381159 381064 401040 405328 415366 414416 468958 470983 762829 798893 39.75 67.3 1
08:48:17 2023-10-13 394793 392431 94737 95298 148849 153936 161991 160642 122019 118857 128923 130945 149524 149206 412723 442395 1291227 1278036 501009 518501 133788 119068 134555 136029 154180 153325 144816 145540 93319 93303 317494 272649 791788 794925 243756 242325 306735 311676 365349 356004 380643 381878 405073 408937 382776 426905 928555 972156 592775 503007 331592 324816 382976 383224 399809 406500 412615 417826 470836 469557 772017 801272 39.75 67.3 1
08:48:18 2023-10-13 395306 391641 94700 95223 148952 154077 162103 161122 119123 119119 128923 131158 146804 148683 413995 446227 1287495 1278944 504338 519271 133754 119301 134555 136295 153833 151847 144543 146530 93034 95288 309311 275340 780876 793313 243106 240603 307431 309426 367467 355909 378682 382178 402904 410229 383081 426939 930989 972952 601082 498506 331920 325182 381159 382142 400406 407747 415366 414489 472459 469557 768919 801272 39.75 67.3 1
08:48:19 2023-10-13 394489 389902 94663 95545 148785 154111 162363 161088 121986 119172 128923 131380 147597 149800 413341 441624 1305997 1293636 501879 519089 134124 118966 134928 135893 154467 153578 145115 145540 93034 95285 306511 272977 789469 788502 245135 241644 308706 311345 364069 356445 380679 384556 403543 406829 384230 425893 930329 983957 594165 505976 332392 324816 383356 381603 401004 404055 413566 419082 469030 470947 765613 797598 39.75 67.3 1
08:48:20 2023-10-13 394769 389597 94801 95096 149188 153829 162137 161069 122019 118659 128992 130586 149524 148271 413341 448666 1287459 1270656 501063 519234 133889 119029 134555 136148 154180 151421 144611 145236 93034 95287 306753 274367 792583 795034 243864 241644 308147 310575 365491 355909 382566 385436 400888 408724 384976 428416 931576 972151 606765 504287 331920 327115 382778 381872 400975 405292 414147 417867 473461 469071 761100 801235 39.65 67.3 1
08:48:21 2023-10-13 392540 392208 94727 95516 149629 154227 162821 161020 122222 118721 128999 131182 147591 149066 416025 450142 1295660 1279891 499661 516640 134045 119301 134125 136244 153718 151847 144343 146938 92865 95320 306511 275303 778646 788722 243864 241984 309542 310584 367695 355374 378501 382217 402374 409873 382508 423390 931650 978581 599673 504544 332120 326654 380890 381872 402240 405328 415072 416602 471756 471018 763957 800100 39.75 67.3 1
08:48:22 2023-10-13 397870 389329 94737 95195 149155 153970 162363 160642 121986 118857 128923 130945 146770 148579 413959 442093 1291227 1276184 500334 518465 134082 118869 134869 135918 154214 150926 144812 145437 93353 93239 307697 270279 806305 795464 243720 242325 309360 311167 365110 357261 381828 381878 402302 405337 383116 428187 931654 975706 592917 501513 331920 324816 384442 381616 401259 406500 414777 419451 473127 468137 767554 798893 39.75 67.3 1
08:48:23 2023-10-13 396465 391653 94761 95153 148647 153829 162103 160884 119058 119047 128799 130945 148099 148998 413959 445040 1289182 1276184 503944 518501 133788 119102 134555 136238 153966 153253 144782 145611 93034 95187 309686 273786 795700 793349 243864 242325 306969 310402 366298 354841 378610 381343 404752 409582 381936 425966 927658 970099 601082 501122 331592 324816 381159 382682 399809 407390 412944 414452 472793 471543 770267 801272 39.75 67.3 1
08:48:24 2023-10-13 394769 389910 96703 95393 150334 154502 161586 161413 121749 119255 128497 131404 149282 149729 412143 445391 1309725 1288931 496612 518722 134141 118966 134928 136119 154575 153292 145759 145338 93292 95154 307697 272555 800576 793171 243756 240966 307861 310620 363304 356480 380679 383130 401102 406509 384806 425930 930989 980584 592254 507054 331450 324816 382113 381064 400406 404055 412910 419414 468994 469592 760524 797124 39.75 67.3 1
08:48:25 2023-10-13 392226 392195 94735 95158 149627 153547 162510 160608 122053 118741 128992 130586 149559 148755 413995 444310 1294779 1286381 503390 519674 133973 119068 134589 136029 154180 153110 144816 145510 93034 95187 309686 273786 786957 790961 243142 245564 306969 309931 365491 358058 378574 382719 403543 408364 385420 423462 928352 981136 598263 499989 332392 324816 382814 378848 400406 407747 414190 418121 468226 470287 769141 797725 39.65 67.3 1
08:48:26 2023-10-13 393652 392112 94760 95446 149526 154364 162260 161054 122188 119119 128854 131305 147591 149414 413197 445488 1296616 1278982 498244 518979 134607 118951 134555 135995 154249 153110 144816 145609 93034 93195 309686 273786 785042 791001 243864 241814 307216 309931 366591 354308 378501 382485 402338 410229 381900 423426 931650 978581 598263 504544 332392 323750 381159 382142 402240 405292 415072 417524 473127 472011 763334 801877 39.65 67.3 1
08:48:27 2023-10-13 397786 389293 94737 95129 148912 154043 162363 160642 122019 118857 128834 130945 147248 149102 412723 442093 1294899 1279525 500371 518099 134259 118869 134809 135807 154605 152886 145286 145472 93418 93303 310639 270315 797682 796381 243792 242325 309579 311676 366145 355161 381881 381878 403543 406509 383045 428271 927686 974328 592775 503007 332392 324564 384442 382953 401259 405363 412944 419414 473127 468137 769686 797762 39.75 67.3 1
08:48:28 2023-10-13 396793 391917 94793 95121 148752 153863 162103 160806 119189 118920 128923 130945 147494 149487 413377 441624 1291227 1278671 503585 518501 133788 119068 134589 136029 154386 153253 144816 145611 93292 95187 306511 273133 790667 793349 243864 241984 306969 310873 365527 356613 378682 381610 404752 408972 381936 425966 930329 971506 601082 501550 331592 324816 381159 380476 399809 406500 412615 414489 473127 469557 770034 801272 39.65 67.3 1
08:48:29 2023-10-13 394769 389649 96632 95315 152194 154613 161440 161379 121783 119255 128531 131191 149386 149590 412143 444159 1308792 1287091 495170 518319 134356 118966 135277 135859 154506 151528 145244 145167 93292 95187 306511 272555 793352 792572 243612 240966 308327 309931 364069 356516 378429 383094 401138 406544 385113 425930 931650 982006 592775 506077 331450 324816 382113 381064 400406 404691 415182 419414 468994 469592 761822 797725 39.75 67.3 1
08:48:30 2023-10-13 391949 391328 94704 95125 149763 153582 162397 160608 122087 118741 129171 130765 149663 148943 413995 445633 1296740 1287272 503660 519773 133821 118903 134589 136029 154214 153110 144816 145692 93034 95221 314515 273786 788656 790406 243521 242154 307181 310402 365456 357591 381398 382989 403882 408686 386306 427243 929011 978581 596944 499989 332156 323750 383356 378848 401259 407747 414777 418158 468226 468536 768016 796559 39.75 67.3 1
08:48:31 2023-10-13 391962 392472 94760 95478 150976 154227 162280 161054 122222 119002 128820 130912 147591 149066 413197 446920 1297609 1279928 498244 519346 134215 119384 134083 136252 153718 153466 144343 145980 92777 95320 306753 275070 788334 790400 243864 241644 306537 309931 368486 354308 378538 382485 402338 410229 382239 426829 930989 978581 598263 505259 332392 324816 380892 382142 402240 405292 415072 414452 472459 472151 762793 800100 39.75 67.3 1
08:48:32 2023-10-13 395355 389289 96843 95129 148878 153829 162137 160608 121952 118891 128957 130888 147507 149137 412759 441732 1293979 1276184 499402 517733 134099 118704 134589 135640 154635 151103 145950 145463 93224 93302 306511 270279 805330 793203 243274 242325 308669 311676 366145 356902 381362 381610 404467 406544 381900 427629 927621 972879 601082 501550 331592 324744 383356 382953 399529 407486 412944 419414 470836 468899 770304 799496 39.75 67.3 1
08:48:33 2023-10-13 395889 391917 94663 95500 149184 154077 162103 161175 119189 118823 128834 130978 149559 149102 413377 441696 1285598 1278036 503907 520042 133859 119102 134150 136367 153966 151421 144511 145472 92906 95221 306753 274562 779205 793171 243864 240637 306969 310655 367178 354841 378646 380773 404788 410229 383081 426604 928316 972916 598334 500025 331323 326654 381159 382142 402680 407747 413603 414489 472793 469557 769141 802174 39.75 67.3 1
08:48:34 2023-10-13 394489 392476 96733 95323 152264 154351 161586 161413 121749 119488 128531 131437 149282 150114 412759 444413 1305997 1288931 497317 517953 134344 118849 134928 136116 154575 153363 145351 145475 93034 93164 307697 272170 790864 792047 243864 240966 307216 310873 363304 356231 378393 384279 402374 407114 384842 425966 930329 981276 601082 506694 332828 324816 382113 381064 400406 404055 415366 419123 469066 470287 761136 797124 39.65 67.3 1
08:48:35 2023-10-13 392249 392212 94696 95059 149317 153616 162397 160608 122104 118659 129206 130586 149559 148616 413377 443963 1294899 1283612 501454 518501 134107 119102 134589 136136 154249 151421 144611 145236 93034 95221 309686 273786 787041 791001 243693 245320 306966 309931 363304 357555 381704 380808 402940 407149 385998 428526 929011 977888 596944 502460 332392 324672 382814 378885 399809 407782 414777 418158 469936 468864 767980 795396 39.75 67.3 1
08:48:36 2023-10-13 393109 393041 94768 95520 149634 153974 162294 161054 122103 119027 128999 131272 148512 149066 413197 445247 1294779 1279928 498244 519125 134232 119267 134116 136286 153718 151883 144475 146114 93034 95254 306753 273786 780937 791001 243864 241644 306966 310402 366591 355112 378574 383094 402338 410229 382472 423462 928394 978581 595445 505259 331920 324816 381159 380435 402240 405292 414777 414489 473796 472047 762793 801309 39.75 67.3 1
08:48:37 2023-10-13 395634 389597 94761 95154 148849 153970 162137 160865 121935 118891 128957 130978 149559 148998 412143 442093 1294899 1278073 500371 519038 134445 118704 134809 135619 154996 152861 145283 145287 93550 93303 307697 271880 795799 793203 243792 242325 309579 311676 366145 355232 381974 381913 403543 406544 383116 428271 926271 975706 593643 502260 332392 324744 382113 382953 401542 406500 413896 419451 473796 468864 769104 799496 39.75 67.3 1
08:48:38 2023-10-13 397014 389910 94667 95158 149217 153970 162431 161432 122053 118857 128957 130978 147507 149241 415288 441660 1291227 1278982 500786 517733 134137 119102 134780 136076 154609 151741 145923 146123 93034 95254 306511 272134 791464 793386 243454 242154 306969 311818 365527 354343 380824 381949 405109 408972 382508 426604 926308 970136 601082 503007 332095 324816 382004 380702 399809 407521 412944 416906 473461 469557 771433 801272 39.65 67.3 1
08:48:39 2023-10-13 394498 389910 94607 95150 148243 154360 161586 161156 121905 118891 128992 130978 147494 149487 412179 445451 1308792 1287091 495170 518356 134344 118966 135393 135859 154609 153363 145351 145338 93034 95057 306511 272591 795517 791448 243828 241474 308398 309931 363849 356231 378393 382521 400821 406544 385455 423534 930329 981313 594165 505617 331215 324600 382113 381064 400406 404691 414475 419487 467902 469628 760561 797725 39.75 67.3 1
08:48:40 2023-10-13 391064 391913 94728 95125 149321 153513 162657 160608 122053 118741 129171 131233 147695 149070 413412 445706 1292946 1287332 503660 519271 133821 119102 134589 136063 154249 153181 144850 145645 93034 93069 306753 273592 790556 788697 243521 245356 306537 309931 365491 358094 380896 380773 403259 408686 386614 426905 929011 978581 616908 499989 332828 324816 383085 378885 398618 407747 414777 420020 468958 468864 768016 796559 39.75 67.3 1
08:48:41 2023-10-13 392249 392195 94768 95554 151148 154295 162260 161277 122222 119036 129249 131305 147144 149101 413197 449125 1295734 1282699 500371 518210 133570 119301 134546 136509 153445 153680 144577 146081 92970 95254 306753 274488 778256 789841 243864 241984 307181 309967 367178 354805 378538 382825 402940 410265 382508 423462 931650 978581 592775 505259 332392 323785 380890 382142 402311 405363 415072 414489 473127 472047 764538 801309 39.75 67.3 1
08:48:42 2023-10-13 396263 391930 94667 95158 148579 153833 162137 160865 122087 118925 128957 130978 147490 149592 413377 441732 1294899 1278073 500371 518501 134259 118738 134903 135619 154497 153003 145519 145506 93493 93239 306511 270423 795512 793203 243792 242325 309360 311711 366145 355197 381398 381949 404467 407149 385496 428271 926308 972952 592775 503175 332392 324672 382721 382142 401259 406535 415072 419487 471466 468207 765650 797762 39.75 67.3 1
08:48:43 2023-10-13 397014 391813 94696 95154 149188 154000 162157 161243 122256 118857 128889 130945 149455 149366 413269 442093 1291227 1278073 499661 518269 133788 118985 134589 135935 154283 153145 144850 145591 93034 95221 307697 270567 789835 793349 243864 242154 306969 311635 364943 354343 380860 381949 405808 407791 381936 427243 926344 972229 592775 502652 331628 324816 382274 380737 399845 406500 412652 418158 470872 469592 771433 800136 39.75 67.3 1
08:48:44 2023-10-13 394352 388748 94769 95162 148507 154077 161991 160976 121851 118891 128868 130978 146839 148998 415288 447113 1307745 1285255 495170 518356 134563 118966 134962 135893 154609 153328 145385 145239 93034 95090 307697 273517 794371 791522 243864 241644 308398 309896 366663 357305 380824 381949 401138 407149 385455 428157 929355 981313 578177 504544 330512 324203 382763 378921 400406 404691 413892 419451 469030 470756 759448 797160 39.75 67.3 1
08:48:45 2023-10-13 394622 389800 96767 95196 148948 154141 162137 161156 121817 119289 128565 131404 147239 149905 412759 441768 1300447 1289201 498097 518501 134040 119102 134809 136063 154497 153110 145151 145510 93034 95221 306511 272591 787583 788722 243864 241474 306502 310873 364360 356480 378646 384243 403579 407149 384266 425966 930329 983431 592775 505976 331090 324636 381542 381603 401004 404691 413896 419451 468778 470983 765070 797160 39.75 67.3 1
08:48:46 2023-10-13 396451 391989 94695 95446 150967 153803 162294 161054 122019 118755 128820 131182 147349 148786 413233 447971 1291227 1268777 495377 519383 134133 119068 134716 136063 154146 151493 145162 145369 93034 95221 306511 273786 784556 793349 243864 240966 307431 309896 365491 354343 381740 383094 401138 408972 382508 427920 930012 972005 592775 505976 331450 323750 382274 382953 398654 404090 412620 417495 471568 468864 759986 802375 39.75 67.3 1
08:48:47 2023-10-13 392263 389689 96805 95162 148908 154111 161654 160676 121817 118891 128902 131191 146804 148857 412143 445631 1296689 1279525 498244 518501 133427 119335 134116 136418 153612 149878 144211 145472 92906 95221 309686 273640 780570 791001 243864 241984 306537 309462 367437 356195 380652 381985 402657 411166 384266 423462 930049 973354 591385 504187 331920 328273 381014 380810 404697 405222 415329 414380 468886 471573 763223 801233 39.75 67.3 1
08:48:48 2023-10-13 397875 389293 94671 95227 148985 153936 162389 161141 121952 118823 128889 130855 149490 149206 415288 441840 1294899 1276147 500727 518501 134192 119068 134809 135901 154712 153040 145218 145205 93292 95154 308642 270495 791600 793313 243864 242154 309542 311818 364033 354273 381398 381878 404432 408263 382472 427848 925579 972843 598334 502615 331292 324780 383356 382953 401542 406180 412615 420072 474131 468829 769790 798856 39.75 67.3 1
08:48:49 2023-10-13 393931 389293 94704 95129 149259 154077 162363 161122 121986 119138 128799 130945 149490 148963 415251 447406 1305997 1284339 495170 519089 134407 118932 134928 135859 154575 153363 145658 145205 93034 95154 307697 273592 803363 789657 243864 242154 308363 308923 365199 359366 378393 382450 400785 408328 385420 423498 930012 981276 601082 503007 330512 325182 383356 381335 400406 406464 414475 418749 468922 469557 758531 797725 39.75 67.3 1
08:48:50 2023-10-13 394769 392176 94769 95157 148878 154077 162103 160976 121986 119403 128799 131371 149490 149590 412723 444594 1302229 1291035 500297 518867 133788 118903 134555 135951 154214 153075 144816 145475 93034 95187 309686 272519 786973 788164 243864 241984 308706 311345 363814 355909 378646 383130 404111 407114 384230 425930 930329 984859 599618 505976 332392 324816 383356 381872 402204 404620 413529 419378 471720 474026 765613 797124 39.75 67.3 1
08:48:51 2023-10-13 397782 391572 94825 95450 150764 153974 162260 161277 122188 119002 128786 131092 147386 149031 415288 449766 1293979 1270581 496502 518943 134099 119068 134589 136029 154214 153253 144713 145611 93034 95221 309686 274173 784020 793349 243864 241644 307896 309860 365491 355873 382010 383058 401138 408650 383924 428562 931650 972188 590864 505259 331450 326423 382274 382682 400975 404974 413237 417459 473796 469071 758874 801235 39.75 67.3 1
08:48:52 2023-10-13 394450 389293 96737 95228 148680 154111 161620 161122 121867 119221 128744 131281 147472 148926 412723 445595 1296740 1276128 497447 519271 133901 119102 134776 136114 153974 151280 144611 145236 93034 95221 306753 273786 788137 790964 244622 241984 307181 309896 365456 353741 378538 383058 402302 408328 381597 423498 931650 977888 598263 505617 331920 326545 383012 383657 404395 406098 415293 417681 474058 471502 764002 802375 39.75 67.3 1
08:48:53 2023-10-13 395255 388678 94704 95096 148944 153582 162417 160952 119058 118789 128923 130855 149490 148720 415288 445595 1293979 1279891 501083 518099 134192 119068 134589 135901 154249 153145 144816 145475 93034 95221 308375 273556 788753 790964 243693 242325 306966 309931 363304 356516 381974 381343 402904 406473 385420 428526 929011 975743 598334 500732 332156 326738 382686 381064 401542 407105 415072 420676 468706 468172 768919 796559 39.75 67.3 1
08:48:54 2023-10-13 392540 388740 94631 95466 148952 153803 161957 160738 121986 119255 128923 131430 149420 148963 415288 451248 1300373 1283423 500371 519089 133998 119131 134674 136339 154077 153649 144645 145746 93034 95386 307697 275340 780939 789540 243864 242325 307396 311129 367695 356195 378429 382485 402904 411455 384194 423426 931650 980460 599673 504544 332392 325182 381159 381603 402276 405328 415366 414452 471756 472011 763912 801840 39.75 67.3 1
08:48:55 2023-10-13 394306 391835 94655 95252 149217 153966 162137 160865 122019 119056 128957 130945 149490 149102 412107 446992 1305999 1282699 494893 518501 134192 118869 134903 135901 154497 153075 145252 145475 93227 95253 306753 273399 790548 790400 243864 242325 308433 308958 365491 358058 380520 381913 401102 409582 385962 425966 930012 982006 601082 503757 330980 325707 383356 381028 401004 406500 414547 418749 468958 470947 758322 797725 39.75 67.3 1
08:48:56 2023-10-13 395601 392472 94760 95512 149629 153974 162485 161054 122222 119085 128999 131182 147694 149066 414132 447223 1285653 1277946 505345 518174 134451 119034 134522 136286 154214 151563 144876 145705 93266 95221 306753 274367 783346 792716 243864 240637 308706 309931 367143 355339 378646 382989 404467 410265 383045 426568 929011 971506 586063 500246 332095 324816 382274 383224 399809 406500 412944 416906 473796 469557 770304 800100 39.75 67.3 1
08:48:57 2023-10-13 394549 388673 94699 95026 150107 153824 162657 160574 122087 118625 129261 130463 147453 148685 413050 447621 1285653 1274313 502948 518174 133800 118985 134716 136029 154111 151528 144641 146123 93034 95352 309311 274562 799382 794472 243485 242293 308363 309426 366298 356195 382550 382989 402993 410193 384230 428489 930989 969439 601114 500854 331450 328273 383012 381924 401433 407605 417460 416761 471611 468999 765428 802375 39.75 67.3 1
08:48:58 2023-10-13 393301 392208 94667 95191 149217 153803 162245 161175 122036 119104 128957 130978 146804 148683 413197 444594 1300447 1289201 501046 516966 134187 119068 134996 136123 154463 151173 144611 145236 93034 95187 306753 273071 787690 788164 245071 241984 308488 311345 364360 355945 378646 384243 403579 407114 384266 425966 929669 984859 595445 505976 333100 324816 384134 381872 401922 404655 413566 419378 471720 474398 765613 797124 39.75 67.3 1
08:48:59 2023-10-13 396830 389293 94672 95195 149217 154043 162103 161122 121783 118891 128957 130978 146839 149241 415288 447406 1294789 1272242 497391 519089 134124 119131 134895 136082 154326 153649 144679 145239 93034 95221 304810 273786 795575 796761 243864 241644 308147 309426 365491 356052 382857 382790 401138 408972 384230 429509 931650 970812 593774 503757 331450 324727 382814 382142 400975 405921 414147 418121 473127 468172 761100 801235 39.75 67.3 1
08:49:00 2023-10-13 396705 391917 96733 95548 148309 154111 161878 161122 121783 119138 128834 131371 149490 149729 412143 444970 1294779 1275220 497229 518501 134006 119068 134776 136029 154249 153145 144816 145611 93034 95221 309686 273786 795331 791001 243864 241984 307396 312048 365491 354273 378646 383094 402338 408972 382472 425930 931650 976230 598263 505976 331920 324238 382814 380737 401040 404974 415366 418158 472872 470983 759986 802483 39.75 67.3 1
08:49:01 2023-10-13 396940 391913 94703 95450 149629 153974 162520 161079 122222 118886 128930 130879 147386 148823 415288 447040 1293979 1278982 501967 518210 134631 118704 135030 135807 154962 152896 145385 145274 93034 95221 306753 273749 794588 791001 243864 242325 307396 312662 363268 356445 382010 381610 403223 405337 387688 428562 927658 975816 594165 501477 332392 324816 382149 381872 401259 406500 415072 420639 471756 468172 767827 797124 39.75 67.3 1
08:49:02 2023-10-13 396451 388744 94671 95125 148845 153829 162649 160642 121867 118857 128923 130945 149490 148718 414589 442201 1291227 1278036 500371 516966 134212 119068 134589 136029 154249 153253 144816 145475 93034 95187 301775 270567 788779 793386 243864 242325 308669 311854 365199 354308 380824 381949 405359 407437 383045 427207 926257 972193 592775 502260 331830 324600 383012 383114 402680 406394 412505 419036 474094 472725 773867 802375 39.75 67.3 1
08:49:03 2023-10-13 393223 389258 96805 95129 150835 153863 162417 160952 122036 118789 128855 131143 147080 149487 414699 449015 1300410 1281787 496444 518501 134322 118985 134919 135773 153906 153145 144850 145239 93034 95187 309311 273786 786703 788722 243864 242154 308363 308923 366591 357555 378574 381949 400785 410229 385455 423498 932317 979164 584692 503044 330980 325707 382274 378885 401004 406500 414475 417495 468556 470983 759437 797725 39.75 67.3 1
08:49:04 2023-10-13 394769 388713 96738 95195 148779 153970 162137 160642 121986 118857 128744 130945 146804 148683 416196 444859 1289182 1281594 505022 518319 133784 119247 134674 136197 154077 151669 144912 145437 93233 95254 309704 273786 782885 793386 243864 240603 306969 310331 367143 355232 380788 380808 404788 410229 382776 426905 928974 972193 601082 501745 332095 324816 382274 380702 399809 406535 412944 418121 472836 469592 771396 800100 39.75 67.3 1
08:49:05 2023-10-13 394732 391641 94833 94997 149763 153122 162657 160063 122053 118625 129171 130520 149559 148835 413341 447621 1285653 1275220 502592 519773 133821 119102 134184 136029 154249 153145 144782 145692 93034 95254 306753 274950 783685 793349 243521 241984 307896 308958 366591 355945 381974 382989 402075 409906 383924 427884 930329 969439 599772 499989 331215 325217 382274 381872 400692 407712 413856 416870 471792 469071 765613 800063 39.75 67.3 1
08:49:06 2023-10-13 392225 391328 94792 95450 151082 153940 162451 160540 122256 118755 128786 130879 147591 148823 413197 442924 1296616 1289201 503832 518356 134099 118869 134776 136029 154249 151351 144910 145475 93034 95187 306753 273324 788779 787606 243864 242325 306825 311345 367183 356445 378235 381949 404788 407791 384266 426866 929011 984895 599673 504544 331556 324816 383087 382142 402877 406500 413566 418749 471756 472047 768919 797725 39.75 67.3 1
08:49:07 2023-10-13 392271 388704 94696 95022 149288 153829 162137 160497 121935 118625 128957 130553 149317 148271 412143 446591 1294899 1283612 501418 518099 134006 119019 134809 136063 154249 153145 144816 145510 93034 95187 305455 273786 793722 790406 243864 242325 307181 310402 363304 357555 382010 381343 403259 406544 385455 428562 929011 975779 616908 499989 332156 326788 384950 380810 401469 406999 414667 420196 471992 471688 768807 800093 39.75 67.3 1
08:49:08 2023-10-13 392230 389285 96696 95368 148507 153970 162157 161209 121783 118823 128834 130978 149282 148998 412616 445282 1296740 1279891 498244 517733 133352 119301 134116 136381 153752 153430 144581 145746 93034 95187 306753 273749 788050 790400 243864 241814 307181 309931 366591 354273 378538 383094 402338 410229 381900 423462 930989 977680 599673 505259 331920 324816 379015 382953 402240 405292 415072 414489 473127 472047 761136 802446 39.75 67.3 1
08:49:09 2023-10-13 391658 389320 94732 95154 149184 154077 162137 160865 121901 119056 128957 130978 146804 148683 412143 449306 1295697 1281355 500016 518537 133884 119102 134555 136157 154214 149671 144611 145437 93034 95419 306753 275340 785417 790400 243864 242154 307431 309931 367695 356195 380393 385436 403256 411276 384123 427697 933636 981012 594165 504361 332392 327577 381159 381603 403216 406500 415182 414344 469030 472342 764491 799496 39.75 67.3 1
08:49:10 2023-10-13 396977 391114 94765 95162 148812 153855 162424 160642 121817 118857 128834 130855 149351 148790 412759 442093 1291227 1276184 500371 516966 134099 118985 134589 135969 154249 153145 144850 145510 93034 95187 306753 270531 789024 793349 243864 242325 306897 311600 365199 354308 380824 381949 405716 408364 382508 427243 926308 971506 596771 502652 332874 324816 382814 380737 400406 406535 412981 419812 470872 469557 770304 799496 39.75 67.3 1
08:49:11 2023-10-13 395319 391917 94736 95450 151042 153974 162260 161054 122222 118721 129034 131092 147144 148927 414699 444275 1305999 1283337 496030 518319 134225 118671 134809 135619 154884 151033 145283 145139 93034 95090 321062 272977 793352 789841 243864 241644 308398 309643 364396 357555 378646 382485 401138 407791 386306 425966 931402 982006 594165 503720 330512 324692 383356 380797 400442 405328 413856 419414 469030 469592 758605 795396 39.75 67.3 1
08:49:12 2023-10-13 394027 389689 96737 95158 148474 154043 161991 161156 121783 119164 128531 131191 146770 149485 412107 442201 1300447 1288247 496612 516966 134133 118738 134903 135841 154249 153110 145151 145274 93034 95187 311590 272134 792164 788164 243864 241644 306502 311345 364104 356217 378682 383165 403543 407114 384302 425966 929011 982006 592775 505976 332392 324636 384134 381348 403536 404550 414043 419305 468922 472434 763728 799524 39.75 67.3 1
08:49:13 2023-10-13 394732 391296 94696 95087 148914 153718 162417 160918 122019 118427 128992 130524 146804 147957 412616 447621 1287480 1270656 499260 517733 133821 118738 134184 135841 154214 153145 144782 145510 92970 95254 306511 273786 783655 793386 243864 241644 307896 309896 365527 355909 382857 382521 401102 408972 384230 428562 930329 969439 593643 503400 331215 323785 382274 381872 400409 405921 413237 417531 473127 469179 759548 799496 39.75 67.3 1
08:49:14 2023-10-13 394450 391894 96633 95162 148441 154141 161620 161088 121783 119056 128565 131191 147267 149136 412071 444275 1294899 1274313 496384 518501 134317 119102 135106 136063 153940 153110 144654 145510 93034 95056 306753 273399 789134 791001 244868 241644 307431 309931 365491 356902 378357 385436 402689 408830 384950 425821 931579 975561 594165 505507 332156 324816 382274 380737 401922 405103 415219 420057 474131 471349 760524 801235 39.75 67.3 1
08:49:15 2023-10-13 396682 391364 96800 95087 148680 153863 161654 160642 121817 118857 128957 130586 149420 148755 412143 441886 1293979 1276221 499661 517733 134571 118588 135030 135492 154781 152754 145286 144803 93034 95023 307422 272170 799339 792156 243693 241644 306502 312048 363268 355125 382010 381378 402374 405372 383152 428526 924924 975053 598334 501550 331920 324550 382113 382682 400975 405363 414777 419451 471270 468172 767827 797798 39.75 67.3 1
08:49:16 2023-10-13 392285 391653 94801 95417 149184 153974 162001 160908 122188 118755 129034 131128 147386 149066 414993 448286 1298529 1281355 497707 518356 134099 118985 134589 135841 154249 153532 144713 145645 93034 95221 309686 274367 785265 789577 243864 245356 307896 308923 367178 357591 378610 381949 401138 410265 386306 423498 930049 981313 598263 502652 330980 325743 381698 378921 403822 405363 414511 416870 468958 470983 756694 798659 39.75 67.3 1
08:49:17 2023-10-13 393652 389012 96699 95287 152260 154111 161586 161156 121615 119255 128738 131404 149041 149729 411492 442093 1300447 1286997 496796 517769 134099 118704 134593 136182 154467 152896 144952 145038 93034 95154 307697 270567 792943 788722 243864 240966 308706 310909 363339 356195 378646 383165 402940 406864 384842 425966 929667 979164 592775 505976 332392 324636 384406 381400 403251 403984 414704 419341 468922 473059 763186 797783 39.75 67.3 1
08:49:18 2023-10-13 394462 388069 94696 94961 148921 154060 162790 160506 122256 118066 129171 130341 147494 148711 415288 449652 1285653 1269716 500709 518501 133788 119102 134184 135969 154214 153145 144816 145544 93034 95187 306753 273786 785489 793386 243864 241644 310066 309462 365527 356195 382894 381949 401138 409618 384230 428599 930989 969439 594165 503892 331215 325480 382004 381872 400975 407782 416400 416906 471792 468172 765613 799496 39.75 67.3 1
08:49:19 2023-10-13 396259 388744 96662 95158 148445 154077 161620 161122 121851 118891 128868 131191 146804 148753 412107 447004 1294899 1270656 495353 518501 134103 118903 134555 136050 154249 151315 144611 145034 93034 95221 306753 273786 787797 793313 243864 241644 307896 309931 365491 356902 382025 386256 402088 408759 382974 428416 931613 972151 590864 505866 332156 327115 382814 380737 399529 405009 416437 418494 471497 468829 758911 801840 39.65 67.3 1
08:49:20 2023-10-13 394315 390816 94765 95059 149284 153829 162397 160608 118999 118659 128957 130586 146839 148027 412759 444310 1294626 1279965 501796 517733 134111 118937 134827 135935 154000 151315 144611 145034 92970 95221 306753 273363 785875 790400 243350 245356 306537 309967 365300 358130 378682 382719 403259 408686 386578 426336 926344 978581 598334 498506 331920 324816 382274 378812 401542 407747 414483 418158 467896 468899 768016 795359 39.75 67.3 1
08:49:21 2023-10-13 391981 391328 94671 95384 149155 153974 162035 161054 122019 118755 128854 131092 149826 149066 415288 444275 1296740 1278073 499122 517442 134131 119384 134116 136286 153718 153430 144326 145643 93034 95090 309686 273399 783659 789841 244904 241644 308755 309931 366591 354308 378538 385436 402374 409941 381936 423462 930989 978581 598263 504544 331920 323750 381159 380471 402240 405103 415072 414525 473127 471680 761136 801309 39.75 67.3 1
08:49:22 2023-10-13 391981 387644 96805 95500 148883 153803 161991 160405 121733 118857 128957 131430 149455 148998 412143 449270 1296726 1279965 498244 518537 133821 119019 134589 136097 153974 153181 144816 145746 93034 95288 317494 275340 783388 787895 243864 242325 309178 311166 367731 356516 378610 382485 402940 411491 385149 423498 929976 980678 592775 503830 332392 328505 381589 381348 404968 406394 415366 414380 468850 471573 763223 799952 39.75 67.3 1
08:49:23 2023-10-13 396451 388713 94671 95158 148676 153761 162137 160952 121851 118857 128957 131233 147490 149278 415288 441480 1291227 1277946 500297 516966 133821 118903 134589 136063 154249 153181 144816 145510 93034 93068 306511 270603 788288 792752 243864 241984 306969 311854 365527 354308 380860 381913 405716 408399 382508 426604 926308 970136 598263 502296 334286 324816 382274 380737 399809 406535 412981 419422 470872 469592 770304 800100 39.75 67.3 1
08:49:24 2023-10-13 394210 387586 94695 94961 149763 153122 162544 160096 122087 118495 129026 130553 147282 147992 412179 447656 1285653 1274313 502237 518537 133821 119136 134217 136063 154249 153181 144816 145780 93168 95254 306511 274562 784534 792752 243142 241984 307931 309210 365563 357661 381719 383151 400924 409944 384159 428380 930218 969292 580507 500921 332156 327092 381159 382142 400406 408355 415182 419422 468706 469557 767827 800026 39.75 67.3 1
08:49:25 2023-10-13 392358 391785 94631 95121 148779 153791 162103 160608 121952 118823 128923 130978 146770 148891 412107 442093 1300410 1289163 500260 516894 134078 118869 134776 136016 154429 151244 144611 145236 93034 95253 306753 272134 791169 787606 245071 241984 308706 311345 364360 358422 378646 383938 404432 407685 384266 425930 930329 984822 595445 505976 332392 324816 383356 381874 401604 404655 413896 419378 469066 471680 765539 796523 39.75 67.3 1
08:49:26 2023-10-13 395986 390703 94825 95482 149113 154334 162035 161020 122154 118721 128999 130879 147591 149257 415288 447585 1291227 1268621 496759 519582 134993 119034 134555 136029 154463 153217 145013 145506 93034 95287 306753 273786 792034 793313 243864 241917 308112 309896 365491 355909 382587 382485 403850 408972 384806 428599 931650 970812 592917 503843 331450 324692 382274 382142 400975 405328 414245 418121 472793 468137 761063 800063 39.75 67.3 1
08:49:27 2023-10-13 393433 388744 94696 95260 148578 154077 161620 161010 121867 118823 128868 130978 147815 149241 412071 444970 1296740 1277946 498158 518099 134216 119068 134919 136029 153906 153075 144654 145510 93034 95187 306753 273592 791669 790961 245099 241644 309069 309931 365456 353741 378610 383130 402302 408972 381900 426869 931650 974292 588605 505223 331920 326545 383247 384236 403822 407732 415329 418012 474430 470840 762907 802375 39.75 67.3 1
08:49:28 2023-10-13 393191 390846 94667 95121 149288 153859 162157 160952 119155 118625 128957 130610 149524 148720 412723 446797 1293061 1281750 502511 516565 134006 118985 134780 136029 154214 153253 144816 145576 93034 95253 321062 273363 786712 789841 243142 240603 308706 309931 365199 357555 378610 382719 403543 408364 386270 423462 924831 973620 594165 499247 332392 324564 382814 378812 400406 407782 415072 418417 469320 470617 769686 797820 39.75 67.3 1
08:49:29 2023-10-13 393652 391296 94704 95125 149284 153816 162137 160608 121935 118741 129137 130553 149524 148616 412107 443928 1294899 1281787 501418 518501 134301 119019 134996 135901 154570 150962 144611 145034 93034 93005 309686 273363 794034 790964 243864 242325 307431 310584 363814 357268 382873 384854 403256 407187 386434 428416 928827 975561 598334 500940 333263 326617 383223 381603 401259 407105 415145 421707 468958 468829 769571 797124 39.75 67.3 1
08:49:30 2023-10-13 391585 391088 94826 95121 149221 153936 162069 160976 121986 118823 128923 130945 146770 148683 412107 448322 1297662 1283188 499306 519271 133834 119102 134150 136367 154180 151634 144411 145472 92906 95386 306753 275340 779979 788452 243864 241984 307396 310366 367695 356159 381463 382790 403223 411419 383116 423426 931650 979967 598334 504150 332392 326654 381159 381872 402240 405292 415366 414452 471756 471680 762793 799496 39.75 67.3 1
08:49:31 2023-10-13 393945 389037 96738 95129 148849 153829 161991 160608 121918 118897 128834 130732 149490 148998 412071 446642 1304145 1279928 494579 518099 134192 118985 134589 135807 154463 152861 144679 145236 93157 93366 307697 273108 801135 789841 243792 242325 310455 311606 365313 358190 378574 381878 400785 408972 385998 428767 931378 981240 591385 502260 330512 327577 383356 378885 401004 406500 414475 418749 468958 470251 759659 797124 39.75 67.3 1
08:49:32 2023-10-13 394769 388713 94728 95129 149284 153616 162363 160608 121817 118823 128834 130855 149524 148755 412759 445282 1282007 1276128 502948 518501 133754 119102 134150 136063 154107 153253 144952 145746 93034 95221 306753 274562 780662 790961 243521 240637 308706 309426 366885 355339 378610 382178 404147 410265 383116 427207 929011 972193 593643 495666 332392 327541 381822 382500 403251 408499 414704 416725 472647 473059 769975 802375 39.75 67.3 1
08:49:33 2023-10-13 394168 388709 96699 95389 148245 154609 161347 161949 121749 119138 128497 131281 149282 149590 412107 445222 1306927 1283612 495243 517733 134225 118704 134996 136046 154463 150926 145252 145376 93034 95154 306753 273130 791541 789841 243864 240966 308363 310838 366404 356480 380788 383094 401102 407399 385420 428767 930989 981970 592775 505617 331450 324816 382423 381064 400406 404655 414475 419451 468994 470720 759412 796559 39.75 67.3 1
08:49:34 2023-10-13 394196 388744 94732 95158 148545 154077 162103 161122 122103 118857 128531 131191 146770 148961 412107 441840 1304145 1289126 496575 516930 134305 118903 134589 135892 154214 150962 144611 145424 93034 95154 307697 272098 788547 788164 243864 241644 306966 311345 366913 356445 380570 386530 403292 407472 385240 428111 929522 984104 594165 506620 333100 324744 383898 381872 400406 404655 414777 419789 471720 470581 761637 797124 39.75 67.3 1
08:49:35 2023-10-13 395255 391088 94797 95125 148676 153829 161620 160608 121783 118625 128744 130855 149386 148510 411456 446956 1289286 1267718 497972 518099 133788 118869 134555 135901 153966 153110 144747 145510 93034 95154 309704 273786 788624 793313 243864 241644 308112 309679 365491 355909 382587 382223 401138 409008 384230 428562 930989 968460 599673 501513 331450 324692 382274 381872 400692 405328 414147 418085 471792 468172 759986 799945 39.75 67.3 1
08:49:36 2023-10-13 395889 390260 96733 95125 152264 154077 161586 161010 121665 118857 128318 131029 149248 149241 410878 449134 1294899 1270656 495316 516565 133788 118985 134150 136029 153966 151421 144747 145472 93157 93303 309704 273301 785631 792956 243828 241608 310016 311896 365313 355232 381937 383023 401138 408972 384230 428913 931650 971470 592775 504544 331450 326654 382274 382682 401433 405257 413237 417495 474131 468864 758874 802174 39.75 67.3 1
08:49:37 2023-10-13 393091 390297 94704 95096 149019 153616 162137 160574 121901 118461 128923 130553 149524 148616 412143 444340 1293979 1281787 502511 518099 134099 119068 134555 135931 154249 151528 144543 146123 93034 93164 306511 273363 785631 790400 243142 245392 306502 310366 365491 357842 378610 382989 403543 408972 386578 423462 926308 979164 595554 499247 332392 327042 383283 378560 403251 407499 414998 419908 467387 470475 771657 797746 39.75 67.3 1
08:49:38 2023-10-13 395889 391364 94627 95294 148474 154077 161586 161432 122103 119022 128497 131011 149282 149276 414001 448063 1296740 1277037 496370 517696 134103 118985 134555 135807 154249 153110 144952 145510 93034 95187 306753 273592 794168 790964 243864 241984 309292 310366 365456 354273 378574 383130 402940 408972 381936 425930 931650 975743 599673 505617 331920 324816 382274 380737 401040 404974 415366 418121 470836 470983 762253 801272 39.75 67.3 1
08:49:39 2023-10-13 391396 391287 94737 95195 148808 153616 161654 160608 121817 118823 128531 130553 149386 149102 412107 451687 1294779 1279928 498244 518501 133629 119102 134150 136286 153966 153395 144547 145780 92970 95419 307862 275145 781927 788164 243864 242154 309360 312121 367731 358151 381465 385436 403256 411169 383817 427697 934026 979894 598263 504324 332392 327115 379015 381872 402240 406500 415366 418825 471720 472342 763949 799496 39.75 67.3 1
08:49:40 2023-10-13 395609 390812 94728 95186 148816 153795 161620 160608 121817 118741 128834 130978 149386 149053 412107 441218 1291227 1277946 499661 518233 134225 119102 134589 136029 154497 153110 145151 145219 93034 95187 305746 270495 791349 792752 243864 242325 306973 311854 364360 354805 381704 381913 405414 407114 382776 427884 925615 972193 594165 501550 331592 324816 383356 380737 399809 406500 412981 419414 470836 468864 770267 798893 39.75 67.3 1
08:49:41 2023-10-13 393648 387591 94793 95129 149694 153156 162397 160352 121986 118659 128923 130855 148248 149278 412107 446615 1282007 1273406 501491 517733 133997 119068 134546 136063 153799 153145 144375 145472 92899 93303 307697 274767 784275 793208 242747 243008 308452 309754 366999 355731 380751 382448 402940 410265 383116 429072 930329 972193 601082 495666 331920 328041 381698 381872 399845 409634 415366 414489 471792 469592 767827 800100 39.75 67.3 1
08:49:42 2023-10-13 392540 388704 96762 95121 148507 153829 161620 160608 121783 118823 128744 130586 149282 148998 412071 441732 1299525 1289163 499513 516930 134116 118738 134716 135935 154180 151422 144641 146123 93034 95187 306511 272134 790912 787606 243864 241644 308706 311345 364360 355909 378646 383974 404467 407114 384230 423534 928316 984859 591217 505976 332392 324298 383862 381924 404681 405957 412797 419268 468670 471868 766720 799487 39.75 67.3 1
08:49:43 2023-10-13 394128 390260 94737 95372 148783 153616 161620 160918 122171 118461 128531 130553 149317 148513 411492 449015 1286510 1263309 498244 518099 133821 118903 134184 135935 154214 153145 144782 145274 93034 95187 309686 274367 782684 793349 243521 241984 308147 309426 365527 355945 382587 381343 401138 408972 383960 428562 929011 970812 598334 501122 330980 324692 382274 381603 400829 405363 414147 417826 471792 469071 761100 799828 39.75 67.3 1
08:49:44 2023-10-13 395604 388709 94688 95224 148309 154077 161620 160642 121817 118891 128861 131011 149248 149276 411492 444310 1294899 1276128 496444 516966 133788 118985 134589 135841 154249 153145 144816 145510 93034 95254 306753 273363 797163 791001 243864 241984 307431 309931 365527 354273 378357 385983 402973 408688 384950 425821 931542 977024 596854 505507 332392 326617 382274 382734 401922 405292 415366 418494 473796 471644 762253 800100 39.75 67.3 1
08:49:45 2023-10-13 395425 390260 94728 95121 148574 153616 161991 160608 121867 118741 128565 130586 149317 148755 412107 442339 1291227 1276221 499661 514022 134445 118588 135030 135585 154746 152826 145286 144837 93266 95090 309686 272628 792789 791037 243864 242154 306966 310838 363268 355374 382010 381913 402940 405372 384230 428526 924960 974328 580882 502460 331920 324816 381810 381064 400975 407105 415072 419451 468958 468137 767827 795396 39.75 67.3 1
08:49:46 2023-10-13 394622 387547 96834 95121 148841 153790 161586 160608 121733 118823 128565 131233 147080 149066 412107 441038 1291190 1276128 499661 516749 133821 118903 134589 136029 154249 153110 144816 145506 93190 93239 303761 270279 791727 793208 243792 242038 309579 311676 366145 355232 381974 381610 403543 406544 383116 428271 926271 974292 582234 503523 332392 324780 382113 383224 401542 406500 411775 420378 473796 468207 767436 797762 39.75 67.3 1
08:49:47 2023-10-13 392540 390983 94732 95129 148540 153932 161620 160608 121817 118659 128565 130553 146804 148475 410878 447028 1300447 1279019 495353 516966 134103 118738 134589 135918 154249 150962 144611 145034 93034 95187 306753 273567 789992 787606 243864 241984 308363 308923 365527 357555 378610 381913 401102 410229 386034 423498 931650 979128 594165 503007 330475 327773 382450 378596 403822 408254 417140 417350 468814 473582 758958 799524 39.75 67.3 1
08:49:48 2023-10-13 393163 391020 96699 95186 152229 154107 161328 161122 122107 118741 128565 130855 149282 148755 411817 445742 1305722 1285218 494396 513842 134761 118603 135293 135893 154858 153435 145150 145338 93034 95187 307697 272591 791796 790851 243864 241644 308433 309931 366913 357304 378538 381949 401102 407756 385455 427615 930329 979200 601082 504544 330980 324816 383356 381064 400723 405328 414475 419414 468994 470983 758285 796559 39.75 67.3 1
08:49:49 2023-10-13 393433 387582 94727 94858 149763 153088 162657 160063 121969 118427 129206 130341 149559 148236 412143 448490 1284740 1274313 503427 517733 133821 118985 134184 136029 154107 153145 144782 145780 93034 95254 306753 274562 783980 793313 243521 242325 308363 309426 366627 356195 382295 383151 401770 409944 384159 428380 929559 968387 594288 501032 332392 327577 381159 381872 399845 408641 413237 419422 473127 469557 767827 802338 39.75 67.3 1
08:49:50 2023-10-13 393652 391187 96737 95192 148239 154137 161586 161156 121581 119172 128318 131404 146876 150115 411817 441732 1303219 1285440 496019 516966 134006 118704 134809 135653 154497 152789 144816 144837 93034 95187 306511 270567 790730 788722 243864 240966 306966 310873 363849 356195 378646 384279 402338 407149 385113 426604 929011 979164 601082 505976 331920 324370 381542 381064 400723 404090 412040 420081 468778 470983 761100 795396 39.75 67.3 1
08:49:51 2023-10-13 390219 391028 96796 95059 148914 153376 162103 160463 121817 118427 128565 130586 146770 148405 412107 442093 1294899 1287332 502511 514022 134078 118903 134555 135717 154249 151209 144611 145437 93126 93069 307697 272264 786590 787533 243828 242666 306933 311203 365021 356052 378538 382450 404788 407756 384266 426866 928974 984822 594165 504544 333811 324672 383319 381603 402276 406535 413603 420057 471792 472414 768373 796559 39.75 67.3 1
08:49:52 2023-10-13 396977 388713 96737 95158 148308 154077 161586 160898 121699 118857 128531 130978 146804 149241 411528 445318 1293979 1271936 495316 518099 133788 118937 134184 135807 154214 153169 144816 145510 93034 95254 306753 273363 783291 793080 243864 241644 307431 309896 365527 354308 382027 383165 401738 408972 382812 428562 929319 971506 594165 505976 331450 326545 383319 383693 402074 405957 416252 418012 474466 471724 761709 802375 39.75 67.3 1
08:49:53 2023-10-13 394585 387626 96863 95224 148507 154043 161586 160898 121615 118857 128531 131011 146839 149241 412107 447113 1296672 1275839 495170 516821 133998 118966 134522 135927 154111 153398 144679 145474 93034 95187 307697 273399 800315 793171 243864 241644 307861 309931 365527 356613 381865 383704 402020 408972 383081 428562 931365 970099 592775 505976 331685 324500 382274 381616 399809 404974 413237 418158 471900 468864 758605 800100 39.75 67.3 1
08:49:54 2023-10-13 393652 389889 96696 94990 148749 153411 162103 160463 121851 118495 128957 130610 149317 148305 412107 444376 1291227 1279965 501083 516966 133838 118903 134716 135841 154004 151315 144649 146123 93104 95221 306511 272977 791485 788722 243178 245392 306502 309967 365456 357591 380570 383151 403328 408688 386470 423390 926161 979894 596944 500098 332392 324780 382814 378885 401957 407747 413603 418531 467315 471644 769141 795396 39.75 67.3 1
08:49:55 2023-10-13 394622 391032 94664 95154 148437 153863 161586 160642 121615 118857 128531 131011 149282 149137 410914 443652 1294899 1274313 495316 517002 133821 118738 134184 136063 154249 152896 144816 145274 93034 95187 306753 273399 786387 790442 243864 241984 307216 310402 365491 354863 378610 383130 402374 408972 381936 425966 931378 974364 594338 505617 331450 323785 382274 380737 401040 405009 415366 418121 470872 470983 760023 801272 39.75 67.3 1
08:49:56 2023-10-13 391703 387617 96733 95121 148478 153616 161620 160497 121733 118577 128565 130553 149282 148755 410878 448322 1296689 1278982 498244 517002 133788 118738 134184 135935 154000 153181 144681 145506 92899 93335 304810 274740 780772 788686 243828 242325 309579 309754 367552 356338 378465 382790 402940 411166 384266 426607 931365 978581 599673 503437 331920 327541 380602 381064 402276 405328 415072 414489 469030 472222 764491 797762 39.75 67.3 1
08:49:57 2023-10-13 395329 389072 96805 95162 149479 153616 161654 160608 121851 118659 128868 130586 147317 148755 411528 442057 1289359 1276184 499661 517002 133788 118903 134589 135935 154283 153110 144654 145308 93034 95056 307697 270495 785997 792192 243684 242154 306789 311854 365235 354343 381435 381949 405395 407756 382508 427243 926308 970136 601082 501550 331628 324816 383319 383151 402680 407237 412834 419305 474466 472391 772206 800093 39.75 67.3 1
08:49:58 2023-10-13 394489 388488 96800 95401 148645 153863 162137 160642 121851 118659 128778 130888 147084 149382 411817 441552 1291991 1279525 502005 513878 133998 118966 134522 135893 154111 153470 144679 145609 93034 95187 306511 272098 790724 793208 243828 242325 306467 312934 364396 354343 381595 381949 404824 407756 382812 428223 924960 973419 594165 501586 331592 324816 381008 380737 399845 406535 412981 419451 470872 468899 769141 800100 39.75 67.3 1
08:49:59 2023-10-13 393383 387591 96771 95162 148647 153829 161620 160608 121817 118775 128744 130765 146804 148475 411528 447028 1300447 1279928 494616 517733 134208 118738 134776 135768 154249 150997 144611 145034 93034 93164 306753 273786 787528 788164 243864 241984 308363 308742 365563 357591 378393 384891 400888 409656 385348 423390 931650 981356 594165 502114 330760 327577 382274 378848 400759 406535 414511 420057 467974 472209 758581 796596 39.75 67.3 1
08:50:00 2023-10-13 394210 390739 94562 94998 148605 153616 161620 160608 121615 118495 128531 130553 149317 148616 412107 442304 1282007 1276221 501491 516966 133662 118903 134150 136050 153445 151421 144211 145270 92906 95221 306753 274367 778667 788697 242971 240637 307181 311239 366663 355410 380824 382178 402374 410265 383152 425966 927649 971543 594165 495666 331450 325252 381159 381603 399845 408390 412620 414525 471792 469592 765392 800100 39.75 67.3 1
08:50:01 2023-10-13 393374 387849 94672 95025 148605 153547 161586 160318 121867 118393 128923 130520 149490 148201 411456 447621 1287480 1266938 498483 516966 133754 118869 134184 135995 154180 153075 144647 145472 93092 93239 309704 273494 786509 793208 242963 242154 310016 311234 365384 358622 381792 382989 401102 409582 383655 429378 932706 966663 592917 498506 330980 325182 382237 381603 400409 407390 414439 417459 471756 469071 763370 797762 39.75 67.3 1
08:50:02 2023-10-13 390183 390260 94696 95087 148883 153829 162103 160096 121783 118427 128710 130520 149282 148983 412071 441840 1294899 1287272 502511 516699 133788 118869 134555 135807 154214 153075 144747 145455 93034 95154 306753 272519 789308 786492 243864 242325 306969 310873 365199 355909 378199 382485 405700 407756 384771 423390 928316 983431 589995 504507 331556 324816 383283 381581 404968 408830 413419 418640 471611 472235 767642 800093 39.75 67.3 1
08:50:03 2023-10-13 390142 388065 94737 95058 148685 153547 162216 160318 121783 118427 128834 130341 147992 148654 412071 444050 1295749 1287091 500749 513806 134187 118849 135106 135765 154017 153543 144475 145304 93034 95220 306511 272748 785682 788455 243360 242325 306753 309931 364943 355873 378357 380773 404716 408937 384230 423390 926271 982006 589661 499989 332392 324816 382544 381028 402240 407463 413566 418121 468958 472047 769458 797820 39.75 67.3 1
08:50:04 2023-10-13 395368 387591 96741 95129 152251 153936 161586 160976 121749 118707 128531 130945 149248 149206 411492 444970 1293979 1268740 494542 513986 133792 118671 134780 136250 154214 153075 144952 145239 93034 95154 321062 273169 793739 792156 243864 241474 307431 311239 365456 354343 381756 385983 402052 408688 382974 428380 931576 971426 594165 504361 331920 326825 382814 383224 401259 404655 413237 420057 474247 468137 760080 800026 39.75 67.3 1
08:50:05 2023-10-13 392467 390152 94728 95235 149021 153582 161957 160096 121952 118427 128710 130431 149282 148236 411492 444340 1291227 1279928 501796 516966 133788 118985 134555 135995 154073 153110 144782 145475 93034 95154 306753 272711 792887 788722 243178 242325 308706 309931 365199 357555 378538 382719 403507 408650 385455 423426 924924 981891 594165 498506 332392 324816 382814 378812 401004 407426 414190 417790 467531 472250 770012 796428 39.75 67.3 1
08:50:06 2023-10-13 394769 388065 96762 95121 148545 153582 161991 160574 121834 118625 128531 130520 149456 148720 410878 444898 1291227 1279525 500016 516930 133788 118869 134776 135901 154214 151584 144747 145472 93126 93239 317494 273071 790958 793208 242999 242325 308597 312490 365349 357951 382206 383260 403507 408937 385998 428767 927658 978311 603901 498506 332392 326509 382778 378776 399547 407426 414777 418121 468226 469228 769465 797820 39.75 67.3 1
08:50:07 2023-10-13 393652 390247 96734 95125 148474 153829 162123 160608 121665 118823 128497 130765 146770 148683 411456 443963 1294899 1276128 496019 516930 133884 118704 134555 135704 153765 151173 144611 145034 93034 95187 306753 272940 788503 789841 243864 241644 309033 309896 365456 354273 380860 383974 402302 408972 381936 427848 931650 972193 588633 505976 332120 326654 383283 383965 403251 405957 416252 420868 474430 472725 761165 801804 39.75 67.3 1
08:50:08 2023-10-13 394769 388709 96733 95256 148407 154077 161586 160976 121665 118857 128531 131191 149214 149241 411879 447223 1296672 1275877 497447 517551 134099 118966 134708 136082 154575 153578 145355 145439 93131 95220 306753 272940 784191 791001 244926 241948 309579 310366 365527 354273 381108 384100 402338 408972 381900 427243 931650 972879 599673 503784 331685 324816 382814 381307 400687 405257 413201 418158 473504 469592 758874 801235 39.75 67.3 1
08:50:09 2023-10-13 394764 388483 94728 95117 148680 153582 162103 160574 121783 118732 128834 130553 149490 148616 411782 445004 1291227 1277999 501083 517696 133821 118985 134555 136063 154214 153217 144782 145475 93034 95187 306753 273326 793496 790400 243142 240603 306931 310620 365491 358441 380570 383151 403328 408724 386326 425785 925891 981319 590175 501032 333100 326617 383049 381028 402240 407747 414190 418790 468814 472011 767980 797820 39.75 67.4 1
08:50:10 2023-10-13 392417 388065 94768 95321 149634 153871 162417 160506 122103 118489 128854 130487 147591 148545 414699 444340 1294899 1281750 502153 516930 134209 119029 134589 135995 154214 153145 144782 145339 93034 95187 306753 273225 791911 788722 243521 240603 308706 310620 365491 357519 378574 383260 404147 408972 385420 426489 926344 979164 594165 499247 332392 324816 383014 378848 401076 407782 414190 418749 467567 472151 768016 796687 39.75 67.3 1
08:50:11 2023-10-13 395889 387586 96695 95158 148540 154077 161552 160865 121665 118857 128497 130978 149214 149241 410843 444275 1293979 1270619 495316 518501 133826 118985 134555 135807 154249 153110 144952 145239 93092 93303 304810 273108 795453 793208 243792 241984 310236 310224 365384 356267 382711 382754 401102 409582 384266 429473 931465 970812 586919 503757 331450 324727 382778 381872 401259 405957 413856 417826 473127 468137 760629 799459 39.75 67.3 1
08:50:12 2023-10-13 390796 388065 94736 95026 149255 153122 162363 160318 122425 118427 128834 130553 149490 148271 412107 441768 1294899 1284525 501454 517696 134216 119068 134919 136029 154214 153110 144782 145510 93034 95187 306753 273363 785265 788722 243178 240603 308742 310366 367693 357555 378574 382719 403579 408972 385998 425662 926308 973620 594165 499247 332392 324816 383283 378560 403822 408071 414667 418012 468082 470876 770520 797746 39.75 67.4 1
08:50:13 2023-10-13 391011 388065 94692 95022 149221 153547 162137 160667 121817 118427 128868 130520 149490 148236 411492 446870 1296672 1285255 503078 516821 133998 118966 134708 135927 154433 153363 144981 145575 93292 95285 307697 272519 797163 788164 243648 243008 308706 311533 365491 356409 381194 384074 404752 408364 386864 423426 926308 981970 599673 501159 331323 324433 383085 381872 402842 407712 413896 418713 468800 472011 768016 796559 39.75 67.3 1
08:50:14 2023-10-13 395609 387591 96837 95162 152255 154111 161552 160865 121581 118857 128497 131062 149248 148926 410878 444310 1293979 1270656 496056 517733 133788 118903 134555 136036 154214 150997 144782 145274 93034 95221 309704 273363 783461 791973 243864 241644 308147 309896 365491 355909 382587 385436 401452 409298 387138 429363 930218 972151 594165 503930 331920 327115 382778 382142 401113 404974 413856 417790 473541 468137 758838 799792 39.75 67.3 1
08:50:15 2023-10-13 394414 387586 94626 95582 149080 154368 161898 161277 121985 118920 128793 131305 146977 149101 414111 445629 1296740 1274313 495316 516966 134242 118932 134522 136017 154249 151422 144543 146257 93034 95187 306511 273592 784505 791037 243864 241644 307396 309931 365491 354273 380860 383130 402338 408972 381936 428223 930991 970099 598263 505259 331685 324238 382274 383041 399809 404974 415366 418158 471568 468829 760629 801272 39.75 67.4 1
08:50:16 2023-10-13 393648 388065 96805 94998 148685 153616 161957 160352 121817 118461 128744 130553 147080 149278 411843 444304 1291227 1278944 501083 516966 134099 118869 134555 135935 154073 153110 144782 145274 93355 93271 306511 272686 788165 790961 242999 242837 308996 310695 365349 358202 378501 383260 403543 409008 386850 423498 929006 980661 587434 499854 331054 324816 383319 381064 402240 407747 413896 418158 468994 472378 768016 796523 39.75 67.3 1
08:50:17 2023-10-13 395609 390399 96762 95224 152264 153803 161586 160405 121581 118857 128497 131011 149214 148822 410878 445328 1294899 1272501 495353 516966 133788 118903 134589 136063 154107 153145 144782 145274 93034 95187 309704 272940 787239 791001 243864 241644 307431 310402 365527 355112 380860 383165 402338 408972 382508 427884 931378 970099 594165 505617 331450 326423 382976 383151 403251 405957 416437 418603 474466 472391 761175 801088 39.75 67.3 1
08:50:18 2023-10-13 395545 387586 96767 95125 152264 154077 161586 160642 122005 118823 128408 130978 149214 149241 411492 449134 1298245 1275839 497092 517588 134212 118966 135199 135927 154111 153470 144679 145439 93000 95187 309704 272940 784362 791001 243720 242325 307396 309896 366327 354273 380570 386530 402940 409582 381900 427652 930329 972916 599673 505259 331920 324816 382274 380773 401004 404974 412875 418121 471900 470287 758285 800100 39.75 67.3 1
08:50:19 2023-10-13 394764 388069 94728 95092 148680 153582 161620 160352 121817 118461 128744 130553 149443 148271 412107 445960 1291227 1276221 500542 516565 134006 118903 134184 135807 154214 153110 144996 145274 93034 95056 306753 272940 785366 790400 243346 245356 309759 309967 365491 358130 380824 382823 403256 408724 386362 426760 928017 977051 596944 500676 332392 326617 382778 378812 401040 409346 414190 418121 468046 471644 767943 796687 39.75 67.3 1
08:50:20 2023-10-13 394210 388065 94825 93872 149530 153666 162270 160337 122019 118605 128730 131340 147386 148580 414405 445387 1293979 1279928 499929 514022 134584 118665 134996 135691 154957 150926 145013 144632 93034 95187 306753 272748 789813 789577 243521 242154 306966 311827 364396 358094 381974 380773 403223 407791 386578 427884 927658 977680 598334 499247 332392 324816 383356 378848 401542 407461 415072 419082 468922 468207 768919 796428 39.75 67.3 1
08:50:21 2023-10-13 392540 387591 96737 95121 148301 153829 161586 160735 121615 118495 128531 130765 149282 148998 410878 445742 1294899 1277037 497501 514022 133788 118738 134184 135653 154214 153110 144681 145274 93190 93271 309704 272686 797351 790400 243864 241984 309360 313357 365349 356650 378501 382987 402302 408972 384840 426568 931429 976331 596854 505259 331920 324206 382274 383224 401076 405292 412910 418158 472004 470983 759986 801309 39.75 67.3 1
08:50:22 2023-10-13 395324 387582 96729 95089 148919 153616 161620 160463 121733 118461 128565 130553 149282 148616 411492 445040 1291227 1279525 500727 516966 134225 118738 134809 135841 154497 153353 144816 145308 93034 95187 306753 272940 790958 790406 243693 242154 308755 309931 363304 356516 382295 381610 403579 406544 386306 428562 926344 975547 595554 500025 331920 324816 382149 380774 402089 407463 415182 420530 468850 471724 767753 798919 39.75 67.3 1
08:50:23 2023-10-13 393013 388065 94672 94990 148680 153582 162137 160352 121733 118461 128855 130520 149282 148305 410914 444340 1295749 1283385 500898 516821 134305 118966 135106 135927 154051 153363 144679 145338 93000 95154 307697 272940 784870 788722 242891 243008 307181 310366 365491 358094 378646 383260 403615 408972 386614 425930 926916 973620 595554 499247 332392 324816 382814 378848 401004 408355 415072 418785 468226 470983 769864 797254 39.75 67.3 1
08:50:24 2023-10-13 393306 387586 96729 95158 152299 154111 161620 161122 121615 119172 128531 130978 149248 149276 412494 444310 1294899 1273406 496444 517733 134099 118738 134593 136194 154249 153110 144952 145510 93137 95187 306753 272977 798262 791001 243864 241644 307431 311900 365527 354024 380824 386256 402088 408724 385186 427738 930915 974947 591385 505331 331920 326654 383319 383187 400975 404974 413856 418158 474284 468864 758838 800100 39.75 67.3 1
08:50:25 2023-10-13 393374 387591 96737 95454 150694 154227 161898 161209 121985 118755 128428 131125 146632 149286 414111 446482 1296740 1276128 496796 513734 133901 118864 134861 135905 154214 151209 144611 145034 93126 93271 309704 272977 784656 790961 243864 241917 307431 309931 365199 354024 380860 383130 403850 408972 382472 428526 930989 971470 599673 505705 331450 324816 382274 380773 400406 404691 413590 418158 471568 469557 758874 800136 39.75 67.3 1
08:50:26 2023-10-13 394210 388065 96729 94990 148511 153582 161620 160352 121817 118461 128565 130553 149420 148616 411492 444340 1293979 1276221 500727 513986 133788 118937 134555 135841 154214 153038 144782 145510 92970 93271 307697 273579 786957 790961 242999 242325 309142 310260 365313 357951 380679 383260 403543 409008 386614 426568 927686 979801 596944 498506 332502 324816 383283 378704 399845 407782 414777 418749 468262 473022 768016 794797 39.75 67.3 1
08:50:27 2023-10-13 394360 390260 94667 95254 148921 153616 162137 160352 122340 118620 128930 130873 147490 149070 411492 444340 1295745 1279965 501083 516966 133788 118985 134589 135807 154107 153038 144782 145274 93034 95187 306511 272748 789190 788722 243521 240603 306502 310620 365784 357555 378610 380773 403615 408686 385998 426300 926308 973620 595554 498506 332392 323750 382544 378848 401040 407782 414777 418158 467896 470983 767531 796687 39.75 67.3 1
08:50:28 2023-10-13 393306 387555 96737 95129 152108 153970 161586 160642 121615 118857 128531 130945 149282 149241 410914 443999 1295749 1274020 497170 516676 133910 118883 134928 135927 154146 153398 145506 145575 93227 95317 321062 272940 790329 790442 243864 242047 307861 309896 365491 354273 380824 386259 402231 409008 382508 427243 930989 972632 599673 505259 331920 324238 382814 380773 401004 405292 412620 418121 471900 469592 758874 801158 39.75 67.3 1
08:50:29 2023-10-13 391360 388060 94797 94994 148985 153122 162103 160633 121851 118461 128868 130553 149282 148305 412107 446555 1291227 1283612 501796 517002 133821 118937 134589 136063 154107 153003 144850 145510 93034 95221 306753 272977 785509 788164 243521 240603 306467 312712 365491 357197 378538 382989 404465 408688 387266 426904 926124 981356 592775 499490 332392 326386 383319 378704 402240 407747 414190 418158 468656 471466 768016 797820 39.75 67.3 1
08:50:30 2023-10-13 391079 388060 94732 94961 151152 153837 162451 160438 122255 118326 128854 130524 147144 147957 414111 444340 1293869 1283612 502511 516966 133922 119019 134827 135956 154214 151280 144611 145034 93034 93227 307697 272977 800411 787606 243521 240637 306969 310655 365491 356445 378574 380808 404503 408972 384266 423462 926344 981313 590175 499636 333538 324816 382814 380795 402240 407747 413896 418458 468628 471715 768016 794833 39.75 67.3 1
08:50:31 2023-10-13 394769 388069 96699 95059 152229 153970 161586 160642 121615 118741 128498 130978 149041 148718 411492 443652 1293979 1274313 495316 516930 134204 119019 134919 136063 153833 153110 144816 145274 93034 95187 309704 272722 785387 792010 243864 241644 309579 309825 365349 354663 381559 382987 402195 408937 382543 428526 929667 972041 591385 505259 331450 324816 382274 380773 401542 404691 413237 417826 471568 469228 759474 800136 39.75 67.3 1
08:50:32 2023-10-13 394769 389966 94636 95254 148643 153936 161586 160642 121581 118741 128442 131285 146804 149102 410878 444376 1294899 1274929 495316 516966 133821 118738 134222 135841 154283 151315 145519 146123 93034 95090 306511 272748 790893 790400 243864 241644 307431 311606 365527 357138 382010 383130 402338 409331 382812 428526 929050 970099 591385 504544 331450 324816 382274 380773 399809 404691 412910 418158 471533 468899 758322 800136 39.75 67.3 1
08:50:33 2023-10-13 393137 388069 96767 94961 148816 153616 161620 160352 121817 118461 128565 130553 146839 148842 411492 444376 1291227 1281519 501648 519619 134103 118767 134488 136012 154111 151102 144611 145424 93000 95317 307697 272711 788624 788722 243178 242742 309105 310873 365456 358058 378682 382719 402052 408222 386614 425966 926308 977888 598334 499368 331920 324816 382274 378848 399249 407782 412646 418453 468262 469228 766894 795396 39.75 67.3 1
08:50:34 2023-10-13 391120 387525 96729 95125 152086 153829 161620 160608 121615 119072 128531 130586 149248 148510 410878 442995 1295749 1276221 498244 516565 133386 119136 134150 136466 153752 153181 144347 145510 93034 95221 309704 272784 783871 788722 243864 241644 307216 309931 365527 354308 381435 383974 402374 408759 385459 428271 931429 974947 599673 505902 332392 326654 383049 383766 403251 404938 413237 418158 471935 471579 762216 801235 39.75 67.3 1
08:50:35 2023-10-13 394073 387582 96767 95158 148272 154120 161898 161209 120328 118934 128641 131125 146632 148821 414111 446482 1296392 1275877 495316 514022 133901 118903 134589 136125 153837 151421 144611 145034 93034 95090 307697 272831 783655 788697 243864 241984 307431 312473 366363 354308 378610 383130 402976 409008 382508 425735 929011 975743 591385 504544 331920 323785 382004 380773 402240 405292 412910 417531 470872 471715 759400 800100 39.75 67.3 1
08:50:36 2023-10-13 395889 388065 96662 95026 148511 153616 161620 160463 121817 118659 128565 130586 147267 148302 411203 441840 1291227 1276184 497986 513950 134736 118588 135170 135653 154712 150433 145013 144632 93034 95154 307697 272301 793965 792010 243360 242325 308488 310731 364765 357376 381792 384074 403044 407579 386542 428489 926271 975743 585784 500342 332392 326423 382382 380759 401469 409987 415366 420008 468922 468172 768361 797820 39.75 67.3 1
08:50:37 2023-10-13 394425 387997 94761 95220 151047 153803 162035 160574 121952 118427 128799 130813 147700 149278 411746 444304 1291190 1281594 501879 516930 134065 118951 134589 135901 154249 151421 144782 145679 93034 95154 306511 272940 790407 790400 243521 245427 307146 310366 365456 358634 380824 381081 403507 408972 386578 427207 926271 977643 598508 498506 332392 326423 382814 378812 401542 407712 414777 418121 468886 468864 768919 797585 39.75 67.3 1
08:50:39 2023-10-13 393374 390260 96837 95129 148441 153829 161586 161113 121716 118741 128497 130945 149214 148963 411456 445984 1294899 1278612 498158 516640 134023 119029 134708 136116 154111 153506 144981 145575 93000 93271 307697 273024 785265 788722 243864 241644 307431 312787 367183 354237 380824 383094 402338 409298 384003 427243 931650 972879 599673 505259 331920 324922 382814 380737 400969 404655 413201 418121 472004 470251 758838 800063 39.75 67.3 1
08:50:40 2023-10-13 395062 390260 94696 95087 148749 153582 161586 160318 121749 118427 128531 130948 149352 148720 412071 442959 1291227 1277624 501046 516930 134192 118903 134589 135944 154214 149361 144782 145376 93034 95187 306753 272940 789157 790814 243521 242325 306931 310402 365491 358094 381937 382989 403507 408688 386907 430027 928969 978471 590175 501032 332392 324780 383319 378632 403390 407570 414777 418121 468226 470947 769864 797324 39.75 67.3 1
08:50:41 2023-10-13 394764 388069 94728 95092 148883 153837 162417 160918 119125 118620 128820 130883 147144 148578 414699 445597 1294827 1281068 500727 513950 133893 119068 134555 136112 154471 151517 144611 145437 93034 95254 307697 273071 799072 790690 243521 245564 306931 310584 365491 358634 381683 381343 404432 409582 387195 427207 927621 979697 598334 499636 332392 326654 383085 378848 399809 408355 415072 418713 468922 469592 767400 795359 39.75 67.3 1
08:50:42 2023-10-13 392263 387622 94603 95191 148441 153970 162110 160976 121817 118741 128531 130945 149420 149102 414626 443963 1295819 1278036 498244 516966 133775 118985 134555 136272 154000 153325 144850 145510 93034 95187 309704 273071 787243 790253 244926 242181 310150 310731 365420 354699 378501 384065 402761 410576 382168 425966 930989 975017 599673 505866 332392 326654 382814 380737 401076 405151 415366 418480 474131 470983 760524 800100 39.75 67.3 1
08:50:43 2023-10-13 391804 390260 94667 95385 148745 154188 161552 160642 121615 118741 128497 130586 147317 148648 411807 444340 1294899 1278612 498514 516894 133553 118869 134184 135935 154283 151528 145519 146123 93266 95187 306511 272977 798023 788722 243864 241644 307431 309931 365491 354273 378610 383130 403223 408972 382508 425930 931650 975779 598263 503784 332156 326654 382814 380737 401076 405292 415366 418158 472872 471680 760592 800100 39.75 67.3 1
08:50:44 2023-10-13 394764 387331 96800 95092 148849 153795 161620 160574 121783 118698 128744 130553 146770 148440 411456 441877 1291227 1276147 500186 513734 134572 118747 135243 135786 154858 150820 145214 145034 93258 93335 307697 272831 791389 790961 243864 242325 307181 312934 364907 358333 381974 380808 403507 407472 386362 428526 928316 977197 590175 498542 332156 326654 382078 378885 400975 407140 415072 419451 468958 468172 767827 797820 39.75 67.3 1
08:50:45 2023-10-13 394498 388069 94663 95092 148919 153871 162373 160608 121783 119004 128923 130553 149420 148720 411782 444376 1292910 1278036 501083 516966 133788 118704 134776 136058 154180 151737 145701 146143 93034 95221 306511 272940 786100 790961 243521 245427 306502 310366 365491 357591 380824 382989 403543 408972 386614 426568 926271 978581 596944 498506 332392 324816 382092 378848 399809 407747 415072 418749 468592 471543 767400 797820 39.75 67.3 1
08:50:46 2023-10-13 393652 387591 96737 95129 148338 153936 162157 161209 122222 118983 128717 131125 146977 149101 413818 446482 1294788 1276016 496384 516662 133788 118985 134589 136063 154364 151421 144782 145831 93034 95254 307697 272940 791667 789841 243864 241644 307396 309931 365491 354273 380860 383974 402338 409008 382472 427884 930989 972193 591385 505617 331847 324203 382814 381307 401004 405292 413201 418158 471533 470287 758874 800100 39.75 67.3 1
08:50:47 2023-10-13 394242 388065 94696 95055 148481 153582 161830 160463 121952 118461 128744 130520 149490 148478 411782 442995 1293979 1278982 500727 516930 133973 118903 134555 135901 154214 150962 144816 145578 93034 95187 304810 273517 789047 790851 243233 242801 309579 310477 367964 357986 381828 383260 403364 408795 387015 429378 928316 978581 596944 501032 331556 324816 383556 378885 401040 408355 414851 418749 468556 472850 768596 797820 39.75 67.3 1
08:50:48 2023-10-13 393074 390260 94736 95290 150976 153692 162245 160463 121952 118427 128834 130341 149317 148440 414699 442924 1294899 1282699 502511 516966 133821 118903 134555 136029 154249 151209 144782 145477 93034 95187 306753 273094 794835 788722 243350 240603 306861 310402 367964 357591 378610 380773 403579 408650 386270 427474 926271 973620 594165 499247 332392 324816 383087 378885 401076 408641 414777 418158 468226 470983 767436 797254 39.75 67.3 1
08:50:49 2023-10-13 393271 387586 96699 95154 148305 154077 161586 160865 121581 118857 128497 130945 147232 149102 411492 443652 1293979 1273406 494581 516640 134419 119029 135293 136825 153803 153363 144475 145373 93034 93366 307697 272795 791791 790961 243684 241644 309542 309931 368225 355374 382514 383094 402302 409008 386316 428913 931650 970812 592775 504544 331450 324238 382274 380737 399213 406239 413528 418121 472231 468864 758301 801235 39.75 67.3 1
08:50:50 2023-10-13 396732 388065 96662 95129 152260 154077 161552 161054 121581 118891 128531 130978 149248 148963 410878 444310 1293979 1269716 495009 514022 133788 118704 134184 135807 154214 153110 144782 145274 93034 95187 306753 272940 786100 791001 243864 241644 307681 309931 365527 354308 381704 383980 402374 409008 382508 428526 930989 972632 601082 505617 331450 324238 382814 380773 399845 404938 413201 418749 472231 469557 758874 802338 39.75 67.3 1
08:50:51 2023-10-13 391060 388069 94761 95026 148919 153441 162397 160933 122289 118586 129020 130813 147386 148477 414699 445560 1294827 1285255 502474 516930 133788 119102 134184 135935 154249 151456 144773 145683 93034 95221 307697 272748 790438 789841 243521 240637 306502 311060 365491 357268 378538 380808 404752 408972 387413 423462 926308 980584 608194 499247 332392 323979 382814 378885 402276 407747 414190 419082 468692 471715 768596 797820 39.75 67.3 1
08:50:52 2023-10-13 394450 388069 96699 95501 148272 153807 161586 160884 121581 118857 128408 130945 146633 148787 410914 445013 1294899 1270656 495316 513986 133889 118903 134184 136119 154249 151209 144611 145034 93034 95187 304810 272940 790816 792882 243684 241465 310455 311019 365349 356052 382441 385436 401877 409404 384663 428380 930329 970562 594165 504507 332392 327115 382274 382682 401259 404974 416769 418012 470836 468172 758874 801309 39.75 67.3 1
08:50:53 2023-10-13 395889 390265 94688 95385 148610 153974 161966 161277 121547 118823 128531 130978 149248 148996 414038 444275 1294899 1274313 495316 516821 133788 119019 134589 136063 154214 153145 144782 145510 93034 95221 306753 273013 787307 791001 243864 241644 309324 310402 365563 354308 381435 384243 402338 409295 382508 427884 931650 972916 591385 505259 331920 324465 382814 381610 401004 405292 413237 418158 471900 469592 760014 800100 39.75 67.3 1
08:50:54 2023-10-13 394659 388065 96734 95129 148578 153582 162103 160608 121851 118625 128744 130586 149317 148271 412785 444879 1291227 1278982 501083 517406 134281 119145 134861 136237 154360 153398 145049 145137 93055 93239 306753 272758 785144 790400 243521 245427 307171 310402 367964 358347 380788 383260 403579 409966 386614 427098 926308 978581 596944 498506 332392 324816 382814 378848 399529 407747 414777 418749 468958 469557 768016 797820 39.75 67.3 1
08:50:55 2023-10-13 394581 388029 96671 95062 149052 153582 162069 160763 121985 118659 128565 130553 149317 149018 410878 444340 1291227 1277128 500371 518233 134192 118937 134776 136063 154249 152896 144816 145455 93034 95221 306753 272977 792626 789841 243521 245392 307181 310402 365527 358130 381704 383260 404523 409008 386614 427207 926344 977888 596944 498542 332392 324465 383085 378848 398654 407782 415072 418158 468922 469228 765810 797820 39.75 67.3 1
08:50:56 2023-10-13 392285 387586 94639 95196 148374 153829 161381 161209 122052 118983 128717 131240 146977 149066 414111 446596 1297624 1277872 496612 516785 133796 118903 134555 136318 154283 149403 145355 145239 93034 95253 303875 273324 784534 790400 243864 241644 309105 310402 368225 354273 380860 383165 402940 409008 382472 430409 930989 972916 598263 504544 331920 324238 382816 380773 401040 405257 413237 418158 471533 470652 758874 800136 39.75 67.3 1
08:50:57 2023-10-13 392271 390260 96737 95129 148528 153829 161586 160642 121615 118857 128531 130586 149282 148998 410878 442995 1294899 1276184 496759 514022 133821 118985 134827 136029 154283 153110 144952 145510 93034 95221 321062 272748 789842 788722 243864 241984 307431 309931 365527 354273 378646 383974 402940 409008 382508 427207 930989 975053 591385 505259 331920 326545 382814 381307 401040 405292 412946 418826 474065 473728 762216 801804 39.75 67.3 1
08:50:58 2023-10-13 393246 390265 94728 93988 149188 153833 162226 160506 121952 118427 128744 130520 149317 148271 414038 445997 1291227 1278073 500441 516821 134225 118704 134776 135619 154712 152754 145151 145274 93034 95187 306753 272748 794668 789841 243178 242154 308706 309931 364687 357591 382010 380547 403223 407791 386342 428526 926344 976987 588804 498542 332156 323750 382113 378885 401259 407140 415072 419414 468958 468207 768373 796994 39.75 67.3 1
08:50:59 2023-10-13 391432 387586 96733 95129 148574 153620 161620 161181 121615 118659 128531 130978 147080 149278 411492 445427 1292946 1276184 496759 516749 134028 119029 134640 136368 154111 153434 145355 145373 93034 93303 303761 272758 782787 790961 243864 241644 307431 312048 365456 357408 381289 383902 402338 408972 384259 428307 931650 970136 598334 504544 331450 324957 382544 380773 400406 404974 413237 418158 472039 469557 758874 801272 39.75 67.3 1
08:51:00 2023-10-13 391105 387538 94700 95223 148507 153582 162164 160952 121985 118659 128497 130553 146770 148440 412793 447656 1295697 1278982 498244 517002 133872 118903 134555 135918 154249 151421 144611 145236 92970 95221 306753 274562 787184 786492 243864 242154 309542 308958 367437 356516 378610 381949 402940 411491 385455 423462 931650 978581 596771 502652 330326 325743 381159 378921 401957 405363 413856 418775 468994 470983 758911 797160 39.75 67.3 1
08:51:01 2023-10-13 394206 388069 96767 95129 148447 153616 161620 160497 122255 118586 128718 130846 147317 148858 414111 441913 1291147 1277909 501967 513842 133821 118903 134184 135935 154566 153145 144577 145300 93034 95187 304810 272098 787974 793208 243864 242325 306502 311854 364943 354841 382047 381949 405395 407756 383081 427920 926257 970136 594165 501513 331628 324816 383356 382464 399845 406535 412981 419414 470872 469228 771545 797798 39.75 67.3 1
08:51:02 2023-10-13 394206 389852 96771 95059 148650 154167 161620 160405 121783 118659 128565 130553 147080 149278 411492 441002 1287495 1277037 502153 514022 133788 119019 134217 136063 154107 153145 144816 145645 93034 95221 306511 272134 787981 790442 243864 242154 307582 311381 366334 355647 380860 381949 405680 410229 383116 427280 926074 970099 594165 501550 331628 324816 382004 380737 400442 406535 412981 417903 474284 473022 772169 801804 39.75 67.3 1
08:51:03 2023-10-13 392394 390260 94737 95291 150764 153940 162001 160763 122154 118741 128778 130586 146804 148869 414038 448063 1300447 1277128 493457 516676 134229 118704 134776 135717 154249 150926 144611 144934 93034 95187 309704 273013 801509 787049 243864 242500 308433 308958 365527 357591 378646 381949 402708 409618 386614 425966 929976 979164 590175 502774 330512 325707 383085 378885 401040 406535 414353 418749 468994 470983 756621 797725 39.75 67.3 1
08:51:04 2023-10-13 393652 388065 96762 95154 148783 153616 162103 160608 121649 118577 128565 130553 149317 148755 411492 441840 1285653 1276128 502911 517769 134103 119063 134454 136347 153803 151598 144611 145437 93034 93303 307697 274996 791552 792083 243864 241679 306467 309896 366892 357661 380860 380773 404788 410265 383116 429378 928939 972335 598334 495666 332392 324692 382006 382682 400442 408677 414190 416906 473127 470720 768016 800100 39.75 67.3 1
08:51:05 2023-10-13 393940 387885 94801 95092 148578 153582 161991 160497 122107 118489 128565 130341 149317 148305 410878 445702 1285327 1266975 495643 516966 133821 118738 134644 135653 153966 153145 144782 145510 92970 95090 306753 273399 781909 791037 243864 241644 308147 309679 365527 355945 382587 383094 401174 409008 384266 429242 930329 969439 599673 503044 330980 326242 382274 381872 400975 405292 414183 418158 471466 468172 758874 798930 39.75 67.3 1
08:51:06 2023-10-13 387700 388069 96826 95310 149010 153122 162137 160096 122255 118422 128930 130455 146942 148166 413818 444521 1291079 1284339 502199 513842 134091 118903 134217 135841 154000 153145 144912 145506 93034 95187 307697 272170 787894 788455 243269 245427 306467 310620 365527 357268 378574 380773 404788 408972 385420 423498 926344 981172 595554 498542 330589 324816 382814 378885 401957 408390 414190 418490 468628 471349 768016 796559 39.65 67.3 1
08:51:07 2023-10-13 392804 388065 96830 95150 148914 153582 161620 160130 121817 118659 128744 130553 149282 148305 410878 442995 1291227 1278612 500727 517002 133821 118738 134217 136029 154249 149258 144782 145308 93034 95090 306753 272784 787307 788734 243693 242154 306966 309967 364104 357555 381756 380844 403579 407185 386614 428562 927695 975547 588804 499989 332156 323785 382721 381064 398392 407140 414777 420712 468742 471652 767605 798844 39.75 67.3 1
08:51:08 2023-10-13 390974 390011 94700 95287 149151 153931 162095 160874 121985 118741 128531 130586 149282 148790 410914 445137 1294899 1278073 497891 514022 133553 119199 134125 136213 153752 151634 144143 146428 93034 95254 306511 272748 779862 788722 243864 241644 309105 309931 365527 354308 380860 383974 402976 409008 382508 427280 930989 972229 588633 504544 330361 324238 382814 380773 401040 405009 412946 419218 471568 470287 759448 801272 39.75 67.3 1
08:51:09 2023-10-13 394489 388065 96631 95023 148812 153616 161620 160352 121851 118495 128744 130553 149317 148340 410878 442995 1291227 1277800 500727 517002 134099 118898 134861 136014 154643 151421 144713 145407 93034 95252 306989 272566 795312 790961 243377 242325 306966 310402 365527 358130 381756 384074 403543 409618 387195 427884 930218 978581 596944 498542 332156 324238 383085 380797 399529 407782 415072 418158 468958 469592 767746 796687 39.75 67.3 1
08:51:10 2023-10-13 394210 387804 94703 95092 148643 153547 161586 160463 121783 118732 128820 130586 149317 148720 411456 444304 1291954 1277999 499661 516930 134065 118704 134742 135985 154146 151528 144641 146123 93034 95187 306511 272711 790848 789841 243521 245427 306502 310620 365491 358094 381668 380737 403543 409582 387159 427848 926308 977888 590175 499247 332392 324816 382814 378885 399809 407747 415366 418785 468922 471543 770012 797254 39.75 67.3 1
08:51:11 2023-10-13 392536 388065 96767 95121 148478 154077 161586 160608 121749 118784 128682 130846 146873 148961 414111 444968 1294825 1277699 496575 516517 134091 118932 134555 135807 154214 153110 144782 145591 93190 93239 307697 272904 790573 789841 243684 242325 307431 310402 365527 354273 380860 383974 403543 409295 382472 427243 930989 972879 589995 505259 331847 324238 382814 381307 401004 405257 413201 418749 471533 470617 759986 800100 39.75 67.3 1
08:51:12 2023-10-13 392536 388065 96729 95125 148511 153829 161586 160608 121783 118741 128497 130855 149248 149241 410843 444304 1294899 1277037 497266 516966 133998 118985 134903 136063 154146 151528 145701 146123 93034 95221 306511 272904 783340 789841 243864 241644 307431 310620 365527 354308 380824 383980 402940 409582 382776 427243 931650 971968 599673 505259 332156 324465 382814 380773 401040 405292 413237 418785 474284 473728 762366 804454 39.75 67.3 1
08:51:13 2023-10-13 391804 390260 94736 95291 149556 153799 162485 160933 122154 118571 128889 130520 149420 148271 411492 445451 1294827 1281750 502511 513986 133973 118966 134895 135935 154249 153145 144952 145510 93034 95187 306753 272711 784362 788164 243521 240603 306502 311060 365491 357555 378574 383260 404788 408972 387688 423462 926308 979200 595554 498506 332392 324468 383085 378812 401076 408641 414777 418749 468692 471680 768016 797254 39.75 67.3 1
08:51:14 2023-10-13 391949 388069 94797 94961 148750 153582 161484 160352 121783 118427 128834 130308 149317 148236 411492 444340 1291227 1279928 501083 516930 133788 118903 134593 136042 153974 151422 145519 146123 93034 92974 306511 272940 786642 788722 243521 240637 306502 310838 365491 358094 378610 380773 404183 408972 386270 423462 926344 981172 594165 501032 333937 326617 383319 381799 402698 407605 413676 419908 468814 472378 767980 797820 39.75 67.3 1
08:51:15 2023-10-13 395404 388065 94655 95516 148243 153936 161552 160642 121581 118741 128394 131104 147149 148963 409690 444275 1291227 1270619 493843 516930 133788 118869 134555 136173 154000 152933 144782 145239 92970 95221 306753 272519 801071 790961 243864 241644 307896 309643 365527 355909 382932 382521 401138 408972 384266 428599 930329 969439 594165 503007 331215 324692 382274 382142 400409 405257 414439 418121 473127 468172 759437 797725 39.75 67.3 1
08:51:16 2023-10-13 390183 388065 94663 95022 148845 153547 162103 160096 121867 118066 128717 130455 147557 148337 415016 445186 1291116 1283423 502511 516749 133965 118932 134555 135867 154214 153075 144816 145274 93321 93239 304810 272098 791425 787606 243521 243008 309142 310655 365491 357555 378574 380808 403579 409355 385420 423462 926308 980584 595554 498542 332392 324816 382814 378885 401922 408355 414777 418158 468592 471680 768016 797820 39.75 67.3 1
08:51:17 2023-10-13 391600 388065 96838 95096 148808 153859 162103 160608 121783 118461 128744 130520 149524 148475 411492 442304 1291227 1279928 502153 513697 133821 118903 134589 135901 154214 153110 144782 145274 93034 95187 306753 272977 790451 788722 243521 243314 306537 312048 365491 357591 378610 382989 403579 408399 386614 425930 927658 979164 595554 499757 332392 324816 382814 378848 400442 407782 415094 418121 468592 473728 769901 797635 39.75 67.3 1
08:51:18 2023-10-13 395264 390260 94737 95291 148414 154009 161932 161020 121917 118721 128662 130945 149214 149241 410878 442995 1297409 1273369 495280 514022 133788 118704 134488 136192 154107 153110 144782 145274 93034 95187 306753 272977 786223 789841 243864 241644 307431 309931 365527 354308 381974 383938 402940 409295 383081 428526 931650 970099 598263 505259 331450 324816 381822 380773 400442 404691 413237 418158 471900 471543 758838 800100 39.75 67.3 1
08:51:19 2023-10-13 392016 388065 96767 95129 152264 153829 161620 160642 121615 118741 128497 130888 149282 149102 410843 442995 1294899 1276128 496759 514022 133788 118903 134589 136029 154249 153145 144816 145274 93034 95187 306989 273517 783727 788722 243864 241644 307216 309967 367704 354237 378682 383130 402940 409008 381936 429378 930989 974874 589995 505397 332392 327310 383629 383766 403822 405187 416252 418603 474466 471606 758838 801272 39.75 67.3 1
08:51:20 2023-10-13 394489 388065 94764 95412 150971 153795 162069 160463 121783 118461 128682 130487 147369 148271 411167 442649 1291227 1276184 499439 516930 134427 118738 135293 135619 154188 153003 144654 145274 93034 95187 306753 272748 792106 790400 243440 245392 308597 309967 365527 358094 381974 380773 403579 409008 386614 427884 926308 975816 596944 498506 332156 323750 383356 378885 401542 408737 415072 419082 468994 468864 766894 795396 39.75 67.3 1
08:51:21 2023-10-13 391132 388069 96767 95125 148478 153829 161620 160608 121871 118659 128717 130846 147317 148961 414038 447223 1295782 1277946 498060 516384 133528 119165 134416 136389 153258 151847 144313 145780 92899 93335 306753 272722 780363 787606 243864 242253 309542 310366 367437 354308 378574 383094 403223 411130 383081 425930 931650 978581 598263 504544 332392 326654 381159 383224 402842 405328 415366 416833 472872 472414 761136 800100 39.75 67.3 1
08:51:22 2023-10-13 390803 388065 96670 95129 148343 153829 161654 160924 121749 118659 128565 130553 146804 148440 411492 449725 1294899 1278982 498244 516930 133863 119102 134150 136367 153966 151421 144411 145437 92777 95288 306753 274950 780548 787606 243864 241984 307001 311060 367767 356445 378574 382825 403543 412069 386590 423462 931650 978581 590175 503793 332156 324957 381159 381603 402240 406535 412620 414489 472191 474398 764435 801766 39.75 67.3 1
08:51:23 2023-10-13 395816 388069 94671 95291 148741 153867 162001 160506 121985 118687 128820 130963 149214 148271 410843 442093 1292948 1276128 499306 514022 134461 118472 135375 135827 154781 152826 145355 144668 93034 95023 306753 270531 794014 790290 243693 242154 309142 309967 363304 356480 382587 380808 403543 406544 386614 428562 928352 975816 596944 499989 332156 324816 382686 381064 401433 407426 415366 420712 469066 468172 767827 797455 39.75 67.3 1
08:51:24 2023-10-13 394769 388065 94655 95129 148540 153616 161654 160642 121699 118659 128717 130586 149282 148096 411492 439727 1291227 1276184 498244 513986 134040 118704 134903 135636 154283 151103 145697 145920 93034 95056 306511 270423 787948 791001 243864 242154 306502 311854 364943 354343 381704 382485 405395 407720 383081 428223 924905 972041 594165 503175 333100 324672 384987 382953 401542 407284 415293 420530 472981 471724 767266 797124 39.75 67.3 1
08:51:25 2023-10-13 390766 388065 96729 95450 150773 153582 161957 160642 121817 118659 128717 130704 146770 148405 411228 448380 1294779 1278036 498244 514022 133884 119019 134184 135930 154214 151209 144611 145034 93137 95090 306753 274562 785856 786492 243864 242154 307216 308958 367731 357304 378646 382790 402693 411805 385455 423534 930012 978581 599673 503044 331920 325743 381159 381064 402240 406500 413237 416870 470942 471715 760023 797725 39.75 67.3 1
08:51:26 2023-10-13 394210 387366 96834 95129 148540 153616 161654 160608 121783 118732 128531 130813 147317 148718 414001 440966 1291147 1277946 500824 516749 133998 118966 134674 136233 154214 153145 144850 145510 93034 93271 309704 270459 785978 789848 243864 242253 306933 311854 365527 355374 381704 382521 406002 409582 383116 427884 926344 970136 598334 501550 332599 324816 382814 380737 400406 406535 413017 418785 471568 471579 770267 799496 39.75 67.3 1
08:51:27 2023-10-13 393940 388065 94769 95158 149151 153475 162137 160642 122846 118775 128778 130586 146778 148755 412107 442959 1284467 1276128 503227 516930 133662 119102 134611 136286 154000 153181 144681 145780 93034 95254 306753 273363 781369 791001 243864 241511 306969 310437 368020 355909 381704 381913 406038 411491 383960 427582 929011 970136 594165 499283 331592 324727 381734 382953 401004 408390 413896 416906 470872 472318 772132 802375 39.75 67.3 1
08:51:28 2023-10-13 392280 390265 94825 95156 148883 153940 162001 161020 121985 118721 128786 130553 149374 148790 411492 446907 1305997 1279891 494618 516966 134225 118738 134928 136356 154188 153110 145266 145274 93034 95221 303875 272591 787055 786492 243418 242154 310491 309426 365491 357591 380824 384310 401102 409618 386614 426604 931654 980584 594165 501550 330980 325707 380972 381064 401076 407521 414583 419118 469030 471018 756657 796559 39.75 67.3 1
08:51:29 2023-10-13 392536 388065 96737 95400 148309 153970 161620 160865 121817 118775 128744 130846 146804 148475 410843 443030 1303219 1279928 492411 514058 134314 118704 134809 135708 154497 150997 145013 145034 93034 95187 306753 272170 804153 787335 243864 242154 310505 311129 365491 357842 378682 382217 401102 409008 387195 426604 931650 981924 584939 502004 331450 327541 383356 380919 403536 406394 417733 419232 468814 470840 759537 797798 39.75 67.3 1
08:51:30 2023-10-13 393096 388065 96805 95454 149046 153547 162103 160608 121783 118741 128717 130846 149317 148790 411492 442995 1284740 1274313 502237 517733 133872 119019 134184 136148 153966 151421 144611 145337 93034 93259 306753 273786 780863 789841 243521 240672 306502 309931 366627 355410 380860 380773 405109 411455 383116 427243 927658 970099 590175 495702 332864 324465 381159 382142 400406 408641 414190 416870 473127 471342 767473 799533 39.75 67.3 1
08:51:31 2023-10-13 392540 387547 94591 95220 152264 154077 161586 160676 121581 118891 128408 131272 146839 149483 414038 441768 1302284 1287235 495170 513842 134124 118849 134928 136488 154570 153110 144850 145239 93034 93239 307697 270531 801158 787606 243864 240966 309433 310909 364431 356480 378682 384279 402338 407185 385420 426604 929011 979200 594165 505976 331920 324816 381845 381064 401040 404408 413237 419451 469066 469628 760592 795396 39.75 67.3 1
08:51:32 2023-10-13 387952 389852 96734 95121 149014 153611 161654 160386 121783 118495 128565 130553 149282 148790 411492 442093 1294899 1285468 501796 514022 133821 118738 134589 136029 154107 153110 144816 145274 93034 95187 306753 272134 784976 785936 243864 242325 306039 311345 364943 355945 378610 384243 405431 408399 385149 423534 929011 983504 594035 504544 331592 324816 383356 381874 403161 405292 414190 419451 472459 472449 765355 799413 39.75 67.3 1
08:51:33 2023-10-13 393250 390260 94761 95250 148576 154004 162001 161020 122188 118721 128786 130586 149282 148683 410878 447077 1290101 1267718 498244 513697 133817 118738 134716 136048 153932 151528 144541 146123 93034 95221 306511 273592 780772 792156 243693 241953 308147 309426 365563 355410 382587 380808 403278 410265 384842 428635 929011 968753 598334 499757 331215 325217 382274 381872 400975 406251 414317 417531 471792 466863 762252 797762 39.75 67.3 1
08:51:34 2023-10-13 393470 388065 96771 95227 150383 154043 161586 160976 121716 118823 128497 130945 146735 149206 410843 444340 1294899 1274313 495280 516930 133973 119068 134742 136055 154214 151528 144543 146123 93034 95187 306511 272904 783727 790961 243864 241644 307896 309896 365491 355339 382514 384243 402904 409547 383116 429169 931650 972632 592775 504965 331898 327042 383319 383224 402395 405151 417140 419196 475437 472725 758801 800063 39.75 67.3 1
08:51:35 2023-10-13 391907 387587 94829 95417 151077 153589 162294 160574 119015 118427 128896 130883 146735 147957 411456 442614 1294626 1281750 501083 516930 133872 118869 134776 136131 154214 151138 144611 145236 93034 95187 306753 272519 789308 788164 243521 240603 308706 310366 367954 358058 378574 383260 404432 408937 386270 426300 926271 979128 590175 498506 332392 326654 383356 378848 401076 408641 414777 419082 468922 471680 770008 797254 39.75 67.3 1
08:51:36 2023-10-13 387948 388065 94700 95058 148952 153122 161957 160463 121783 118461 128710 130553 149386 148271 411456 441732 1294899 1287272 502511 513950 134107 118869 134716 136029 154111 151528 145701 146123 93034 95187 306511 272519 786590 786492 243864 245564 309105 311569 367704 356231 378429 382987 405536 408830 385240 427548 928790 985538 596854 504113 331556 326472 383356 381312 405831 406464 414153 419378 471430 472414 767716 796559 39.75 67.3 1
08:51:37 2023-10-13 395889 388065 96734 95538 150343 154077 161586 161088 121665 118741 128497 130945 146770 148648 410843 446797 1293061 1266938 495280 517696 134065 119068 134776 136127 154180 151280 144611 145236 93034 95187 306753 272711 788096 791001 243864 241644 308327 309931 365527 355909 382894 383668 402621 409870 384842 428562 931650 972632 592775 504507 331450 324430 382544 382682 401259 405292 414147 418121 474466 468829 760592 804665 39.75 67.3 1
08:51:38 2023-10-13 390837 387885 94696 95220 149188 153726 162373 160506 122120 118456 128965 130455 149421 148236 411456 444326 1296672 1287272 501381 513986 133897 118903 134827 136115 154180 151209 144611 145034 93034 93036 306753 272519 796851 788164 243485 240603 308706 310584 365456 357519 378538 383260 404467 408937 385420 423426 926234 979164 598334 498506 333100 324816 383356 378885 402240 408355 414777 419378 468958 473131 767980 797254 39.75 67.3 1
08:51:39 2023-10-13 387912 388065 94728 95087 148783 153088 162069 160318 121952 118427 128923 130431 149490 148271 410878 446601 1293979 1283612 500709 516529 134006 118903 134589 136029 154214 153217 144747 145475 93034 95187 306753 272748 784412 788722 243521 240603 308561 310620 365456 358094 380824 380773 403579 408972 387159 425930 926308 979967 587434 501032 333937 326545 383319 381494 402698 407605 414043 421144 468778 472235 770012 797820 39.75 67.3 1
08:51:40 2023-10-13 395889 388065 94660 95450 150193 154043 161552 160976 121665 118741 128531 131063 146563 148683 409690 444310 1293979 1270619 495280 516966 133863 118869 134555 136148 154214 151315 144611 145034 93034 95187 306753 272711 785856 790964 243864 241474 308112 309931 365491 355374 382857 383130 402302 409582 384266 429473 930292 971500 616908 504507 331450 324692 382814 383224 401542 405257 414475 418749 472195 469193 760554 800063 39.75 67.3 1
08:51:41 2023-10-13 395329 389816 96703 95125 152255 153803 161552 160850 121631 118823 128408 130945 149282 149102 409654 445642 1293979 1268777 495280 514022 133754 118704 134589 135901 154214 153145 144782 145274 92970 95187 306753 272519 797606 790406 243864 241984 307431 312490 367704 357644 381719 382987 402761 409440 382974 428380 931267 974220 592775 505259 331920 324238 382814 381575 403251 405222 415366 418713 472231 469522 761747 801840 39.75 67.3 1
08:51:42 2023-10-13 393055 388065 94663 95092 148849 153582 161991 160608 121986 118461 128531 130520 149317 148478 410878 442959 1291227 1276221 499624 516662 133973 119102 134555 135935 154214 153110 144816 145730 93034 95187 306753 272940 784240 788722 243521 240603 306931 310620 365491 358346 380824 380773 404467 409008 387159 425930 926271 979967 588804 499210 332392 326654 382814 378812 400406 407747 414777 418121 468190 469592 769864 796428 39.75 67.3 1
08:51:43 2023-10-13 395324 390102 94704 95287 150405 154009 161854 160986 120196 118687 128394 131594 147080 149800 412939 444340 1294626 1276128 494856 514022 134023 118903 134919 135927 154712 153110 144654 145510 93034 95187 306511 272519 789055 789841 243864 241644 308147 310366 367954 354308 382010 383130 402302 409582 383116 430225 931650 970812 584692 504544 331920 324465 382814 383224 401542 405257 413820 418158 471864 468864 759673 801235 39.75 67.3 1
08:51:44 2023-10-13 396180 388065 96729 95125 152194 154077 161586 160642 122039 118741 128497 130553 149214 148963 409654 446907 1292789 1266938 493806 513986 133973 118903 134827 136029 154214 153110 144952 145475 93034 95154 309686 272711 792338 790406 243864 241644 307861 309896 366327 355374 382587 383130 401984 409295 383116 428526 930989 971500 594165 504214 332392 327273 383012 383224 401542 404833 416547 417976 473359 471724 761822 800063 39.75 67.3 1
08:51:45 2023-10-13 392463 388060 94761 95446 149634 153761 162069 160574 121783 118427 128565 130724 147386 148271 410554 441840 1291190 1278982 500810 513950 133754 118985 134589 136029 154107 153038 144782 145374 92970 95154 306753 272519 787307 788164 243178 240568 308706 309931 365491 358346 378610 380773 404147 408972 386614 423498 926271 980497 594165 498506 332392 324816 382814 378848 400723 407782 414777 418158 468922 470287 767473 796391 39.75 67.3 1
08:51:46 2023-10-13 391877 388065 94737 95030 148952 153582 161991 160352 121867 118427 128834 130553 149282 148236 410843 441840 1291227 1281355 501083 516966 133788 118704 134589 136029 154283 149464 144816 145475 93034 95187 306753 272748 784991 788722 243521 240603 306502 312934 367964 358347 381514 384074 404608 409440 386434 425785 927686 983173 594165 499210 332392 323750 383356 378848 404410 408679 414777 418713 468592 471680 769280 797783 39.75 67.3 1
08:51:47 2023-10-13 392959 388065 96830 95224 152229 154077 161864 160976 121665 118823 128531 130978 149248 149102 410843 443616 1294899 1270619 494579 513986 133754 118671 134593 136293 154249 153145 144952 145475 93034 93164 306753 272940 791667 790406 243864 241644 309287 312121 365527 354273 382010 383974 402657 409906 383081 428562 930989 972193 592775 505259 332120 324692 382814 381842 400442 405292 413237 420020 471900 469592 758874 802375 39.75 67.3 1
08:51:48 2023-10-13 391106 387849 94856 95089 149255 153445 162520 160506 122154 118292 129006 130487 147591 148236 411492 441768 1291227 1285255 502511 513950 133788 118704 134776 136068 154111 151768 145697 146022 93034 95187 306511 272134 792156 787606 243693 240637 306502 310873 365491 356445 378538 380808 404788 408972 384266 423426 925615 979200 594165 498542 331054 324816 382814 380795 402276 407782 414190 418785 468958 471680 769827 797254 39.75 67.3 1
08:51:49 2023-10-13 389952 389884 96767 95058 148680 153308 161620 160371 121783 118461 128744 130553 149248 148616 411492 441385 1292909 1285431 502511 514022 134006 118704 134589 136038 154249 151315 144782 145578 93034 95187 306753 272134 785098 786492 243864 242325 306969 312934 364907 356970 378574 384243 405073 408364 384842 423498 930057 984895 598189 504251 333811 324672 384406 382646 403337 405187 414043 419305 471575 472271 765428 797688 39.75 67.3 1
08:51:50 2023-10-13 395889 388065 96729 95125 149017 153974 162069 160831 121716 118659 128497 130565 146632 149151 409619 446336 1291227 1267718 494929 516640 133805 118704 134593 135935 154283 151422 145519 146123 93034 95187 306511 272940 794226 791001 243864 241590 308327 311606 365491 356195 383164 383094 402052 409582 384806 429850 931650 970812 602492 503007 331450 324692 382814 382142 400975 405328 413856 418158 473127 468782 758301 797762 39.75 67.3 1
08:51:51 2023-10-13 395329 388065 96699 95125 152086 154111 161586 161010 121581 118741 128497 130978 147232 148998 412647 444275 1293979 1268814 494192 516930 133805 118903 134555 135807 154107 153003 144952 145274 92970 95187 306753 272134 782515 790961 243576 241644 307931 309896 368225 356195 382873 385436 401877 408866 384123 429059 930842 970702 571333 502432 331450 324465 382814 382142 400975 405669 416437 418121 473127 468172 758301 801233 39.75 67.3 1
08:51:52 2023-10-13 390766 388069 96834 95092 150764 153122 161830 160318 121783 118427 128565 130520 149490 148305 411456 444389 1294899 1286355 502153 514022 133788 118869 134555 135845 154000 151209 144782 145578 93034 95187 301049 272251 784870 785380 243693 245493 306825 310838 367183 356195 378538 381949 405359 408686 384842 426829 926271 983431 591385 501550 331323 324816 383087 382142 403444 407105 413896 419414 471792 472414 765773 799982 39.75 67.3 1
08:51:53 2023-10-13 389916 388065 94769 94927 149188 153441 162137 160318 121871 118066 128744 130166 146839 147957 410554 441840 1291227 1282699 502511 516930 133889 118704 134924 136046 154214 151172 144912 145437 92933 93271 304810 271989 801634 787496 243512 243008 308669 310695 365491 356946 378538 380773 404788 409298 385384 423426 926308 980584 592917 501032 331592 324816 383085 381872 403161 407140 413566 419082 471792 472414 765773 796559 39.75 67.3 1
08:51:54 2023-10-13 394769 388060 96699 95487 152229 154077 161440 160865 121581 118659 128408 130586 149248 148963 409654 444310 1293979 1268777 494659 514058 133754 118704 134184 136029 154249 153145 144952 145510 93034 95221 306753 272940 790392 789848 243864 241644 307861 309931 365527 354343 382010 384016 402338 409582 382776 428526 931650 972632 598263 504251 332392 327310 383319 383693 402680 405151 416547 418603 474466 471724 760703 801580 39.75 67.3 1
08:51:55 2023-10-13 387912 388065 94668 94927 148883 153837 162397 160633 121952 118100 128744 130553 147557 148166 410878 445924 1291227 1283612 502153 514022 133754 118704 134589 136063 154214 153181 144816 145239 93034 95221 306753 272519 787552 787606 243864 240603 308488 311315 365527 356480 378538 381343 405395 409008 387688 423498 926344 982042 592775 499989 331323 324206 383085 381064 402842 407782 414190 418785 468800 472414 767436 797820 39.75 67.3 1
08:51:56 2023-10-13 388637 388065 96905 94965 148985 153122 162137 160096 121733 118100 128744 130308 149282 148271 410554 441840 1291227 1285440 502511 516966 133754 118903 134555 136029 154249 153110 144816 145338 93034 93259 306753 272519 784484 786492 243864 240603 308488 310873 365277 356267 381194 384854 405251 408830 384970 427697 926088 984141 596854 501331 333811 324816 383085 381872 402842 407499 413602 420020 469102 472414 766894 800093 39.75 67.3 1
08:51:57 2023-10-13 395609 388065 94628 95125 152229 153829 161586 160608 121665 118625 128497 130553 149248 148755 409654 444310 1291227 1268814 494579 516966 133800 118903 134555 135935 154214 153110 144952 145274 93034 95187 306753 272555 782853 789848 243864 241474 309324 309896 365491 355374 382623 383165 401702 409008 384266 428562 930989 969439 586063 503757 331450 323785 382274 382682 400975 404691 413856 418158 471864 468864 760014 801729 39.75 67.3 1
08:51:58 2023-10-13 394489 387885 96703 95162 150330 153970 161586 160898 121615 118659 128318 130945 146633 148822 410878 447865 1293979 1270656 494579 514022 133909 118903 134555 136029 154249 151208 144912 145437 93190 93335 309704 272602 786642 790961 243828 241948 310236 312066 365349 356217 382587 383130 401174 408401 385169 428562 931378 971500 594165 503500 332392 324238 382274 382682 401259 405292 413856 418158 471568 468864 758874 800100 39.75 67.3 1
08:51:59 2023-10-13 391042 388065 96834 95050 148614 153156 161991 160352 121783 118100 128565 130308 149282 148740 409690 441840 1291227 1279928 500673 516735 134082 118704 134555 135930 154463 151421 144511 145253 93034 95155 306753 272555 788497 788722 243521 245392 308755 310402 365491 358130 381435 380808 403615 409295 386614 427884 926308 975816 588804 498506 332170 326545 383319 378560 401542 407641 415366 418640 468814 472391 769975 797783 39.75 67.3 1
08:52:00 2023-10-13 392212 388065 96805 95129 148372 154261 161518 160865 120115 118775 128531 130978 149248 148926 410554 442995 1296740 1276128 496407 517769 133788 118704 134589 136063 154249 153181 144782 145274 93034 95187 309704 272134 784778 788722 243864 241644 307431 309931 366077 354273 380860 383974 403259 409618 382776 428936 930329 972916 598263 504544 331920 324238 382544 380773 401040 404974 413237 418785 471900 470983 758874 800136 39.75 67.3 1
08:52:01 2023-10-13 392271 388060 96699 95162 148338 153863 161620 160642 121581 118741 128531 130978 146804 148718 409690 442995 1294899 1275220 495316 514022 133876 118738 134920 135913 153799 151421 144611 145034 93034 95187 318077 272748 782346 788722 243864 241644 307431 309931 367183 356902 381450 386530 402689 408866 382974 428077 931576 974947 594165 505112 332392 326472 382814 380773 401040 405957 416141 418417 474284 470652 760629 802338 39.75 67.3 1
08:52:02 2023-10-13 391394 388065 96767 95281 148511 153122 162137 160096 121783 118100 128744 130130 149282 148132 410878 442304 1291227 1279928 501522 513986 133696 118738 134184 136068 154214 151421 144816 145477 93034 95056 306753 272134 782636 787606 243521 245427 308706 310655 365491 357555 378574 380582 404183 408972 386578 423462 925615 980497 594165 495666 332392 323750 382814 378885 401076 408390 414777 418785 468628 471018 768016 796428 39.75 67.3 1
08:52:03 2023-10-13 391060 388065 94671 95125 148749 153475 161991 160352 121817 118100 128834 130524 146839 147957 411492 442268 1291227 1281355 501083 516966 133872 118903 134589 135952 154214 149361 145013 145337 93190 93303 307697 271989 783461 789841 243756 243008 308706 310731 365349 358058 380652 380773 404467 409008 386018 426904 926271 980316 592917 498506 332392 324816 383085 378885 401976 408390 414777 418785 468262 471018 767436 796687 39.75 67.3 1
08:52:04 2023-10-13 394769 388065 96729 95154 152299 154111 161898 160642 121581 118775 128318 130798 149075 148998 410878 442995 1294899 1270693 495316 514022 133788 118704 134217 136063 154214 153181 144816 145274 93034 95221 306753 272784 785856 788734 243864 241644 309542 309931 365491 354308 380860 383165 402976 409008 382508 427920 930329 972916 591385 505259 332120 327079 383319 384273 403822 405187 415366 420943 474466 473059 760080 802375 39.75 67.3 1
08:52:05 2023-10-13 390910 388069 94623 95092 148652 153582 162387 160361 121867 118427 128868 130341 149317 148271 414111 442304 1291227 1283612 502153 516601 133788 118738 134589 135858 154249 151209 144816 145582 93034 95221 306753 272555 791182 787606 243521 240637 306502 310620 365527 357591 378380 380808 404788 409008 385455 423498 926308 979200 595554 498578 332392 324816 382814 378885 401076 407782 414190 418785 468592 471018 768696 797254 39.75 67.3 1
08:52:06 2023-10-13 390783 387844 96813 94965 148614 153122 161991 160096 121699 118100 128565 130341 149282 148271 410878 442304 1291227 1279965 502153 516966 133788 118738 134589 135935 154214 151315 144816 145376 93034 95056 306753 272134 790649 786492 243178 245564 306502 312048 365491 359678 378393 383187 404501 408866 386470 423390 925927 981319 595554 500321 333337 324816 382814 381872 403161 407426 413932 418640 469030 472414 765810 795396 39.75 67.3 1
08:52:07 2023-10-13 394769 388065 96733 95158 152294 154390 161586 160898 121581 118857 128318 131023 149007 148926 409690 442995 1291227 1270656 493843 516749 133821 119019 134184 135841 154000 153003 144816 145409 93034 95090 306753 272555 783727 788697 243864 242217 307431 311827 365527 354308 380860 383974 403295 409008 382472 427280 930329 972916 599673 505705 331920 324238 382274 381610 401076 405292 414245 418822 472231 470983 758874 800100 39.75 67.3 1
08:52:08 2023-10-13 392263 388078 96738 95129 148641 153863 161620 160642 121581 118693 128531 130586 146804 148475 409690 442959 1293979 1275220 496444 514022 133884 118937 134589 136054 153799 151315 145013 145437 92899 93271 307697 271989 789233 789841 243864 242154 309579 310224 365384 356650 380824 383938 402374 409008 385496 428271 930989 972229 585784 504544 332392 327079 382544 380737 401040 405957 413273 418490 472267 470287 758285 800100 39.75 67.3 1
08:52:09 2023-10-13 393990 388065 96805 94998 148647 153156 161878 160463 121883 118100 128565 130520 149282 148305 410554 441840 1293061 1277165 500371 514022 133788 118738 134589 135841 154249 152896 144782 145274 92906 95090 306753 272708 785000 788722 243178 245392 308633 309967 365277 357591 381740 380773 403615 409008 387231 430446 926344 975816 596944 498542 332156 326581 384136 378596 402680 407641 415366 418640 468778 471724 770012 797746 39.75 67.3 1
08:52:10 2023-10-13 393899 388065 94704 95092 148583 153582 161620 160318 122188 118461 128531 130873 147080 149070 414038 444086 1295749 1281594 501046 516785 134091 118932 134895 135893 154326 153613 144981 145576 93034 95154 306511 272134 783340 788722 243106 242325 306502 309931 365749 358238 380824 380773 403543 408937 387159 428220 926308 978581 596944 498506 332392 324238 383085 378848 400406 408355 415366 418749 468958 470287 769463 797820 39.75 67.3 1
08:52:11 2023-10-13 393652 388065 96833 95129 152086 153970 161586 160608 121547 118659 128408 130945 149214 148998 410843 442995 1294899 1274313 496488 513986 134011 118869 134593 135935 154249 153110 145506 145475 93034 95187 321062 272098 787429 788722 243864 241644 307896 309931 365527 357408 382295 386660 402654 409621 383009 429059 931576 972151 591385 504361 332392 326400 383085 380737 399773 405257 416437 418640 472195 469522 758301 801121 39.75 67.3 1
08:52:12 2023-10-13 389662 388065 94761 95092 149255 153441 162250 160438 121867 118427 128744 130398 149490 148236 410878 441768 1291227 1282699 502153 513950 133788 118704 134589 136046 154214 150997 144816 145578 93034 95187 317494 272098 783242 786492 243521 245427 308706 312490 365491 356445 378538 381343 404788 408972 386590 423462 924924 979200 598263 499247 332392 324468 382814 381064 402558 407747 414190 419082 468764 472378 768016 796559 39.75 67.3 1
08:52:13 2023-10-13 392499 388060 94668 94965 148849 153582 161957 160318 121783 118066 128868 130524 146770 147957 410878 441840 1291227 1278982 501083 513986 133880 118903 134589 136131 154249 151421 144611 145437 93190 93133 304810 272228 783364 788649 243341 242837 309360 310695 365349 358454 378646 383260 403579 408972 386578 428767 926234 979967 592917 498506 333064 327115 383356 378812 400406 407782 415072 420057 468262 470617 766857 796687 39.75 67.3 1
08:52:14 2023-10-13 394210 388065 94628 95129 148338 153970 161552 160608 121547 118857 128559 130586 149007 148963 410554 442995 1293979 1274313 494893 513986 133792 118903 134593 136029 154249 153110 144952 145274 93034 95187 306753 272098 783097 788722 243864 241644 307896 309931 365527 354308 382587 383938 402338 409906 383116 428562 930292 970099 594165 504544 331920 327273 383319 384236 402644 405187 416547 418603 474466 471724 764002 802375 39.75 67.3 1
08:52:15 2023-10-13 394769 388065 96737 95158 150334 154077 161586 160865 121581 118823 128497 130978 146633 148683 410554 446373 1296672 1273983 495170 513842 134070 118966 134708 136218 154124 151243 144611 145337 93034 95221 307697 272134 790952 792010 243864 241644 308112 309896 365527 357914 382748 383704 402302 409582 385149 429850 930012 970812 590175 503757 331450 324692 382544 381313 401542 405292 413856 418749 471533 468864 758012 800063 39.75 67.3 1
08:52:16 2023-10-13 388727 388065 94769 95096 148578 153717 162103 160096 121783 118427 128834 130341 149386 148302 410878 441840 1291227 1281750 501083 516749 133788 118704 134555 135807 153966 153110 144816 145439 93034 95187 306753 272134 784119 787606 243693 243350 306502 312048 365491 357519 378321 384001 404501 408724 385855 423390 927686 982747 595554 501828 333337 324780 383356 382142 403161 407105 413895 419159 471466 472378 768919 797725 39.75 67.3 1
08:52:17 2023-10-13 393271 389889 94696 95125 152194 154077 161586 160976 121581 118931 128531 130978 146873 148998 410843 444310 1291227 1270619 494192 513986 133973 118903 134593 135935 154283 153145 144952 145510 93034 95187 306753 272134 788998 790961 243864 241644 307896 309896 365527 357291 383128 383094 401738 409008 384806 429850 930717 969439 594165 503007 331450 324727 382274 382142 400975 405328 414475 418158 473796 468818 758874 797762 39.75 67.3 1
08:52:18 2023-10-13 395779 388101 96737 95096 148268 153936 161586 160642 120251 118775 128531 130586 149214 148755 410554 444310 1291227 1266975 494542 513950 133796 118704 134593 136280 154249 153145 144952 145472 92933 93239 304810 272686 781788 792083 243792 241984 308257 309754 368476 356302 382711 382450 401174 409582 384806 430237 931650 969402 594165 500732 330980 326545 382778 382142 400692 405328 414475 418121 471792 468172 760629 797725 39.75 67.3 1
08:52:19 2023-10-13 388592 388069 96800 94961 149255 153088 162103 159654 121783 118100 128531 130130 147267 148236 410878 441840 1291227 1283612 500861 513950 133788 118738 134184 136063 154214 153145 144816 145274 93034 95187 306753 272134 799117 786492 243233 240603 306502 310873 365527 356195 378538 381343 405395 408972 384842 423462 925615 982006 588084 500025 331090 324816 383319 381924 404968 409878 414043 418936 468886 472307 770012 798919 39.75 67.3 1
08:52:20 2023-10-13 391319 388065 96772 95083 148583 153582 161991 160352 121783 118100 128531 130130 148198 148654 411456 441552 1294789 1282433 502450 513842 134326 118966 135199 136539 154017 153649 144475 145474 93292 95154 306511 272134 783242 787335 243396 243008 308561 310620 365527 357555 381465 383260 404183 408972 386578 423498 926308 973620 589661 498506 332392 324816 382814 378885 401040 408071 414777 418785 468592 471018 768622 797820 39.75 67.3 1
08:52:21 2023-10-13 394498 388065 96712 95162 152229 154077 161440 160642 121547 118659 128531 130978 149144 149102 410878 443030 1293979 1270656 493806 513986 133788 118903 134814 136190 154249 153110 144952 145274 93034 95187 318077 272555 783218 790961 243864 241644 307896 309931 365527 355945 382332 385983 402088 409621 387413 429703 930915 971463 592775 503610 331920 326861 382778 382953 401259 405292 413892 418790 474065 468829 756657 800100 39.75 67.3 1
08:52:22 2023-10-13 391050 387813 94793 95240 148545 153122 162103 160096 121817 118100 128834 130341 149386 148271 410878 441840 1291227 1279928 499661 513986 133788 118738 134589 135841 154249 153110 144816 145510 93034 95187 306753 272134 788674 788722 243521 242325 307181 310402 365527 358381 381398 380773 403579 409008 387195 427884 926344 977717 590175 498506 332392 324816 382814 378885 399845 407747 415366 418785 468994 469557 769465 797031 39.75 67.3 1
08:52:23 2023-10-13 392536 388065 96805 95125 148478 153475 161620 160352 121783 118461 128531 130646 149282 148271 410843 441768 1291227 1277699 500016 513986 133821 118903 134776 136051 154283 149464 144641 146123 93190 93303 303761 272457 795876 790701 243377 243008 309579 310695 365384 358490 381792 381307 404432 409008 387777 427207 926161 979967 596944 498506 332392 326654 383319 378885 405175 408677 415366 419082 468994 470287 768016 796687 39.75 67.3 1
08:52:24 2023-10-13 393652 388065 96737 95162 148274 154111 161415 160865 121615 118775 128497 130855 149248 149241 410843 442995 1294899 1274313 495353 516966 134006 118985 134593 136327 154249 153145 144952 145274 93034 93036 306753 272519 785316 789841 243864 241644 307896 310402 365527 355090 383164 384243 402338 409618 383152 428599 930989 970099 596854 504544 332120 324465 383319 383965 402680 405957 417140 420619 474466 471724 761165 802375 39.75 67.3 1
08:52:25 2023-10-13 394769 388065 96699 95158 152264 154004 161440 160642 121581 118857 128497 130945 149282 149102 411553 445004 1296672 1273983 496030 513878 134099 119000 134895 136150 154605 151954 145923 145369 93294 95187 306511 272519 785477 789848 245171 242154 307896 312048 365563 354343 382332 384136 402940 409906 383116 428599 930989 971506 592775 503390 332156 324465 383085 381610 400406 405328 413856 418785 473912 469557 758874 800100 39.75 67.3 1
08:52:26 2023-10-13 392463 387804 96771 95129 148919 153479 162103 160352 121817 118568 128744 130520 147080 148966 410554 441804 1291227 1278036 501083 516930 133788 118903 134589 135935 154249 153074 144816 145510 93034 95221 306511 272134 785489 787606 243521 245392 307001 310584 365527 358441 378646 383187 403896 409333 387215 425821 926124 979894 590175 500321 333100 326617 383049 381064 402842 407782 414190 418158 468814 472378 767980 795396 39.75 67.3 1
08:52:27 2023-10-13 391829 388060 94732 95285 149155 153871 162157 160506 121901 118326 128607 130365 146977 148096 413525 444340 1293979 1278073 500371 513986 134629 118966 134555 135995 154249 153145 144782 145137 93000 95221 306753 272264 782030 788164 243350 245392 306502 309967 365527 358130 378682 380773 403579 408972 386614 425966 926308 978581 596944 495666 332429 324816 383319 378848 399880 407782 414777 418158 468958 473022 765810 796687 39.75 67.3 1
08:52:28 2023-10-13 392540 388065 96699 95125 148681 154009 161620 160608 121581 118775 128408 131143 147080 149487 409690 441804 1293979 1274313 495316 516966 133800 118738 134593 135935 154249 153145 144952 145274 92933 93303 306511 272264 790208 790961 243864 241644 309797 309790 365384 354663 382135 384100 402904 409618 383116 428599 931429 971470 584178 504544 331450 324238 383319 383766 400406 405957 413856 418785 471533 469592 758301 799533 39.75 67.3 1
08:52:29 2023-10-13 393127 388069 94728 95092 148783 153475 162137 160574 122222 118461 128565 130524 146770 147957 410878 441840 1291227 1277165 500371 513950 133897 118738 134589 136029 154249 151315 144611 145034 93034 95221 306753 272134 782636 788164 243521 245427 306537 309967 366077 358669 380860 380808 404183 409008 387195 427918 925615 978581 592917 495702 332156 324816 382814 378560 402680 408392 414556 418640 468778 469486 768835 796576 39.75 67.3 1
08:52:30 2023-10-13 393383 388065 96733 94961 148647 153582 161654 160284 121817 118461 128531 130308 149248 148132 410554 441840 1291991 1277797 500935 513806 133906 118849 135026 135927 154111 153363 144679 145373 93034 95187 318077 272134 782273 788722 243233 242837 306502 309931 365527 358094 380824 383260 403579 409008 386614 426905 924831 978581 588804 495666 332392 324672 382544 378848 399880 407782 415072 418749 469986 469628 765810 796687 39.75 67.3 1
08:52:31 2023-10-13 393374 388065 96733 95125 148272 153829 161586 160608 121581 118693 128497 130586 146566 148475 409654 442339 1291227 1274313 495046 513986 133897 118903 134184 136050 153765 151315 144611 144934 92970 95090 306753 272134 787708 788722 243864 241644 307466 309931 365527 354343 381435 386259 402088 409333 385496 428950 931576 971140 594165 504397 331920 327115 383319 383766 400406 405292 413237 418785 475401 469628 757673 801158 39.75 67.3 1
08:52:32 2023-10-13 394210 388065 96729 95484 148712 154403 161898 161209 121783 118755 128428 130996 146977 149101 412939 445851 1294899 1273406 495280 516966 134044 119029 134861 136182 154249 151315 144952 145510 93190 93335 306753 272555 800949 789657 243864 241644 307931 309967 365563 355374 382894 383201 402338 409582 384878 429850 931650 971506 594165 504544 331920 324727 382814 380737 401433 405328 414183 418158 471900 468864 758838 801606 39.75 67.3 1
08:52:33 2023-10-13 390766 388065 96800 94927 148816 153122 161688 160352 121649 118134 128778 130341 149179 148271 410878 441768 1291227 1279965 501796 514022 133821 118738 134589 135961 154249 151315 145596 146022 93034 93259 306511 272264 786100 788686 243792 243008 309142 310766 365384 358202 378465 384074 404788 409295 386578 423498 927649 980478 595554 495666 333337 324816 383085 378740 401993 407782 414777 420057 468592 471715 766894 796687 39.75 67.3 1
08:52:34 2023-10-13 394769 388065 94563 95162 152299 153863 161586 160898 121581 118775 128408 130978 149041 149033 410590 442995 1293979 1270693 494579 514022 133792 118704 134555 135935 154283 153038 144952 145510 93034 95090 306753 272170 785611 788734 243864 241644 309324 309931 365563 354308 381740 384279 402976 409618 382812 428599 931650 972229 590175 504544 331920 324238 382814 384273 403536 407966 417103 418676 475138 470145 760443 799916 39.75 67.3 1
08:52:35 2023-10-13 393652 387808 96733 95191 148374 154077 161586 160976 121631 118741 128497 130978 149214 149102 409654 445960 1296672 1275877 497092 516676 134057 118966 134895 136165 154146 153613 145355 145575 93000 93271 317494 272519 784732 790400 243864 241948 308292 309896 365527 357661 382857 386530 402904 409582 383152 429169 930012 971500 601082 504507 331920 326654 382814 381313 401542 404974 413820 418749 472231 468864 758838 800063 39.75 67.3 1
08:52:36 2023-10-13 391945 388065 96763 94961 148919 153445 161654 160318 121783 118066 128531 130693 147490 148460 410843 441768 1291227 1279891 501083 517850 133788 118704 134589 136029 154214 153110 144782 145274 93034 95187 306511 272098 785489 787606 243521 243427 306502 310838 365491 358058 378646 380773 406110 409298 386871 428157 927686 981356 582234 500759 333337 326617 383319 382033 402204 407712 414800 419082 468742 472271 770012 797820 39.75 67.3 1
08:52:37 2023-10-13 391287 388065 96730 95285 149634 153837 162417 160438 122070 118292 128696 130455 146977 148096 413488 441840 1294827 1279891 501083 516662 133788 118946 134708 135995 154214 153110 144747 145865 93034 93239 304865 272098 781378 787049 243521 240603 306537 310620 365527 358346 378646 380808 404147 408972 386578 423498 926271 980661 595554 495666 332392 324816 382814 378848 401040 407747 415366 418749 468592 470983 767436 797254 39.75 67.3 1
08:52:38 2023-10-13 394948 388065 96733 95171 148374 154111 161552 160976 122005 118823 128408 131233 147080 149382 409654 444340 1294626 1270656 494929 513950 133805 118704 134555 136173 154249 153145 145254 145510 93034 93335 306511 272457 800900 790851 243864 241644 308257 310260 368476 355731 382675 384100 402159 409582 384842 430872 931650 971968 586063 504113 331920 324692 382814 383078 401542 405292 414475 418749 471864 469193 760088 800100 39.75 67.3 1
08:52:39 2023-10-13 390731 388065 96834 95092 149052 153582 162137 160318 121783 118345 128923 130345 147472 147957 410878 441840 1291227 1281787 500149 513950 133893 118704 134589 136050 154180 151421 144611 145236 93034 95221 306753 272134 789233 786492 243612 240637 308597 310620 365491 357555 378574 380773 404788 409582 386578 423534 926271 979164 593774 498506 332392 326423 383356 378560 404681 411075 414851 419123 468814 471904 769421 797746 39.75 67.3 1
08:52:40 2023-10-13 387912 388065 94639 95219 149188 153475 162137 160096 121783 118100 128744 130308 149282 148236 410878 441840 1291954 1285255 502088 513697 134091 118966 134895 135961 154326 153613 144679 145540 92967 93271 304810 272098 787307 786492 243693 243521 308669 310838 365491 356480 378610 381646 405251 409582 385113 423462 926308 981172 596854 499636 331359 324816 383085 381064 403197 408677 414483 418785 469030 472414 768016 797598 39.75 67.3 1
08:52:41 2023-10-13 395329 388065 96699 95125 148272 153863 161586 161035 121581 118625 128497 130586 146531 148440 409654 446336 1293061 1268777 494929 513986 133750 118903 134589 136136 153871 151421 144611 145034 92906 95187 306753 272711 786764 790406 243864 241644 307466 312787 365491 355090 382587 383974 402654 409908 386954 429557 931576 972188 591385 504397 332392 327115 383319 383224 401542 405257 414147 418194 472231 472652 760740 800026 39.75 67.3 1
08:52:42 2023-10-13 394769 388065 96737 95129 148745 154368 161992 161175 122018 118721 128428 130912 146977 148856 412573 446166 1294751 1272464 495316 516966 133990 118903 134861 136729 154249 153325 144952 145510 93034 93271 307697 272748 782151 790961 243864 241644 310455 309931 366076 356480 383164 383974 402940 410229 385113 429886 929355 970812 594165 503757 330326 324727 382814 382412 401542 405328 414475 420109 471533 468864 758301 798930 39.75 67.3 1
08:52:43 2023-10-13 390224 388065 94867 94969 149188 153122 162137 160096 121817 118066 128890 130308 149282 148271 410914 442395 1291227 1283612 501796 514022 134225 119019 135106 136029 153940 153253 144782 145475 93034 95056 306753 271844 785316 788455 243584 243008 308706 310731 365384 357054 378429 384346 404572 408972 385384 423498 926344 984068 580882 499599 332392 323785 383085 381064 402734 407782 414190 418785 468958 471680 768696 796687 39.75 67.3 1
08:52:44 2023-10-13 387547 387439 94598 95216 149188 153308 162069 160353 121783 118461 128531 130455 146632 148236 410843 441696 1293979 1286318 501083 513986 133788 118738 134589 135940 154214 151173 144816 145582 93034 95023 306753 272098 786647 784270 243864 245564 306969 312490 364943 355932 378538 381949 405395 408972 384806 423462 928739 982042 599673 503007 331556 324816 383085 382142 403444 407426 414190 419414 471792 472449 768373 797725 39.75 67.3 1
08:52:45 2023-10-13 394769 388065 96699 95129 152194 153829 161586 160642 121581 118659 128284 130888 149007 149014 409654 446596 1293979 1271186 495677 518070 133990 118966 134674 135893 154111 153398 145355 145474 93000 93271 317494 272098 781620 788697 243864 241988 310016 313006 365491 354805 382010 384279 402088 409440 383081 428526 931650 970063 592775 504273 331685 324238 382814 380773 399809 405222 413917 418158 472267 469557 758874 800100 39.75 67.3 1
08:52:46 2023-10-13 392467 388065 96796 94994 148580 153582 161654 160352 121783 118427 128531 130341 149248 148271 409690 441840 1291227 1276221 498483 514022 134537 118588 135030 135585 154790 152826 145252 144803 93034 95221 306753 273130 797460 788722 243521 245356 307181 310366 366923 357555 382587 380808 403579 408401 386907 430454 929667 975633 598334 500676 332392 326654 383718 378668 402680 407747 415366 418822 468922 471453 771108 797254 39.75 67.3 1
08:52:47 2023-10-13 391492 388065 94671 94965 148849 153871 162451 160806 120346 118388 128820 130455 147386 148131 413818 441840 1291079 1281594 501083 513950 133788 118738 134589 136633 154536 151457 144782 145338 92970 95187 307697 272457 785560 788164 243521 245427 306537 310620 365784 358130 378682 381343 404788 409618 387159 427615 926308 979164 595554 498506 332392 324816 383356 378885 401076 408963 414777 419082 468958 470983 769458 796687 39.75 67.3 1
08:52:48 2023-10-13 394210 388065 96695 95158 151982 153863 161440 160642 121379 118741 128531 130765 149167 149102 409690 442649 1294899 1273406 495993 514022 133805 118738 134184 136029 154249 153145 145849 145274 92970 95056 304810 272555 785611 790851 244614 241671 310016 309825 365384 355268 382711 385216 402195 409727 384230 429509 931654 964606 592775 504251 331920 326654 382544 380773 401542 407986 417103 418785 471900 468864 756657 800100 39.75 67.3 1
08:52:49 2023-10-13 391840 388029 94704 93928 150343 153940 161586 160608 121581 118659 128531 130855 146563 148786 410843 447865 1294899 1276128 495989 514022 133880 119019 134555 135999 154214 150962 144611 145135 93034 95056 309704 272098 787429 788164 243864 241644 307431 311900 365527 354308 380860 384016 403543 409906 383081 427884 930329 972005 599673 504544 331920 324465 382814 381307 401076 405328 413237 418785 471900 470983 758874 802338 39.75 67.3 1
08:52:50 2023-10-13 390730 388065 96800 94961 148614 153122 161991 160522 121817 118066 128744 130341 149317 148236 410878 445924 1291227 1279928 500898 516640 134023 119029 134861 135799 154111 153541 144679 145508 92967 95252 307697 271989 790086 787606 243521 240603 306502 313304 365349 358058 378610 380773 404183 409618 388791 423498 926344 973584 595554 498506 332392 324206 382814 378848 401040 407782 415072 418785 468728 471018 768016 797254 39.75 67.3 1
08:52:51 2023-10-13 394210 388065 96695 95125 152299 154077 161586 160898 121581 118659 128531 131029 149248 149102 409654 441840 1293979 1270693 494579 514022 133805 118704 134593 135935 154283 151528 145519 146123 93034 95187 306511 272134 785072 788539 243864 241644 307896 309931 365527 355909 382894 383974 402338 410229 385169 429594 931465 972484 592775 504397 331920 326654 383319 383224 402111 405151 414439 418749 471900 469228 758285 802299 39.75 67.3 1
08:52:52 2023-10-13 392540 388065 94595 95129 148441 153863 161898 160952 122018 118620 128717 130912 146977 148997 412939 441732 1294788 1277405 495872 514022 133821 118704 134589 135969 154257 153398 144816 145239 93034 95056 309704 272555 789727 789570 243864 241814 307466 311900 365563 354308 382063 383974 402940 409618 383081 428599 931650 972916 592775 504544 331920 324465 382814 381307 400442 405292 413856 418158 472267 469592 758338 800100 39.75 67.3 1
08:52:53 2023-10-13 393338 388065 96762 95022 148511 153582 161885 160352 121817 118134 128744 130341 149317 148271 412829 441840 1291227 1276221 500727 513986 134087 118704 134589 135841 154249 153110 144782 145510 93034 95090 304810 272134 783170 788576 243612 243008 310040 310766 366484 358526 381559 384074 404608 411849 387596 427848 926344 973584 598334 501032 333064 324816 382814 381064 402877 407782 414998 420443 468994 472414 768849 795396 39.75 67.3 1
08:52:54 2023-10-13 391763 387957 94667 95188 150976 154111 162260 160463 121749 118461 128565 130553 146804 148893 412756 441840 1291227 1278982 500972 517813 133901 118738 134555 136140 154249 151315 144611 145034 92970 95187 306753 272134 795200 787606 243521 243350 306502 312048 365491 358381 378682 380808 404788 409008 387195 425966 926308 981466 590175 499757 332392 324816 382814 378885 401040 408390 413008 418785 468958 471715 768016 795396 39.75 67.3 1
08:52:55 2023-10-13 391432 387804 96867 95129 148305 153829 161586 160642 121581 118766 128531 130553 149075 148894 409690 447549 1294899 1274313 497092 513734 134023 118864 134861 136150 154077 153434 144713 145373 93227 95350 309704 272373 787184 788722 243864 241984 307431 312121 366484 355006 380860 384243 402976 409618 385769 428416 930989 972952 599673 504544 331920 324465 383085 381343 401040 405292 413856 418785 472302 471543 758874 801272 39.75 67.3 1
08:52:56 2023-10-13 392499 388065 96696 95121 148647 153509 161654 160463 121783 118461 128957 130431 149282 148271 410590 441840 1291227 1278073 500016 513756 133788 118738 134589 136063 154214 153181 144816 145764 93034 95221 306753 272555 785489 788722 243521 245463 307216 310873 365491 358634 380860 380808 404467 409618 387488 429415 929667 978361 590347 500676 333100 326654 383356 380883 402698 408499 414667 419378 468958 472414 768016 797635 39.75 67.3 1
08:52:57 2023-10-13 389920 388065 96771 94965 149554 153156 161898 160405 122239 118388 128930 130565 147521 148166 414111 444558 1291079 1285255 500972 513950 133788 118738 134217 135850 153761 151337 144475 145578 92970 95187 307697 272134 785022 786939 243648 245499 306861 310873 365491 356445 378538 381646 404788 409008 384878 423498 926308 982042 586919 499636 331090 324816 382814 381064 403197 407499 414190 418785 469030 472414 767568 795396 39.75 67.3 1
08:52:58 2023-10-13 393652 388065 96603 95162 152216 153616 161552 160642 121547 118741 128195 130586 146910 148998 410590 442995 1291227 1272501 494929 514022 133792 118937 134593 136173 154141 152896 144952 145308 92906 95056 307422 272134 789605 790290 243720 241671 310016 309825 365384 354983 382441 384100 402195 409440 382974 428526 930329 964642 601082 504251 332156 326934 382814 383224 401542 405257 416547 418749 475291 469557 758838 800063 39.75 67.3 1
08:52:59 2023-10-13 394174 388029 94668 95385 150720 154188 161450 161079 121564 118625 128373 130765 146497 148786 412903 445633 1294899 1273406 496030 513842 133884 118951 134555 136119 153871 150926 144611 145034 93034 95154 306753 272482 788381 789841 243864 241644 307431 312712 365456 355339 382587 383938 402904 409582 386590 428562 930989 971500 590175 504544 331920 324922 383085 381307 401542 405257 414475 418749 471968 468829 758248 800063 39.75 67.3 1
08:53:00 2023-10-13 391836 388065 94704 95062 148478 153334 161620 160318 121749 118066 128531 130308 149352 148236 409619 441840 1291153 1279525 499624 517850 133990 118830 134861 136704 154111 151513 144645 145338 93000 93239 304810 271917 784534 789841 243070 242666 308706 310838 367964 358598 381737 383260 404432 408972 386871 425785 925579 980391 596944 495630 332392 324816 382814 378812 400813 408355 415072 418713 468922 470947 767980 797254 39.75 67.3 1
08:53:01 2023-10-13 394210 388065 96829 95092 152264 153936 162123 160642 121514 118707 128284 130765 147149 149102 409654 445960 1294899 1272501 494929 516529 133792 118704 134555 136259 154107 153110 144952 145239 93034 95154 306753 272519 789842 790400 243864 241644 309542 310366 366298 355374 383128 384243 402338 409582 384230 429217 932982 970592 583321 504324 332828 326654 383049 383187 401542 405116 417140 421144 472231 469557 758264 801121 39.75 67.3 1
08:53:02 2023-10-13 394769 388065 96803 95294 152159 153936 161552 161175 122069 118784 128682 131026 146977 148962 412903 446482 1294827 1271298 496030 513770 133759 118869 134184 136029 154009 151243 145118 145441 93165 95154 318077 272098 786816 792010 243864 241644 308363 309896 365491 356159 383164 383058 402302 409906 384806 429813 930989 969439 595445 503534 331215 325182 382274 382142 400975 407390 414475 418121 472793 468172 763334 797725 39.75 67.3 1
08:53:03 2023-10-13 387619 387623 94728 95092 148919 153240 161620 160250 121749 118100 128531 130520 149248 148271 410878 442210 1294899 1287272 502153 513950 133973 118869 134555 136038 154214 151421 144747 145376 93034 95187 317494 270531 797117 786218 243684 242972 309105 312934 365349 359168 378429 382987 405500 408795 385240 426941 928666 982006 596854 503044 334048 324600 383356 382142 403444 406820 413859 419268 472459 472414 767282 796523 39.75 67.3 1
08:53:04 2023-10-13 387547 388029 94737 95290 149121 153692 162226 160506 121716 118393 128497 130520 149214 148027 413525 442021 1297662 1285431 501083 513806 133788 118704 134589 135995 154214 151315 144747 145380 93034 95154 306753 270279 784484 784197 243864 242325 306969 311310 365199 356445 378574 383130 404824 407756 384806 423462 928279 982006 595445 503757 333337 324816 384134 381603 403408 405292 413896 419414 471756 475405 764491 797820 39.75 67.3 1
08:53:05 2023-10-13 392913 388069 96767 95058 148508 153582 161552 160574 121716 118345 128531 130398 147149 148236 412355 447223 1288396 1265014 496056 516640 133990 118830 134733 136014 154077 153398 144645 145474 93000 93334 306753 273181 783097 792646 243070 242154 307896 309391 366627 356302 381937 383260 401138 410229 384266 428380 929011 969439 588996 495666 330925 325444 382274 382142 401542 408319 414475 417495 472459 468207 763370 797725 39.75 67.3 1
08:53:06 2023-10-13 394402 387957 94640 95062 148441 153582 161586 160574 121917 118345 128497 130520 147232 148616 409690 444310 1287422 1265014 496030 514022 133662 118903 134184 136029 154107 153217 144681 145239 93034 95187 306753 272977 787244 790964 243648 241984 309980 309896 366298 356480 383164 382790 402267 410229 384806 430154 929011 968068 585784 499989 331215 324692 382274 382142 400409 408254 414475 418121 471792 468172 760629 797124 39.75 67.3 1
08:53:07 2023-10-13 389835 388065 94769 94952 148783 153088 162137 160149 120547 118388 128717 130455 146632 148131 413525 441840 1292985 1285255 501685 513770 133754 118671 134555 135901 154214 151244 144475 144936 92970 95121 307697 271870 784991 785753 243864 245737 306969 310873 367693 356159 378538 381610 405395 408650 385113 425662 926271 981276 596854 500025 331556 324816 382814 381872 402842 407712 414190 418749 469030 472378 768361 795396 39.75 67.3 1
08:53:08 2023-10-13 394210 388065 96674 95227 152155 153829 161552 160608 121547 118659 128284 130553 146772 148510 412355 444594 1291227 1270656 495009 513914 133788 118869 134555 136029 154107 153110 145034 145239 93034 95154 306798 272098 781256 790851 243684 241841 310419 312048 365384 355802 382711 384413 402159 409404 384663 429363 930989 968424 592775 504113 332156 327115 382814 382953 401542 405292 413856 418603 471533 468207 758301 799982 39.75 67.3 1
08:53:09 2023-10-13 394769 387993 94575 95290 150299 153974 161450 160986 121648 118591 128284 130992 146633 148370 412427 444231 1291227 1270619 493806 516749 134087 118869 134184 136020 154073 151634 144611 145034 92906 95056 306798 272098 783145 788466 243864 241644 307431 311680 365527 355090 382587 383094 402302 409582 383960 428526 930329 970099 591385 503757 331450 326654 382274 382953 401433 404691 413820 418121 471533 468864 760199 799828 39.75 67.3 1
08:53:10 2023-10-13 391872 388065 96762 94988 148580 153122 161620 160096 121783 118066 128531 130130 149248 148201 409654 441840 1290237 1277128 500371 513914 133990 119029 134827 135980 154257 153363 144645 145373 93034 93164 307697 271953 787552 788612 243106 242837 306502 309931 365527 358347 380679 383260 404432 408972 387159 428157 927658 978437 595554 495666 333100 324816 382814 378848 401004 408641 415072 420057 468958 470983 767980 797254 39.75 67.3 1
08:53:11 2023-10-13 390841 387817 94700 95058 148719 153475 162103 160318 121901 118066 128531 130097 147080 148654 413363 441768 1291227 1279891 501083 513950 134103 118704 134589 136029 154214 153110 144816 145274 92865 95154 306511 272098 782636 787606 243864 240603 307136 310838 365527 357555 378538 380808 404752 409966 385998 423498 926308 979128 588804 498506 332392 326654 383085 378885 402842 408677 414777 419414 468922 472047 767436 797254 39.75 67.3 1
08:53:12 2023-10-13 394769 387813 96708 95129 152194 153936 161552 160976 120031 118784 128682 130846 146873 149101 413525 446166 1293832 1271298 494618 513806 134070 118869 134555 136267 154249 153110 145355 145474 93000 95154 307697 272134 784000 790290 243828 241984 308363 311570 365527 355968 383164 383058 402020 409582 385113 429850 930717 969439 595554 501513 331450 324692 382274 382142 400975 405328 414475 418121 472793 468172 758874 797725 39.75 67.3 1
08:53:13 2023-10-13 387686 388069 96830 94927 148919 153122 161654 160096 121783 118100 128531 130308 149282 148390 410554 441840 1291227 1283612 499929 516699 133754 118704 134184 135807 154107 152896 144547 145455 93034 95187 304810 272134 788990 787335 243233 243256 309542 312934 365384 358490 378538 383260 404159 408830 387015 425821 925579 979967 595554 495666 332392 326545 382705 378776 400723 407747 414777 419123 468448 470983 767436 796687 39.75 67.3 1
08:53:14 2023-10-13 387731 387957 94737 95056 150729 153445 162226 160217 121917 118032 128799 130166 146804 147854 413378 441971 1291227 1283612 501796 513914 134187 118704 134555 135909 154214 151209 144611 145034 93034 95187 306753 272098 785720 784233 243864 240603 306969 310838 365491 356195 378501 381378 404788 408972 385113 423462 925615 982006 596771 499247 333337 324816 382814 381603 402842 407782 414190 419082 469030 472378 768919 795396 39.75 67.3 1
08:53:15 2023-10-13 394352 388065 96665 95064 152229 153722 161440 160976 121937 118625 128373 130586 149007 148963 412355 447233 1294626 1270656 494542 513986 134213 118864 135293 136014 154330 153470 144679 145407 93034 95317 306798 271953 789355 790961 243864 241644 307896 311900 367954 357914 382441 383938 402302 409582 384230 430872 931576 970812 601082 504150 331450 326654 382274 383224 401259 405257 413856 418749 471533 468864 758248 798930 39.75 67.3 1
08:53:16 2023-10-13 394769 387849 94728 95058 150229 153829 161552 160608 119948 118523 128318 130553 146531 148405 412355 442995 1291227 1266938 494579 513914 133746 118704 134589 136046 154073 150962 144511 145034 92970 95154 305455 272134 785244 790961 243864 241644 307931 309896 365491 356195 382894 383058 402020 409618 385113 429509 930329 969439 598334 501513 331215 327505 382544 381872 400975 405292 414475 418749 472836 468172 758301 797725 39.75 67.3 1
08:53:17 2023-10-13 387727 388065 94607 95173 148680 153122 162103 160096 121665 118190 128717 130422 147317 148027 412903 442021 1292985 1283423 500935 513770 133687 118671 134522 135816 154107 150997 144547 145780 92899 95121 304810 271906 782732 786492 243756 240637 308488 310402 365456 357232 378538 380773 404788 408972 385384 423498 924924 981891 595554 498506 332392 324816 382814 378921 402276 407782 414777 418749 468994 472378 766894 796465 39.75 67.3 1
08:53:18 2023-10-13 394769 388069 96699 95121 152190 153829 161440 161181 121547 118625 128318 130553 146910 148755 412355 446021 1291227 1268621 493843 513950 133754 118704 134555 135619 153752 152896 144547 145139 92906 95154 304810 272134 781499 790961 243684 241841 310455 312307 366048 356338 383019 382987 402159 410015 387651 429667 931576 969439 592775 503007 331450 327736 383283 382142 400975 405328 414475 418158 474124 468864 756694 797725 39.75 67.3 1
08:53:19 2023-10-13 395329 388029 94607 95258 150325 153974 161347 161020 121749 118687 128497 130553 149007 148755 412355 445742 1293979 1268740 493457 513950 133990 118767 134184 135619 153752 153075 144347 145239 92970 95154 306753 272134 801071 789841 243864 241474 309542 309896 365527 355945 383164 383094 402020 409906 384806 429813 930329 969439 594165 503007 332120 324465 382814 382142 400975 405292 414475 421055 473796 468172 756694 797762 39.75 67.3 1
08:53:20 2023-10-13 387691 388065 94591 94956 148616 153122 161864 160096 121615 118066 128531 130097 149282 148236 409690 442093 1291227 1281787 501083 513914 133754 118830 134861 136018 154009 150784 144679 145578 93034 95284 307697 270387 782151 786309 243548 240568 308706 310402 365527 356516 378127 383260 404752 408972 385420 423462 926161 980584 601082 495666 332392 324816 382814 378921 402276 407782 414190 419082 468958 472047 768696 796687 39.75 67.3 1
08:53:21 2023-10-13 387655 389380 94672 95029 148478 153088 161620 160096 121581 118326 128428 130162 149007 148132 410843 442093 1291227 1285440 501796 513950 133788 118704 134589 135841 154000 153003 144782 145239 92970 95056 306753 270567 788197 784233 243864 245528 306969 312490 365491 355932 378538 381949 405395 409008 384842 423426 927424 982042 591385 502260 331323 324816 382814 381872 402842 406535 414190 419082 471792 472378 767827 795396 39.75 67.3 1
08:53:22 2023-10-13 394769 388065 96695 95121 152194 154355 161552 160642 121581 118818 128291 131149 146839 149202 412903 445851 1291116 1271335 494618 517776 133965 118849 134589 136029 154214 153110 144782 145506 92899 93271 304810 272098 784290 790400 243864 241322 308112 309896 365563 356480 383201 383130 402338 410229 384842 429886 930329 969439 602492 503892 330980 324762 381734 381872 400409 407140 417066 417826 472459 467844 763370 797725 39.75 67.3 1
08:53:23 2023-10-13 394769 388065 96733 95125 150229 154077 161328 160642 121547 118659 128408 130586 146566 148475 412355 442339 1291227 1266938 492411 516298 133754 118704 134184 135717 154214 151315 144611 145219 92970 95187 306753 272134 796540 788661 243864 241644 307466 309931 365527 354841 382587 383165 402338 409008 383116 429205 930329 970812 585549 504150 331685 324203 382274 380737 399529 405292 413856 418158 473577 471652 759967 801766 39.75 67.3 1
08:53:24 2023-10-13 390766 387993 94769 95093 150764 153513 162280 160250 122120 118292 128751 130308 149282 148132 409654 442093 1291116 1281750 501083 513950 133754 118830 134708 135948 154107 151315 144782 145380 92906 95154 306753 272287 786397 785936 243521 240603 306865 310402 367183 355909 378538 380808 404788 409008 385420 427511 924960 980620 592775 498542 330589 324816 383087 381064 402877 407747 414190 419378 469066 472378 768016 795396 39.75 67.3 1
08:53:25 2023-10-13 393652 388065 96703 95129 152260 153970 161328 160608 121547 118659 128284 130586 149029 148790 409654 442649 1291227 1270656 495639 513950 133792 118864 134827 135825 154257 151421 144902 145373 93000 95350 304810 271953 789355 790400 244650 241984 309797 309931 365527 355090 382909 385326 402868 409547 383116 429509 930329 972151 594165 503793 331450 324465 382814 383224 401542 405068 413892 418194 472231 468864 758301 798930 39.75 67.3 1
08:53:26 2023-10-13 394769 388065 94672 95454 152181 153795 161586 160642 121581 118461 128394 130553 149041 148755 412355 443652 1291227 1266975 494696 513986 133662 118738 134150 135969 154107 152931 144715 145274 93034 95154 306753 272134 790212 788734 243864 241474 307466 309931 365527 355374 382623 384016 402374 409618 383960 429205 930329 971251 590175 504544 331920 324465 382814 380773 399213 405292 413856 418453 472267 469557 756098 801158 39.75 67.3 1
08:53:27 2023-10-13 387691 388069 96796 95055 148578 153122 161991 160188 121699 118066 129020 130455 146908 148061 412793 441696 1292985 1283537 501685 513806 133965 118932 134555 135811 154000 150997 144681 145376 92933 95154 304810 272098 782684 784270 243864 242837 306253 312934 365491 356480 378574 381646 405431 409295 385169 423498 926308 982006 599673 499283 331323 323527 382814 381872 403161 407747 414483 419414 468872 472414 765810 795433 39.75 67.3 1
08:53:28 2023-10-13 390766 388060 96830 94994 148919 153122 162103 160352 121615 118100 128565 130130 149179 148098 409690 441804 1291227 1278982 500371 513950 133788 118738 134555 135862 154249 151422 144543 145920 93034 93164 306511 272098 786029 786492 243350 245499 306502 310620 365491 357555 378646 380773 404503 408972 386614 423534 925615 973620 595554 495702 333337 326423 382814 378848 401040 408355 414190 420057 468592 474398 769280 795297 39.75 67.3 1
08:53:29 2023-10-13 394064 388029 94660 95291 148370 153974 161450 160874 121833 118687 128360 130586 149214 148998 409654 442649 1294825 1274313 493843 513986 133792 118738 134708 136199 154249 153145 144952 145274 92970 95187 306753 272134 784168 789841 243864 241644 308147 309931 365563 355945 382932 383974 402338 409618 384842 429886 930989 970125 602492 503400 331450 324203 382814 382682 401259 405328 414511 418785 472267 469557 759437 798930 39.75 67.3 1
08:53:30 2023-10-13 389512 388065 96800 94965 148849 153122 162103 160096 121783 118100 128565 130130 149282 148236 411553 441840 1291227 1279965 501083 513986 134045 118738 134895 135825 154364 149299 144611 145373 93055 95317 304810 271989 783340 786346 243377 242837 307136 310402 365491 357555 378610 383187 405359 409931 386578 423534 926344 981356 602492 495666 332392 324816 382814 378921 401076 407747 414483 418785 468592 471680 765810 796121 39.75 67.3 1
08:53:31 2023-10-13 390179 388060 94699 95351 148849 153088 162103 160096 121615 118066 128641 130345 146668 148427 409690 441840 1290274 1278073 500727 516749 133880 118704 134589 136037 154107 151209 144411 144934 93034 95221 306753 270567 787596 786492 243178 243084 306537 310402 365491 358094 378610 380773 403256 409008 386614 423498 925615 978581 590175 499015 332392 324816 382274 378848 401040 407782 412936 419082 468592 470983 766894 796687 39.75 67.3 1
08:53:32 2023-10-13 394210 387840 96708 95064 152181 153829 161328 160642 121547 118732 128291 130846 146839 148961 412793 445222 1291116 1272242 493660 513806 133889 118932 134708 136280 154107 153003 144952 145274 92933 95317 307697 272098 787109 788722 243864 241501 310236 309931 365527 355932 382587 383165 402338 409618 383996 429546 930717 964606 592775 504187 331450 324816 382274 380773 398654 404974 413892 418785 472267 468899 756657 800100 39.75 67.3 1
08:53:33 2023-10-13 393200 388065 96733 95027 148374 153863 161362 160642 121920 118659 128318 130945 146770 148475 412355 442649 1294626 1272501 494966 514022 133880 118704 134184 135952 153658 150997 144411 144934 92970 95056 306753 272134 783097 788722 243864 241474 307466 309931 366041 354841 382047 383130 402338 409043 383116 430225 930329 964606 599673 504544 331450 324238 382274 380773 399809 405009 413856 418785 472267 471616 759967 801766 39.75 67.3 1
08:53:34 2023-10-13 390567 387916 94797 95151 149487 153445 162338 160217 122120 118258 128751 130097 147213 147994 409654 442093 1294752 1281750 501083 513914 133754 118869 134708 135995 154180 151173 144747 145376 93034 95154 306753 272062 788755 785343 242783 242325 308488 310838 365456 356981 378538 380773 404752 408937 385384 423462 924924 982894 593643 495630 332392 324816 382814 378885 402240 407393 414777 419045 468922 472011 768919 797254 39.75 67.3 1
08:53:35 2023-10-13 395618 388069 96698 95157 152294 153936 161552 160608 121971 118789 128284 130553 149179 148720 412355 444304 1293707 1268740 493071 513914 133771 118671 134899 136018 154223 151741 144808 145463 93000 93239 306511 271953 793861 790961 243792 241948 310455 309860 366879 356409 383164 383094 402195 410158 384771 430189 930989 970562 594165 502971 331450 326654 382544 382142 401259 405292 414475 418453 473796 469522 760740 798856 39.75 67.3 1
08:53:36 2023-10-13 394769 388065 96767 95417 150343 153902 161552 160890 121547 118427 128462 130487 146874 148720 412355 446652 1290237 1266816 493843 513950 133754 118671 134150 135585 153932 153075 144547 145239 93034 95187 306753 272482 785539 790961 243693 241814 308327 311606 365527 355909 382821 380808 401702 410193 386516 429473 929011 966663 598334 498470 331215 325483 382274 381603 400409 406500 414511 418085 472859 468137 761136 797124 39.75 67.3 1
08:53:37 2023-10-13 387659 388069 94696 95092 148783 153088 161620 160063 121749 118311 128497 130816 146839 148337 412719 441480 1294827 1283150 500935 513734 134057 118932 134869 135872 154180 152261 144641 145940 93034 93271 306511 270495 788998 786218 243864 245362 308669 310873 365456 356445 378538 381913 405395 408972 385113 423426 926234 984163 602492 501513 332864 324816 382814 381064 407630 407105 414190 419082 471756 472414 767827 797820 39.75 67.3 1
08:53:38 2023-10-13 387619 388065 94457 94923 148652 153122 162001 160063 121749 118066 128531 130130 149214 148236 410843 442093 1291227 1285440 501083 513878 133788 118704 134555 135816 154214 150962 144747 145481 92970 95154 306753 270531 781424 784197 243864 240568 308706 310873 365491 356409 378308 381913 405395 408650 385113 423462 926271 982042 599673 500732 331556 324816 383085 382142 403125 407390 414190 419414 471792 472414 770445 799376 39.75 67.3 1
08:53:39 2023-10-13 395462 387817 94632 95254 148374 153974 161518 160986 121883 118571 128538 130667 146977 148685 411192 444340 1291021 1268307 494506 513950 134188 118869 134716 135927 154111 151422 144641 146123 93157 95187 306511 272519 786939 789812 243864 241644 307896 309896 365527 356445 383164 383130 402302 410002 385113 429813 930989 970125 598263 503007 331450 324692 382814 382412 401259 405292 414475 418453 472429 468864 756657 797762 39.75 67.3 1
08:53:40 2023-10-13 395329 388065 96703 95227 152194 153829 161552 160865 121547 118625 128373 130855 149248 149050 412647 442959 1291227 1266938 494192 513697 133792 118738 134593 136267 154214 153325 144952 145374 93034 95154 306753 272134 784583 790961 243864 241975 308398 311092 366334 356445 383164 383058 402302 410229 385384 429850 930329 969439 595554 503617 332156 328004 382705 382069 401542 408213 417511 417940 472647 471724 763186 797725 39.75 67.3 1
08:53:41 2023-10-13 387655 388065 96767 95417 148952 153547 161586 160574 121631 118641 128497 130520 146770 148581 409654 442201 1294789 1285440 501083 513950 133821 118671 134555 136053 154214 151315 144782 145578 93034 95187 317494 270531 789112 784233 243864 242325 308706 311564 365199 356480 378574 384243 406002 408650 385420 423534 928974 984859 594035 504544 331556 324816 383247 382142 403444 405328 414190 419451 471720 474398 765576 795433 39.75 67.3 1
08:53:42 2023-10-13 394769 388065 96767 95092 148410 153833 161552 160574 121581 118427 128497 131233 147080 148587 412135 445415 1292985 1267643 495133 513842 134074 118932 134674 136082 154214 153325 144952 145475 93034 95187 306511 272831 786205 790406 243864 241644 310419 309790 366591 356445 383164 383094 402020 409906 385113 430495 930329 969439 593643 501513 331450 324692 382814 382142 401259 405957 414475 418749 473127 468829 758838 797725 39.75 67.3 1
08:53:43 2023-10-13 394769 388065 96703 95161 152194 153582 161552 160608 121631 118461 128373 130765 146772 148755 412355 442995 1291227 1268777 494659 513950 133990 118869 134593 136276 154249 153110 145304 145274 93034 95121 321062 272134 789119 790961 243864 241644 308112 309643 365527 356445 383164 383674 402267 409906 384842 429850 930329 967700 595554 501086 331450 324727 382274 382142 401259 405328 414475 418749 473127 468172 762178 801507 39.75 67.3 1
08:53:44 2023-10-13 387362 387853 94761 95155 149019 153726 162001 160822 122086 118374 128394 130487 146942 148236 412647 441349 1291227 1287197 501009 513842 133754 118671 134555 135800 154223 151173 144782 145582 93034 95154 306753 270531 785611 784160 243864 242325 306969 311533 365456 356445 378501 383058 405395 408650 387138 423462 927658 983431 598263 503044 331556 326386 383085 381872 403161 406464 414190 419414 472859 472414 765650 795959 39.75 67.3 1
08:53:45 2023-10-13 387840 388065 96733 94927 148478 153122 161991 160063 121665 118066 128497 130166 146804 147957 409654 441575 1291227 1283612 499929 513914 133788 118704 134589 135935 154214 153145 144782 145475 93034 93132 306511 272098 786152 786492 243485 240637 306467 310366 365527 357519 378574 380808 404788 409008 385998 423498 926308 973620 590175 501032 333152 326278 383319 382033 403337 407570 414043 419232 471575 472271 769391 795359 39.75 67.3 1
08:53:46 2023-10-13 394769 388065 94559 95125 148543 153940 161406 160608 121547 118461 128284 130586 146942 148859 411772 447233 1291227 1270120 493457 513950 133754 118869 134589 135807 154107 153075 144782 145274 93034 95154 309704 272134 781210 790690 243864 241644 308147 311900 365527 356445 383182 383130 402621 409618 385384 429850 931650 969439 595554 503007 331450 324465 382814 382682 401259 405292 414511 419082 471533 468864 758874 799496 39.75 67.3 1
08:53:47 2023-10-13 387912 388065 94631 95054 148883 153088 162404 159620 121783 118032 128744 130308 147317 147992 413121 444027 1293905 1283423 500972 513770 134112 118932 134895 135893 154214 153289 144647 145510 93034 95056 307697 272098 788953 786492 243864 240637 309493 311167 365527 356480 378574 381343 405395 409298 385384 423498 926308 980584 595554 498542 331323 323750 383085 381064 402877 408641 414777 419182 468958 472414 767980 797820 39.75 67.3 1
08:53:48 2023-10-13 387912 388051 96771 94961 149155 153717 161991 160096 121783 118100 128497 130166 146735 148271 409690 441840 1291227 1282699 501083 516749 133872 118869 134589 136127 154214 151315 144511 145034 93034 95154 306753 270531 787184 784233 243864 242972 308706 312048 365491 356445 378574 381343 405395 409582 385384 423462 926271 981313 590175 500854 331054 324816 383085 381603 402842 407747 412936 419082 468994 472414 768760 797635 39.75 67.3 1
08:53:49 2023-10-13 394585 387623 94737 95258 148226 153974 161484 161020 121883 118813 128360 130879 146942 148685 412355 442995 1291227 1268621 493384 513914 133792 118704 134555 136256 153837 153110 144952 145274 93034 95154 306753 272134 782709 790961 243864 241644 308363 309896 365527 356217 383201 382521 402338 409906 384842 429509 930329 968753 595554 501122 331450 324727 382814 381872 400975 405363 414511 418749 472459 468782 758874 797160 39.75 67.3 1
08:53:50 2023-10-13 394498 388060 96699 95125 152220 154077 161440 160608 121886 118659 128497 130553 149110 148718 409654 441804 1293707 1270656 493843 513986 133800 118869 134712 136038 154249 151422 144543 146123 93034 95187 306511 272098 785733 789841 243864 241644 308112 311900 366077 355945 383128 383165 402657 409906 384842 430578 930989 970125 594165 503857 332392 327310 383319 383114 401542 405222 417140 418640 474393 472725 761822 800063 39.75 67.3 1
08:53:51 2023-10-13 387912 388065 96764 94956 149155 153837 162010 160318 121918 118100 128565 130345 147472 147957 409654 441840 1291190 1279928 500824 513950 133868 118903 134555 136131 153871 151421 144611 145034 93034 95187 306753 270567 785733 786492 243612 240672 308597 310873 365491 356480 378574 380808 404788 409008 385420 423498 924924 980584 585784 495666 332392 324816 382814 378921 402240 408035 414777 419414 468958 472378 770745 796687 39.75 67.3 1
08:53:52 2023-10-13 394498 388065 96670 95129 152194 153829 161440 160642 121547 118659 128284 130855 147149 148822 412793 445742 1294789 1270430 493660 513842 134066 118733 135090 136251 154111 153075 144952 145239 93034 95187 321062 271880 781303 790400 243864 241644 308327 311827 365384 355909 382894 383130 402338 409582 384806 429850 930329 969439 602492 502260 331450 327042 382814 382142 400975 405292 414475 418453 472836 468500 756657 797762 39.75 67.3 1
08:53:53 2023-10-13 394695 388065 96737 95129 152216 153582 161586 160667 121581 118461 128408 130553 149041 148616 412355 446688 1288372 1266816 494579 513950 133788 118704 134184 135935 154073 153145 144581 145274 92970 95187 306753 272519 783315 790961 243521 242154 308363 312048 366334 356445 382587 380808 401174 410265 386590 428599 929011 968068 595554 498506 331215 325447 382274 382142 401259 407747 414511 418121 472859 468137 762793 799376 39.75 67.3 1
08:53:54 2023-10-13 389739 387849 94769 95289 148547 153726 161518 160506 121833 118489 128394 131062 148202 148580 412355 441362 1296740 1285218 499683 513986 133788 118671 134555 135807 154214 151441 145015 145139 93034 95154 306753 270495 787945 785659 243864 242154 306467 311600 364651 356445 378682 384279 404752 407791 385384 426604 927658 984163 591217 504544 331323 324816 383356 382142 405474 405292 414190 419451 471792 473582 764491 795126 39.75 67.3 1
08:53:55 2023-10-13 387655 388065 94493 94990 148883 153441 161654 160096 121783 118461 128827 130345 146735 147957 409654 442057 1293979 1285468 501083 513914 133880 118704 134555 135930 154214 151209 144611 144934 93034 95154 306753 270567 785194 784233 243864 242325 306467 311345 365491 356445 378574 383130 405395 408972 385420 423498 927027 983431 594165 503793 333811 324672 383862 381960 403337 406963 414079 419305 472277 472271 767191 797783 39.75 67.3 1
08:53:56 2023-10-13 393433 388069 96729 95087 152299 153871 161932 160540 121749 118427 128408 130431 149041 148475 412669 444310 1287459 1265014 495353 513950 133754 118704 134217 135969 154107 153145 144547 145510 93104 95187 306753 272555 780454 790400 243106 242325 307896 308958 366591 356159 381974 383260 402338 411191 384230 428187 928352 969439 594288 495666 331450 325217 382274 382142 398654 407747 414511 417495 472459 468207 763370 797762 39.75 67.3 1
08:53:57 2023-10-13 394769 388060 96695 95092 148338 153726 161552 160642 121581 118461 128497 130873 147080 148807 409654 445669 1291227 1267718 493843 517850 134019 118903 134555 136160 154249 153181 144952 145274 93034 95187 303761 272134 788568 789848 243864 241917 308147 312121 365313 356231 382909 385983 404922 409763 385276 430349 930915 970739 592775 503340 331920 326654 382544 382682 401542 405957 414137 418121 471497 468864 756694 799376 39.75 67.3 1
08:53:58 2023-10-13 387767 388060 96800 95092 148849 153088 162103 160096 121665 118100 128531 130524 146804 147957 410554 441840 1294899 1285440 501796 513914 133880 118704 134589 136020 154249 151421 144611 145034 93034 95154 306753 272189 789298 784233 243864 245463 306969 310873 365491 356445 378538 382521 405716 409008 385420 426489 926308 982006 598334 501550 331592 324816 383864 382142 403161 407140 414190 419414 471792 474289 768919 796596 39.75 67.3 1
08:53:59 2023-10-13 394659 387849 94732 95384 148942 154009 161966 161054 121783 118687 128394 130912 147110 148822 412355 442959 1291227 1268777 494618 513986 133754 118704 134555 136029 154214 151421 144679 145274 93034 95154 309704 270567 782610 789841 243612 241644 308147 309931 365527 356445 383164 383094 402338 409941 384842 429886 930329 969439 586919 502615 331450 324727 382814 382142 400975 405957 414511 418749 473796 468899 758285 797798 39.75 67.3 1
08:54:00 2023-10-13 393374 388065 96624 95125 152052 153863 161440 160642 121547 118741 128408 130978 149007 148998 411772 445776 1291227 1273406 496136 513986 133821 118704 134589 135935 154107 153003 145068 145510 93034 95187 309704 272098 782610 788722 243864 241644 307896 311827 365563 355374 382894 385205 402657 409618 383152 429546 930989 971251 592775 504187 332392 327310 383319 383965 402395 405187 416843 418640 475474 472391 760740 801010 39.75 67.3 1
08:54:01 2023-10-13 387704 388065 96800 94961 149155 153122 162417 160188 121783 118032 128531 130345 146770 147854 412939 444666 1291227 1283612 499929 513950 133788 118903 134589 135841 154249 153003 144782 145308 93034 95187 306511 272098 785489 787049 243178 240637 308669 311096 365527 358634 380555 380808 404788 409618 386907 425966 926308 973620 595554 495702 332392 324468 382814 378885 401040 408390 415366 418822 468692 471018 765810 794797 39.75 67.3 1
08:54:02 2023-10-13 392499 387792 96767 95092 152264 153582 161620 160130 121783 118461 128565 130341 149282 148271 409690 444594 1291227 1276221 500371 513986 133821 118903 134589 135807 153974 153145 144681 145173 93034 93068 306753 272134 783340 788164 243521 240603 307396 310402 365527 358383 381413 383187 404216 409476 387632 427738 926124 978471 596944 499610 333300 324816 382814 378921 402276 408355 414704 419378 468922 472949 768016 796448 39.75 67.3 1
08:54:03 2023-10-13 394769 388065 94527 95125 150343 153761 161440 160642 121581 118625 128318 131143 147080 149278 412355 444376 1291227 1270120 493843 513950 133826 118704 134184 136096 154141 153110 144952 145139 92906 95056 306511 272098 786816 788452 243864 241644 307466 309896 365527 356195 382677 383130 402338 409618 384266 429850 930329 969439 590175 503793 331450 324727 382814 382682 401542 405328 414475 419118 471533 468935 758338 798930 39.75 67.3 1
08:54:04 2023-10-13 391115 387849 94866 95351 151046 153479 162615 160506 122019 118326 128820 130524 146701 147957 412573 441840 1291227 1279965 500861 513806 133847 118704 134623 136050 154249 151315 144611 145034 93034 95056 306753 270531 785477 786492 243521 240637 309105 310402 365527 357555 378574 380808 404788 409008 385455 423534 926308 979128 596771 495702 331328 323750 382814 378921 402276 408390 414777 418817 468922 472414 766894 796687 39.75 67.3 1
08:54:05 2023-10-13 387614 388065 96834 94961 148478 153122 161654 160096 121699 118100 128531 130130 149282 148132 411264 441840 1291227 1278073 501083 513986 134323 118704 134589 135841 154214 153074 144816 145308 92899 95056 306753 270567 781424 786492 243521 245499 306707 310402 365527 357304 378574 380808 404788 410002 386578 425930 926308 973656 595554 498506 332392 326581 383319 378560 403822 408248 415329 418640 468448 472200 769975 796576 39.75 67.3 1
08:54:06 2023-10-13 394453 387813 96703 95158 148239 153863 161381 161054 121749 118625 128284 130586 146566 148475 412903 442304 1291227 1269716 493843 513950 133897 118738 134589 136029 153765 151209 144511 145034 92970 95056 306753 270567 786279 788722 243864 241644 307466 311606 365527 357644 382587 383165 402338 409618 384266 428599 931378 964606 590175 504187 331450 324238 382814 380737 401542 405292 413892 418785 472267 469228 757710 800100 39.75 67.3 1
08:54:07 2023-10-13 392540 387804 96628 94994 152229 153616 161586 160608 121547 118732 128318 130586 146910 148790 409654 442304 1292863 1273406 494579 513986 133792 118704 134184 136036 154249 153145 144852 145274 92906 95056 306753 270603 801071 788722 243864 241644 307431 309967 365563 357138 381450 386530 402973 409763 383009 428453 930255 972151 592775 504361 332156 324692 382814 380773 400442 405292 417066 419082 472231 470251 756694 799496 39.75 67.3 1
08:54:08 2023-10-13 392244 387957 96758 94961 152229 153122 161620 160130 121615 118100 128497 130130 149282 148271 409654 441804 1291227 1275279 498244 513878 133788 118738 134589 135948 154107 151315 144443 145920 92970 95187 306511 272134 801487 788164 243178 245356 306537 310620 365527 358130 382010 380808 403615 409618 387195 427884 926308 975816 584692 498154 332392 323785 382814 378885 399529 407782 415072 418822 468994 469592 768919 796687 39.75 67.3 1
08:54:09 2023-10-13 393520 388065 96724 95025 148445 153441 161586 160318 121716 118066 128373 130308 147335 148236 412647 441840 1291190 1277037 498870 513914 134192 118671 134962 135585 154570 152791 144979 145034 93157 93303 304810 270387 787637 788649 243053 242325 309324 310442 365313 357879 381937 380773 403543 407756 386578 428380 924887 975743 581727 495630 332156 326509 383356 378848 401259 409119 415366 419414 468958 468829 765650 796687 39.75 67.3 1
08:54:10 2023-10-13 389952 388065 96695 95058 152229 153582 161586 160574 120200 118393 128462 130520 146874 148236 412355 441732 1293707 1276128 496019 513878 133336 119068 133981 136063 152986 151528 145116 146123 92906 95154 306511 272098 792974 786492 243864 242154 307396 309931 367144 354273 378538 383094 403223 410193 382741 426939 930329 975743 598263 503757 331920 327006 381553 383078 404968 405187 415329 416725 474094 472235 762573 801804 39.75 67.3 1
08:54:11 2023-10-13 393798 388065 94640 94997 149042 153582 161844 160438 121749 118393 128462 130308 146804 148236 412719 441660 1290237 1276128 498207 513914 134411 118671 134869 135598 154463 150926 144816 145376 93034 95154 306753 270531 786232 788164 243540 242325 309069 309931 365491 358058 381974 381307 403579 408972 387431 428526 926234 975053 581727 495630 332156 326654 383356 378848 401542 407463 415366 419378 468958 469193 768361 796687 39.75 67.3 1
08:54:12 2023-10-13 394219 388069 96767 95334 148545 153547 161586 160318 121749 118066 128497 130308 149214 148271 409654 441732 1291190 1277037 499388 513878 134238 118555 135089 135585 154609 151206 145903 145536 93034 95023 306511 270531 800623 788722 243521 242325 306502 310366 364360 358094 382566 384893 403860 408401 387051 429630 927438 978182 596944 500676 332392 327079 383085 378812 399809 408641 415366 419123 468778 470251 768919 797585 39.75 67.3 1
08:54:13 2023-10-13 392263 387993 96695 95125 148407 154043 161552 160918 121514 118427 128284 130586 146772 148478 412355 441804 1291227 1274313 495280 513914 133788 118704 134184 135841 154180 152968 144747 145239 92970 95154 306753 272098 795809 788164 243864 241474 309360 312048 365491 354273 381398 383938 402904 409582 385113 428187 930989 971470 591385 504507 331920 324957 382814 380737 401040 405257 413820 419045 472004 470617 759659 800026 39.75 67.3 1
08:54:14 2023-10-13 390183 388065 96699 94988 150334 153582 161552 160463 121514 118427 128462 130524 146531 148405 412355 442093 1291227 1276128 496722 513950 133746 118738 134150 136119 153966 150926 144611 145437 92899 93101 304810 271844 784698 787496 243864 242154 309579 310695 365349 356902 380643 384208 403507 409582 383045 429378 931576 974980 586063 504507 332120 327006 383319 380737 402204 405257 415366 421368 471533 471680 758838 797762 39.75 67.3 1
08:54:15 2023-10-13 394224 388065 94696 95062 148545 153547 161620 160352 121783 118427 128648 130308 147114 148236 412355 444594 1291190 1277037 498207 513914 134445 118588 134903 135458 154463 150891 144816 144973 92970 95121 306753 270531 804667 788722 243693 242325 307181 309931 364651 358094 382550 381610 404432 408972 387159 428526 924831 975779 590175 498470 332156 324816 384406 378596 402359 408357 415329 420159 468814 471724 769421 797105 39.75 67.3 1
08:54:16 2023-10-13 387808 387957 96699 95054 152082 153582 161552 160438 121749 118571 128373 130520 147114 148755 409391 444521 1293979 1276128 496759 513950 133662 118869 134184 135807 153752 153075 144782 145239 93104 95154 306753 272134 786181 787049 243864 241984 307396 309931 365527 354273 378610 383130 402904 409931 383045 427171 930329 975017 598263 504507 331920 326654 382274 380737 401922 405257 413201 418749 471533 472011 758874 799459 39.75 67.3 1
08:54:17 2023-10-13 387952 388065 96708 95062 148301 153859 161586 160463 121631 118625 128373 130553 147149 148891 412355 444594 1291227 1276128 496759 516749 133319 118985 134150 135995 153718 153145 144547 145475 93034 95154 306753 270531 782971 787606 243864 241224 309360 309931 365491 354273 381413 386530 402937 409010 385459 428416 931576 973566 591385 506052 331685 326617 383049 382142 400975 405292 416363 420768 474393 468137 760199 797762 39.75 67.3 1
08:54:18 2023-10-13 390841 387520 94801 95062 148680 153020 161620 159587 121665 118336 128497 130097 147080 148654 409690 441696 1291021 1279891 499540 513950 133754 118869 134589 136014 154073 153110 144782 145139 93034 95154 306753 270567 786029 788164 243142 242325 306502 309931 365456 358094 381668 380773 403543 409008 387195 427848 925615 977888 596944 495630 332392 324816 382814 378848 399809 407747 415366 418749 468922 471543 768919 796687 39.75 67.3 1
08:54:19 2023-10-13 393054 387792 96742 95096 148276 153122 161586 160318 121631 118066 128531 130431 147688 148236 412647 442093 1291227 1276128 499306 513950 133754 118704 134184 135935 154214 153075 144782 145274 92899 93398 304810 273339 784891 788649 243341 242666 309360 310695 367704 357915 381828 383260 403543 409618 387195 430334 926161 977160 596944 495630 332392 324816 384172 378848 399809 407782 415366 419378 468958 469331 768919 796687 39.75 67.3 1
08:54:20 2023-10-13 391709 388065 96767 95161 152299 153616 161586 160608 121547 118625 128408 130553 146993 148963 412647 444594 1291227 1274313 494544 513950 133788 118704 134184 135807 154214 152968 144681 145104 93034 95187 306753 270531 783388 787606 243648 241644 307431 309931 365491 354273 380860 383974 403223 409870 383081 428526 930329 971506 589474 504544 331920 324816 383319 384200 403822 405669 416547 418603 475138 470475 760125 801233 39.75 67.3 1
08:54:21 2023-10-13 391374 387885 94700 95029 148849 153122 162103 160063 122188 117965 128786 130166 146735 147751 412647 442093 1292985 1278982 500727 513950 133897 118671 134555 135700 154073 151173 144611 144934 92906 95154 306753 272672 781135 786492 243521 240603 306502 310402 367183 357555 378574 380773 404467 408972 386578 428120 925579 980661 598334 495630 332392 324816 383087 378848 401040 408963 414777 418676 468592 472115 769465 795556 39.75 67.3 1
08:54:22 2023-10-13 391955 387487 96705 95058 148816 153441 161991 160352 122222 118066 128531 130097 147688 148098 412355 442093 1291227 1278036 500371 513914 133788 118704 134150 135628 154214 150962 144647 145376 93034 95023 303875 271867 781181 786492 243142 245528 306825 309931 367964 358094 378646 383151 404180 409298 386907 427971 927027 978471 595554 499610 333100 324780 383051 381028 402806 407782 414190 419082 468670 474129 769465 796687 39.75 67.3 1
08:54:23 2023-10-13 394489 388065 94664 95250 152159 153582 161071 160608 121514 118461 128284 130553 147027 148720 411772 442304 1291227 1266938 493765 513950 133754 118704 134184 135935 153966 153110 144782 145274 93034 95187 306753 270531 781210 788722 243368 241644 307896 309426 365527 356445 383164 382790 402020 409906 385113 429850 930329 969439 585549 501513 331215 326654 382544 381872 400975 405921 414147 418749 473127 468172 757765 797762 39.75 67.3 1
08:54:24 2023-10-13 393652 388065 96699 95121 150335 153829 161440 160608 121514 118625 128106 130586 147786 149278 412355 441768 1291227 1266938 494581 513950 133997 118704 134919 136007 153906 153075 144654 145239 92906 93366 306511 271880 791852 790400 243540 241644 309871 309790 365384 356302 382946 383795 402302 409618 385113 429205 931654 970562 594165 502971 331450 324465 382814 382953 401259 406274 414439 418749 474131 468864 760199 797725 39.75 67.3 1
08:54:25 2023-10-13 389920 387792 96863 94923 148578 153088 161654 160096 121770 118032 128531 130345 146770 147854 409654 442093 1291190 1278036 501083 513914 133851 118704 134611 136127 154214 150962 144411 144632 93034 95187 306753 270531 784290 786492 243521 240637 306537 310620 365491 358094 378610 380773 404788 409008 386578 423498 926293 979967 590175 495666 332392 324708 382814 378560 403822 408392 415145 419232 469986 471904 770012 796576 39.75 67.3 1
08:54:26 2023-10-13 387655 388065 96805 94997 149255 153020 161620 160155 121699 118100 128710 130130 147084 148654 409654 441804 1294827 1287091 501648 516749 133687 118849 134708 135927 154111 153363 144679 145338 92967 95284 306511 270531 786816 784233 243233 242837 308488 312934 365456 356445 378538 384346 405395 409008 387413 423462 926308 981276 594165 499636 332392 324171 382814 381064 402842 407747 414777 419378 468764 472047 768919 796687 39.75 67.3 1
08:54:27 2023-10-13 394769 387804 96594 95368 152194 153829 161294 160574 121547 118427 128284 130520 146772 148755 411772 444072 1291227 1266938 493806 513986 133788 118704 134555 135807 153966 153075 144782 145139 92906 95121 306753 272170 785784 789577 243864 241644 308363 311606 365527 356445 383128 383094 402052 409944 387688 430202 930182 968313 594165 501367 331920 327346 382778 382069 401259 405328 414475 418749 472872 471724 760740 800063 39.75 67.3 1
08:54:28 2023-10-13 387583 387519 94825 95151 148478 153088 162069 159620 121581 118066 128531 130097 149248 148236 409690 442093 1291227 1279928 501083 513914 133662 118704 134184 135807 154000 150997 144747 145376 93034 93131 306753 270531 786939 785380 243521 245392 308488 310402 365491 356480 378574 380808 404788 409008 385384 423462 926271 980584 594165 495702 333337 324816 382814 378921 402240 407747 414190 418749 468958 473655 767436 796687 39.75 67.3 1
08:54:29 2023-10-13 389920 387792 96729 94894 148478 153441 162144 160063 121615 118032 128531 129810 146770 147751 412756 442093 1291227 1279019 501083 513950 134087 118704 134184 135729 154214 150962 144511 145034 92970 93239 304810 270315 786519 787895 243548 243008 309675 310731 365349 357915 378465 383260 404147 408688 386614 423534 925615 979930 592917 495594 332392 324816 382814 378740 401040 408677 414777 419145 468628 470983 767436 796687 39.75 67.3 1
08:54:30 2023-10-13 393374 388065 96594 95121 152194 153616 161294 160463 121514 118461 128072 130553 146568 148720 411772 444594 1291227 1270419 494506 513914 133754 118704 134184 135807 154493 153110 144816 145274 93034 95154 318077 270567 781060 788722 243864 241644 307466 309931 365527 355090 382587 384243 402940 409618 383116 429509 931650 964606 592775 504507 331920 324465 383085 383967 402680 405957 417103 419123 475810 472391 760466 802375 39.75 67.3 1
08:54:31 2023-10-13 394769 387804 96661 95158 151982 153863 161440 160865 121547 118586 128318 130553 148972 148859 411772 442304 1291227 1271936 495677 516749 133998 118883 134708 135927 154111 153328 144645 145103 92967 95283 307697 272098 781424 788722 243864 241841 308398 309896 365527 357005 383164 383094 402195 409906 385420 429509 930057 970812 594165 503044 331450 324692 382814 382682 401259 405292 414183 418158 471568 468864 756657 797762 39.75 67.3 1
08:54:32 2023-10-13 389884 388065 96792 94923 148749 153122 161620 160096 121615 118066 128565 130341 149248 147994 409654 442093 1291227 1278982 501083 513720 133754 118738 134555 135807 154107 150962 144681 145527 92970 95187 306753 270531 790212 786492 243178 245427 306467 309967 365527 358094 378682 380808 405107 409621 387179 428157 927686 981356 587434 499965 333337 324780 383319 382033 402982 407712 414190 418785 469066 475069 770012 797820 39.75 67.3 1
08:54:33 2023-10-13 394585 388065 96762 95412 150338 153829 161552 160608 120031 118461 128318 130553 146293 148337 412355 442959 1291227 1266816 494542 513950 133876 118903 134589 136165 154214 151209 144511 145034 92970 95187 306753 272098 783924 789841 243864 241644 308147 309643 366077 356445 383164 383094 402020 409941 384842 431556 930329 969439 598334 500768 331215 324692 382274 381872 400975 405363 414475 418749 472459 468864 758248 797160 39.75 67.3 1
08:54:34 2023-10-13 394769 388065 96733 95150 152190 153829 161328 160952 121547 118659 128284 130553 149007 148755 411772 446955 1291227 1266938 493457 513914 133788 118738 134589 135935 154249 153110 144782 145139 93034 95221 314515 271880 784046 790887 243828 241644 310455 312011 365934 356302 383019 382987 402159 409582 387138 429850 930329 971251 597030 501513 331450 325220 382544 381872 401542 405328 414511 418749 471270 468207 756694 797762 39.75 67.3 1
08:54:35 2023-10-13 387650 388069 96767 94927 148816 153020 162103 160096 121699 118066 128531 130631 147080 148654 409690 441696 1291227 1279525 501083 513914 133754 118704 134184 135974 154107 151691 144547 145380 93034 95056 306511 270531 782077 787335 243521 240637 306537 310620 365563 357555 378610 380773 404467 408972 385998 423498 925615 979200 590175 495702 332392 324816 382814 378848 404587 408679 414556 418826 468814 472840 770012 796340 39.75 67.3 1
08:54:36 2023-10-13 391060 387519 94526 94961 148516 153122 161415 160096 121581 118032 128531 130097 149007 147994 409654 442093 1291227 1281519 500542 516749 133897 118767 134522 135804 154004 150820 144679 145679 93034 95350 307697 270531 781303 786492 243178 245392 309943 311310 365491 358381 381131 380808 404465 410229 387467 425966 926271 973620 596944 495666 332392 324816 382814 378812 400442 408355 415072 419118 468958 470652 769458 796687 39.75 67.3 1
08:54:37 2023-10-13 392540 388065 96699 95125 148137 153863 161403 160608 121581 118659 128318 130855 147080 149382 412464 441732 1291227 1272501 494579 513914 133775 118704 134217 135619 154107 153110 144681 144837 92970 95154 306511 270531 781331 788164 243864 241644 309980 309931 365527 354308 382010 383165 402940 411448 386042 428307 931613 972188 592775 504397 332120 326654 383049 384310 402680 405257 413856 419182 472267 472318 760080 799459 39.75 67.3 1
08:54:38 2023-10-13 392239 387792 96762 94891 150764 153122 161586 160352 121581 118100 128531 130345 146328 147957 409619 442093 1291227 1275949 499661 513986 133880 118738 134589 135926 154351 150997 144611 144934 93034 95023 318077 270531 782104 787606 243521 245320 306467 309931 365491 358130 381435 380808 403579 409008 387195 427884 929011 978581 590175 495666 332156 324465 382814 380797 399529 407782 412040 418785 468958 469592 765541 796687 39.75 67.3 1
08:54:39 2023-10-13 393387 387796 96733 94956 152299 153122 161620 160096 121547 118525 128442 130553 149075 148305 409690 442093 1291021 1276128 498244 513986 134006 118506 134776 135643 154249 150820 144816 144973 92906 94991 304865 270315 798281 788455 243440 242325 309360 310260 365092 357412 381865 384074 403400 408650 387159 428562 926308 976294 596944 498470 332392 324816 383356 378885 402111 407782 415366 419451 468994 468927 767827 796687 39.75 67.3 1
08:54:40 2023-10-13 388024 388065 96666 95026 148412 153616 161586 160463 121547 118100 128318 130553 146497 148027 411772 442093 1291227 1276128 496019 513720 133436 118704 134150 136131 153752 150962 144211 145118 92970 95187 306753 270531 784262 787606 243864 241644 307431 309931 365491 354308 381435 383165 403279 409618 382472 428223 930329 970099 598263 504187 331376 323750 382544 380773 401040 405957 416474 418826 475737 470840 760740 801233 39.75 67.3 1
08:54:41 2023-10-13 392540 387804 96570 95129 148473 153829 161440 160608 121413 118461 128284 130586 146293 148440 412355 441684 1291227 1274020 496030 516749 134099 118830 134488 136021 154111 151067 144662 145236 93000 95350 304810 270423 787596 788164 243864 241644 309980 309825 365527 354308 382047 384243 402657 409440 383116 429509 930329 964606 585784 504544 331450 324238 382814 380773 400723 405957 413892 418785 472267 469592 763391 800136 39.75 67.3 1
08:54:42 2023-10-13 391630 387796 96729 94961 148445 153156 161991 160130 120251 118100 128531 130341 149075 148029 409690 442093 1291227 1276221 499661 513950 133821 118704 134184 135969 154214 153145 144816 145308 92970 95187 303875 272323 788027 787049 243178 245392 308633 310402 367704 358381 380860 380773 404183 409621 387524 429191 927686 978507 590175 499610 333337 326617 383901 380883 403017 408821 414777 419082 468994 472151 769864 797820 39.75 67.3 1
08:54:43 2023-10-13 390004 386973 96771 94931 148410 152853 162304 160294 122018 118190 128717 130064 146701 147957 412939 441949 1292065 1281594 501083 513878 133901 118704 134184 135729 154566 150855 144411 144934 92906 95023 305455 270279 782151 785936 243178 245427 306502 310402 365527 357591 378610 380773 404503 409008 386614 423498 924924 979967 584939 495630 332392 326472 382814 378812 401004 407747 414777 418749 469986 470983 768919 796687 39.75 67.3 1
08:54:44 2023-10-13 393652 387673 96627 95054 152190 153825 161552 160608 121514 118625 128072 130553 146772 148720 412063 444594 1291227 1270619 496099 513914 133754 118671 134555 135901 154073 153110 145000 145205 93034 95154 321062 271870 789298 790139 243684 241841 310016 310260 365384 355232 382675 384377 402761 409404 384159 428489 930329 971251 592775 504324 332156 326654 382814 381272 401542 405957 414439 418121 472231 469157 759659 801121 39.75 67.3 1
08:54:45 2023-10-13 387808 388065 94696 95054 148643 153088 162069 160155 121749 118032 128497 130097 147114 147994 412355 441768 1291227 1279891 501083 513914 133746 118671 134716 135901 154111 151528 144641 144966 93034 95154 306511 270531 781135 785343 243521 242325 308706 312934 365456 357519 378538 380773 404752 409547 387688 423462 924887 979164 599673 498470 332392 326386 383085 378885 402240 408319 414814 419123 468404 474398 769938 797142 39.75 67.3 1
08:54:46 2023-10-13 387880 387487 96805 94894 148610 153088 161620 160318 121749 118032 128497 130097 149214 147959 412647 442093 1291227 1279891 500824 518218 133990 118830 134827 135893 154077 153363 144645 145338 92933 93132 304810 270351 789055 785899 243521 240603 308706 310838 367964 358022 378538 380773 405073 409582 386326 428306 926308 973620 596944 495630 332392 324816 382814 378848 401076 407747 414777 418749 468592 472986 768919 795556 39.75 67.3 1
08:54:47 2023-10-13 393652 388065 94563 95083 152194 153582 161440 160608 121514 118625 128106 130586 146568 148720 411772 441768 1291227 1270120 493843 513914 133754 118704 134555 135948 154214 151528 144543 145060 92970 95154 306511 270531 783849 789570 243864 241644 307896 309896 365491 355374 382604 383130 402302 409870 384266 429557 932982 971243 586063 502861 332156 326654 383049 383224 401542 405116 417140 419009 472195 469522 759659 801121 39.75 67.3 1
08:54:48 2023-10-13 394503 388065 96728 95154 152194 153829 161552 160952 120031 118586 128291 130813 146942 148615 411625 445500 1292985 1268546 494359 513734 133754 118704 134184 135811 153966 151337 144475 145578 93034 95154 304810 270531 782470 790961 243864 241644 308327 309896 365491 357914 383128 383094 402302 410158 385077 429850 931650 969439 594165 501513 331450 324692 382274 382684 401259 405328 414475 418121 473796 468829 758568 797688 39.75 67.3 1
08:54:49 2023-10-13 387844 388065 94668 94894 148812 153577 162069 160063 121581 118100 128497 130130 149248 147992 412355 441660 1291227 1279891 501796 516749 133792 118704 134555 135995 154283 151528 145519 146123 93034 95154 303761 270531 780968 788225 243404 243441 309105 311901 365349 357089 378429 383803 404572 408795 385240 427852 925542 979164 594165 499720 333337 326617 382814 381064 402240 408355 414799 418936 468958 472378 765773 796687 39.75 67.3 1
08:54:50 2023-10-13 394503 388069 96670 95096 152159 153829 161328 160608 121514 118427 128284 130553 146568 148720 412355 442614 1293097 1268621 493770 513914 133662 118704 134184 136241 153966 150962 144547 145376 92970 95187 306753 270243 782367 790400 243864 241644 308363 309896 365491 356445 383128 383094 402302 409870 384842 429509 930329 969439 594165 502615 331450 324692 382669 382142 401542 405292 414475 418494 474284 471289 760554 800663 39.75 67.3 1
08:54:51 2023-10-13 394278 387792 96699 95092 150238 153582 161552 160574 121547 118427 128250 130524 146259 147957 411480 444594 1291227 1266816 492375 516749 134087 118830 134606 135885 154077 151067 144611 145034 92967 93271 304810 272298 781424 790961 243864 241644 309324 309860 366341 356195 383164 383023 402302 410193 384806 430166 928863 966700 590175 500342 330980 324692 382816 381872 400692 405328 414439 418749 472793 468137 758838 797124 39.75 67.3 1
08:54:52 2023-10-13 387535 388065 96805 95062 148639 153054 161957 160063 121749 118032 128531 130130 149305 147994 409619 442093 1291190 1283612 501611 513914 133754 118704 134555 135773 153966 153075 144761 145239 92906 95154 306753 270495 781181 784197 243346 240568 308706 310838 365491 356445 378538 384236 405359 409582 385113 426829 927612 982600 594165 500321 333811 324780 383319 382069 403265 407308 413383 419232 471720 472378 767282 797820 39.75 67.3 1
08:54:53 2023-10-13 387262 387813 96703 95169 148610 153054 161620 160063 122069 118354 128682 130422 146563 147957 412903 441913 1293905 1285255 501411 513734 133847 118704 134555 135995 153974 151421 144912 144934 92906 95121 304810 270495 783802 786218 243756 240603 308488 311345 365491 356445 378538 382258 405359 408972 385384 423462 926271 981172 590175 500768 332392 324816 383085 382142 403161 407747 414483 419414 471756 473113 768919 797598 39.75 67.3 1
08:54:54 2023-10-13 394874 388065 96699 95092 152194 153795 161552 161035 121547 118427 128408 130553 149007 148685 411772 445669 1290274 1267718 494579 513914 133754 118869 134555 135807 154214 153075 144647 145274 92906 95154 307697 272134 788270 789577 243648 242217 310419 311865 366191 356302 383019 384346 401806 410051 386443 429667 930329 968753 596944 499210 331450 328236 382814 382142 400975 406500 414511 418936 473527 468172 760561 797160 39.75 67.3 1
08:54:55 2023-10-13 387262 387808 96800 94993 148574 153122 161654 159620 121581 118066 128497 130344 149110 148098 409654 442057 1291227 1283311 501083 513914 133662 118704 134184 135619 153966 151371 144547 145139 92906 95154 306753 270531 800827 786218 243864 240603 306969 310873 365456 356409 378538 381610 405395 408972 384806 423462 926271 983431 594165 498506 332392 324816 382814 381064 405271 407747 414190 420057 468706 474252 769280 797473 39.75 67.3 1
08:54:56 2023-10-13 387844 387808 96737 94894 148679 153088 161957 159620 121581 118032 128766 129708 149248 147994 411772 442057 1290274 1281787 499587 513878 134225 118830 135293 135791 153948 153363 144645 145137 93000 95317 304810 270387 787184 785753 243485 242325 306502 309931 365491 358095 378465 383260 404716 409582 386542 423498 924757 979967 595554 495594 332392 324816 382814 378812 400723 407747 414777 418749 468592 470947 768659 796121 39.75 67.3 1
08:54:57 2023-10-13 392849 387792 96632 95087 152159 153582 161328 160608 121514 118427 128072 130553 146670 148755 412085 442093 1291227 1270656 494542 513950 133754 118671 134184 135619 153966 153075 144313 145239 93104 95154 303875 270531 798732 787606 243864 241644 307396 309896 365491 354308 382047 384243 402657 409582 383081 428562 931654 971280 592775 505293 331450 327115 382778 382069 401542 405151 417436 418603 473796 468829 757728 797725 39.75 67.3 1
08:54:58 2023-10-13 393433 387796 96665 95121 152159 153859 161440 160976 121514 118586 128291 130846 146839 149202 412318 444521 1292985 1272242 494618 516601 134057 118835 134555 135807 154214 153075 144782 145371 93000 95121 307697 271906 781591 788722 243684 241698 307896 311827 365527 355374 382857 383938 402904 409906 384266 429509 930329 970125 594165 504273 331450 324465 382814 382953 401542 405257 417348 418749 471900 469193 759659 798893 39.75 67.3 1
08:54:59 2023-10-13 390147 387808 94769 95058 148676 153088 161957 160318 121783 118032 128531 130308 149248 148098 412355 442093 1291227 1277128 499576 513950 134099 118903 134555 135619 154180 153110 144782 145274 92970 95187 304810 271960 785687 788164 243612 242972 309542 310624 366155 358490 382405 383803 404324 409404 387596 429229 926271 975779 596944 495630 332392 327042 384026 378812 401542 407782 412584 419082 468850 470390 767827 796687 39.75 67.3 1
08:55:00 2023-10-13 391955 387736 94728 95155 148779 153445 161966 160217 120196 118032 128462 130097 149214 147994 411772 441516 1290881 1278073 500727 513950 134208 118932 134919 135807 154214 152968 144553 145139 92970 95187 303875 270531 788577 786492 243178 240603 306966 310620 367954 358634 380824 380808 404467 409582 387467 427918 924924 979967 595554 495666 332392 324816 382814 378848 401040 408963 415366 418749 468922 470983 766986 796687 39.75 67.3 1
08:55:01 2023-10-13 393433 388065 96695 95125 152159 153863 161552 160642 121547 118659 128284 130553 146874 148963 412355 444594 1291227 1270656 495748 513914 133754 118830 134700 135825 154009 151421 145133 145171 93034 95317 318077 271917 782610 788686 243828 241474 307896 309931 365527 355374 382873 385169 402868 410193 384266 429850 931576 968424 592775 504507 331920 324692 382814 380737 399213 405257 414183 418822 472267 469557 759659 799982 39.75 67.3 1
08:55:02 2023-10-13 387535 387515 96800 94923 148610 152951 161966 159384 121665 118032 128531 130166 146735 147854 409619 441385 1291227 1282699 501083 513914 133880 118704 134555 135909 154214 150997 144611 145034 92970 95154 302589 270531 789298 784233 243864 240603 308706 310838 365491 356480 378574 381949 405395 409582 385420 423534 926953 984068 592917 502102 333811 324492 383356 382376 403337 406358 414043 419268 471987 473078 765613 795396 39.75 67.3 1
08:55:03 2023-10-13 387876 388069 96767 95087 148545 153479 161620 160667 121581 118504 128593 130422 147084 148301 412610 441768 1294825 1287197 500149 513770 133965 118898 134555 135935 154214 153110 144782 145506 93034 95283 306511 270459 781499 783016 243684 242325 306969 311533 365199 356480 378610 384243 405395 408364 385133 423534 927695 983431 595445 503757 331323 324550 383356 381603 402842 405292 414190 419414 472525 472449 765613 795396 39.75 67.3 1
08:55:04 2023-10-13 394769 388065 96662 94990 150238 153616 161552 160574 121379 118100 128284 130735 146531 147957 411772 442995 1290274 1265482 493843 514022 133897 118738 134184 136016 154214 151762 144511 145034 92906 95056 304810 272134 786220 790814 243864 242253 310455 312048 366341 356338 383019 384346 402195 410051 385276 430312 928827 970812 592917 498506 331215 324727 383012 382033 404175 407105 414475 418158 472981 469228 761136 797762 39.75 67.3 1
08:55:05 2023-10-13 394453 387957 94575 95258 148235 153940 161484 160986 121749 118571 128704 130520 147012 148305 412063 445077 1291227 1268346 493803 513950 133788 118569 134184 135841 153969 152968 144647 145274 92906 95187 306753 272134 791305 789841 243864 241644 308147 309931 365527 356445 383164 383094 402338 409618 385113 429850 931654 969439 594165 501513 331450 324727 382274 382194 400975 405328 414475 418749 473127 468864 758874 797124 39.75 67.3 1
08:55:06 2023-10-13 387840 387792 96762 94796 148511 153054 161620 159620 121581 118066 128531 130130 149248 147788 409391 442201 1291227 1279965 501083 513914 133754 118830 134640 135791 154257 151421 144645 145137 93066 95185 303875 271880 785366 786218 243720 240603 308706 310620 365491 356445 381194 383260 404752 408972 384842 423498 926953 981276 599673 499536 331556 324816 383085 381603 403444 406820 414190 419082 471792 472449 767827 795396 39.75 67.3 1
08:55:07 2023-10-13 393652 387475 96665 95092 150229 153555 161328 160438 121581 118461 128284 130553 146293 148440 411772 441886 1291227 1266039 493806 513986 133876 118704 134150 135909 154214 150997 144611 144934 92970 95023 306753 272134 782901 789841 243864 241644 308363 309931 366334 357291 383201 383130 402302 409906 385113 429850 930717 971251 592917 503175 331920 327577 382778 382106 401542 407605 417733 417976 472647 468829 763370 797762 39.75 67.3 1
08:55:08 2023-10-13 395338 388065 96699 95125 152194 153616 161440 160608 120033 118100 128504 130846 146839 148475 412610 446406 1292711 1268621 493274 513770 134091 118815 134733 135901 154214 153110 144681 145274 93126 93366 309704 272062 788092 788722 243864 241644 308398 311166 366914 356195 383164 382521 401984 410229 385113 430567 929011 968753 595554 500732 331450 324727 382274 381872 400975 405363 414511 418785 472459 468864 759986 797160 39.75 67.3 1
08:55:09 2023-10-13 387566 387792 96805 95285 148447 153122 161620 159620 121581 118066 128497 130097 147080 148654 409654 441038 1291227 1283612 501879 513914 133788 118704 134589 135653 154000 153110 144547 145274 93034 95187 306511 270567 782151 784233 243864 243008 309105 311569 367704 356373 378393 384346 405251 409476 385276 427585 927686 982527 594165 500768 331323 324816 383319 382142 402842 407712 414190 419118 468778 472307 768919 796465 39.75 67.3 1
08:55:10 2023-10-13 387398 387961 94632 95089 148614 153479 161966 160506 121917 118326 128572 130735 149041 148305 411772 441583 1296703 1285180 499942 513950 133662 118830 134522 135632 154141 151584 144782 145376 93034 95056 317494 270495 790208 783988 243864 242154 306969 311600 364943 356445 378610 384279 405716 408364 385420 425966 927658 984895 595445 504187 331592 324816 381008 381603 404968 405292 414190 419451 471792 472414 763370 794564 39.75 67.3 1
08:55:11 2023-10-13 394210 387519 96661 95092 152442 153479 161586 160574 121581 118100 128318 130873 147080 149070 411772 445051 1289323 1265014 493457 513950 133675 119166 134733 136299 154009 151421 145355 145171 93000 93303 306511 272025 783073 791522 243512 242325 308327 309426 367178 356480 383164 384038 402904 410229 384842 429509 929011 966517 598229 495666 330870 325252 382274 382142 400975 407782 414475 417826 472459 468172 762252 796559 39.75 67.3 1
08:55:12 2023-10-13 387258 387519 94466 94961 148445 153122 161620 159620 121547 118100 128497 130166 146259 147751 411772 440598 1291227 1284518 501083 513914 133763 118704 134150 135721 154000 150962 144511 145034 92906 95023 306753 270531 793554 783053 243864 242325 306969 310909 365491 356480 378344 382825 405395 408686 385420 423498 926308 984068 596771 502359 333574 324780 383319 382106 403301 406394 414006 419268 471611 472307 767266 795396 39.75 67.3 1
08:55:13 2023-10-13 387294 387511 96762 94927 148478 152883 161654 160149 121581 118066 128504 130455 146839 148372 412464 441322 1291116 1285403 500935 513697 133654 118733 134674 135807 154107 153075 144547 145139 93092 95283 304810 270495 787361 783643 243864 242801 308742 312712 365235 355968 378501 383130 405395 408972 385113 423498 928739 982042 596854 503081 331592 324816 383085 381872 403480 406535 414190 419451 471792 472449 765650 795396 39.75 67.3 1
08:55:14 2023-10-13 394210 388056 96670 95125 152185 153616 161294 160463 121379 118100 128284 130553 146910 148702 411772 444376 1291190 1266816 493806 516749 133796 118704 134716 135935 153898 151148 144541 146069 92970 95056 306511 272134 782830 789841 243864 241953 310455 312694 366341 356231 383019 384891 403776 410086 385240 429703 928790 966517 596944 499757 331215 324727 382274 382646 400975 405363 414317 418158 471792 471724 759986 797160 39.75 67.3 1
08:55:15 2023-10-13 394622 387921 94607 95192 148709 153833 161518 160506 121799 118489 128394 130553 146772 148305 411772 442959 1291035 1266816 493843 513986 133792 118704 134488 135619 154000 152896 144952 145274 92906 95187 306753 272134 790153 788697 243648 241644 308147 309896 366334 356445 382623 383130 402020 409941 384842 429886 930989 970812 586919 501550 331450 324465 382544 382412 401259 405957 414511 418785 470872 468864 757801 797762 39.75 67.3 1
08:55:16 2023-10-13 389726 387519 96729 94858 148478 153088 161620 159620 121836 117951 128531 129708 149041 147788 416421 441840 1290955 1279965 501083 513950 133981 118738 134919 135825 154009 151421 144577 145137 93000 95185 304810 270423 788391 785659 243341 242837 308706 309931 365563 356480 378574 383766 403328 408972 385998 426601 924960 983444 594165 495666 331090 324816 382814 378921 402276 408355 414190 418785 468592 472047 768294 796687 39.75 67.3 1
08:55:17 2023-10-13 389952 388065 96699 95285 150343 153122 161620 160472 121547 118100 128325 130487 149007 148271 412063 439144 1292946 1284518 498097 513950 133754 118704 134184 135653 154107 152896 144581 145274 92906 95056 305455 270495 801512 784233 243864 241984 306502 311381 364943 356480 378682 384315 405431 407791 385455 426640 927695 982042 598189 504544 331126 324406 381578 382142 402558 405292 414483 420378 471502 472449 763370 795396 39.75 67.3 1
08:55:18 2023-10-13 393616 387523 96699 95236 152225 153342 161328 160149 121581 118100 128284 131250 146873 148475 411479 446916 1289312 1266704 495133 513770 133931 118898 134488 135995 153898 153075 144747 145239 92970 93303 314515 272062 798488 790701 243106 241984 310419 311092 366591 356159 381974 383260 401984 411130 385077 428526 929011 968460 599724 495594 331450 325182 382237 382142 401259 407712 414475 417790 472793 468829 763334 798893 39.75 67.3 1
08:55:19 2023-10-13 387269 387487 96766 95058 150413 153020 161586 160318 121682 118066 128408 130693 147080 148654 411772 440036 1293979 1285440 501009 513878 133754 118671 134555 136004 154214 150926 144513 145376 93034 93068 306511 270459 783727 783053 243864 242325 308669 311569 367183 356195 378429 383795 405500 408795 385240 428194 929667 985538 596854 503327 333811 324816 383356 381887 404968 405257 414190 419414 471720 474070 765613 797820 39.75 67.3 1
08:55:20 2023-10-13 391918 387777 96802 95423 148074 154188 161279 160986 121647 118654 128236 130879 146568 148928 411189 439072 1302172 1279891 494618 513914 133788 118671 135056 135799 154249 150998 144543 144658 93034 95154 306511 270423 788830 785899 243864 240966 309980 310584 364360 356516 380824 383094 402302 407756 386578 427207 929011 979128 592775 504113 332120 324816 382382 381603 401004 405257 414475 420049 468994 470983 760192 797254 39.75 67.3 1
08:55:21 2023-10-13 391913 387808 94567 95062 148745 153088 161620 160096 121665 118100 128614 130308 146874 148236 412355 442093 1281970 1274313 501796 513914 133536 118951 134150 136237 153974 151634 144654 145472 93000 93271 304810 272337 779979 789804 243720 242325 306608 311528 366555 355374 381398 382485 405750 410193 383081 428187 925579 971251 592917 500696 331628 324816 382274 382953 400406 407105 413566 418121 471533 470251 769864 797725 39.75 67.3 1
08:55:22 2023-10-13 392504 387443 96837 95317 150756 153376 161966 160318 121598 118066 128373 130524 146632 147957 412355 439359 1287480 1274313 497986 513878 133750 118671 134555 135909 153966 151173 144611 145034 93034 95154 306753 270006 786647 788722 243864 242154 306502 311818 364324 356866 381974 382485 404752 407685 383116 428526 926271 971470 590175 499989 332392 324816 382113 381313 399809 407140 414190 420342 471900 469557 769739 797124 39.75 67.3 1
08:55:23 2023-10-13 390837 387792 96703 95058 148441 153790 161552 160574 121716 118625 128497 130813 146735 148680 412135 448063 1296666 1277946 494469 517739 134057 118898 134674 135859 154180 153147 144647 145139 93034 93303 304865 272337 782030 784197 243864 242181 310419 311166 367437 357842 378610 382754 402302 411455 386578 425966 931650 979967 586063 502701 331450 325707 381968 378885 401639 406535 416697 417459 468994 471680 759659 795396 39.75 67.3 1
08:55:24 2023-10-13 392190 387515 96732 95096 152229 153471 161552 160429 121547 118100 128497 130610 149041 148305 411772 440324 1287346 1274313 500653 513914 133536 118671 134150 135985 153718 153182 144547 145239 92970 95154 306753 270459 780158 788722 243864 242154 306969 311604 367183 357408 381719 384891 405822 407614 382974 428344 926368 972151 594165 500659 331592 324816 382669 383224 403251 407070 412944 419451 471533 472246 771657 797124 39.75 67.3 1
08:55:25 2023-10-13 393916 387529 94599 95216 150338 153936 161966 160472 120196 118456 128360 130524 146735 147957 411772 440359 1287187 1276128 500186 513842 133746 118704 134184 136201 153692 151173 144611 145034 92970 95154 306753 270423 784755 789841 243864 242325 306502 311854 366913 354841 381974 382790 405359 407756 383116 430225 923542 970099 590175 500025 333100 324816 383356 383224 399773 407105 413896 420676 471533 469592 769458 796523 39.75 67.3 1
08:55:26 2023-10-13 390837 387796 96767 95087 152220 153582 161552 160463 121514 118066 128284 130341 146772 148236 412063 444310 1299451 1277946 493573 513878 134006 118671 134589 135825 154223 151315 144979 145236 93000 95251 304810 271953 783889 786218 243792 242325 310455 309391 365491 357555 378610 382795 401734 410265 386542 425893 930989 980497 594165 500977 330512 325707 382814 378885 401040 406500 414547 418121 468994 470983 758581 797561 39.75 67.3 1
08:55:27 2023-10-13 387880 388065 96665 94961 149017 153829 161552 160429 121547 118427 128497 130571 146977 148407 411772 444934 1291227 1277037 496796 513950 133285 119102 133864 136602 153190 151421 144179 145746 92777 95221 309704 272529 772121 786218 243864 241984 309360 312053 365527 354308 378646 384243 403543 410193 383045 426568 930329 974727 591385 504150 331920 326654 382814 380773 403822 405292 413237 418785 472231 471680 758838 801272 39.75 67.3 1
08:55:28 2023-10-13 393296 387483 96833 95066 152264 153441 161586 160463 121631 118066 128497 130431 146839 148440 412135 441840 1292985 1276962 499195 513806 134403 118569 134928 135859 154575 153040 144747 145139 93034 93100 304810 270387 791664 788722 243521 242325 309105 311060 365384 358346 382550 381343 403579 409618 387195 428489 926271 977197 596944 495630 332392 324816 383356 378848 401542 407747 415366 420020 468958 469193 767827 796687 39.75 67.3 1
08:55:29 2023-10-13 390771 388065 94559 95096 150334 153582 161552 160463 121631 118461 128284 130553 146293 148440 411772 442093 1291227 1276128 495280 513950 133880 118671 134589 135901 153658 150926 144611 145034 92906 95121 303875 270531 782367 787606 243864 241984 309074 312048 368225 356902 381413 386530 403400 410051 382974 428077 930805 974947 594165 504324 331920 326654 383085 380737 403822 405187 415366 419045 472231 470251 759400 801804 39.75 67.3 1
08:55:30 2023-10-13 394306 387781 94696 95450 150435 153761 161484 160874 121715 118571 128360 130879 147084 149487 411480 441732 1291227 1270120 494396 513878 133754 118704 134150 135807 154009 153363 144782 145274 92970 95154 306511 270531 782565 788722 243864 241644 308147 309896 365527 357914 383164 383130 402657 409906 385420 430459 931650 969439 587434 501550 331450 324727 382814 382684 401259 405328 414475 418158 473796 468864 758032 797725 39.75 67.3 1
08:55:31 2023-10-13 387619 387519 94696 94923 148647 153329 161991 160096 121665 118066 128497 130345 146770 148271 411772 442021 1291190 1279928 501083 516749 133855 118671 134555 135717 153966 151066 144611 145236 93157 93239 304810 270423 781303 786218 243684 242792 308669 311901 365349 356445 378538 380773 404788 409333 385276 423426 926271 979200 592917 500759 333337 324816 383085 381872 403161 407426 413932 419378 472459 472414 767827 795396 39.75 67.3 1
08:55:32 2023-10-13 387583 387792 96771 94965 148849 153734 161966 160063 121800 118100 128497 130693 147080 148492 412903 440418 1291227 1286355 502153 516749 133788 118671 134555 136135 154214 150997 144647 144972 92970 95056 306511 270495 781983 783606 243864 242913 306969 311345 365491 356480 378538 382825 404465 408972 385384 423462 926308 983468 592775 502774 331556 324816 383356 382142 403480 407712 415094 419414 472793 472449 767827 795396 39.75 67.3 1
08:55:33 2023-10-13 394489 387796 96699 95129 150338 153936 161440 160608 121514 118888 128284 130553 146462 148786 412135 445391 1292696 1268621 494618 513806 133960 118815 134767 135917 154077 151279 144611 145034 92906 95121 304810 271844 788877 790400 243864 241644 308363 309896 366341 356338 383164 383094 402302 410229 385384 429850 930329 969439 590175 500732 331450 324692 382814 381872 400975 405328 414511 418121 472793 468891 756694 796559 39.75 67.3 1
08:55:34 2023-10-13 394123 387487 96729 95087 148243 153616 161586 160574 119782 118427 128408 130873 147080 148862 411772 445004 1290274 1266816 494579 513950 133662 118704 134184 135841 154107 153110 144782 145274 92970 95187 303761 272672 786448 790961 243142 241984 309980 309391 366892 356480 383164 381610 402302 410300 384842 429484 929011 966700 598058 495666 331450 325252 382546 381872 400975 407747 414511 418121 472793 468864 763370 797725 39.75 67.3 1
08:55:35 2023-10-13 389735 387813 94829 95247 149934 153445 162226 160472 121985 118374 128696 130524 147110 147957 411772 441637 1291227 1285440 501930 513914 133826 118671 134555 135713 154180 151172 144611 145034 93034 95187 306753 270495 794591 784197 243612 245528 306969 310873 365491 356445 378538 382521 405680 408972 384842 423462 926271 982006 585784 502296 331592 324816 383356 382142 403444 408830 414190 419451 472459 472449 767827 795396 39.75 67.3 1
08:55:36 2023-10-13 394498 388065 96703 95129 152220 153970 161552 160608 121514 118461 128284 130553 149007 148720 411772 442304 1291227 1268621 493457 513950 133792 118704 134780 135935 154107 151634 145355 145270 93190 93271 321062 271953 781060 790961 243792 241948 310455 310224 365384 356302 383128 383094 402302 409906 385169 430349 930989 969439 594165 501513 332392 327128 382814 382142 401542 405328 414511 418749 472836 468864 758874 797725 39.75 67.3 2
08:55:37 2023-10-13 396451 390260 94667 95389 149284 154858 162451 162243 121851 119221 129171 131437 149559 149765 414038 446480 1296652 1274313 496796 520042 134702 120050 135917 137462 155757 150912 146940 147347 93550 93463 309311 273786 785285 795071 245937 240637 310308 311707 370024 358705 386617 387826 406038 411272 387467 433434 938204 978581 595554 507413 335238 328246 386214 386555 405581 411446 419547 424489 478008 476416 767827 806893 39.75 67.3 2
08:55:38 2023-10-13 397009 392008 95435 95924 152293 156331 165919 163891 122358 119454 130966 132731 147042 150747 414470 449114 1309725 1295637 507317 521975 136403 120603 138322 141270 156933 154132 150927 151123 95703 93941 311592 276122 797580 801290 246634 243683 313183 315780 373061 365010 387551 390165 408795 412817 390788 432511 941636 989661 602504 507413 338240 331812 392195 387826 408921 414106 422148 427852 477972 478084 779099 809293 39.75 67.3 2
08:55:39 2023-10-13 403614 400118 95538 95754 154721 157995 167498 166890 122527 118891 134346 133662 149031 153500 421510 454687 1304884 1294752 510209 527591 136148 122552 139782 142217 159350 156345 150583 150131 95836 94262 312545 277760 804728 809349 245039 244364 314172 315708 373248 363964 387515 387898 408371 414115 390115 433779 942963 984859 608129 509475 336700 331310 388029 387826 406011 411011 421776 422690 477227 475742 769141 811663 39.75 67.3 2
08:55:40 2023-10-13 400761 401021 95248 95749 153701 157530 171218 166971 122188 118456 131884 133494 148488 151170 420318 449298 1309667 1300223 511371 525958 135105 120136 139249 142044 159072 156205 147840 149171 95603 93781 312545 277299 818403 805916 246634 243648 311724 314748 370024 362556 385160 387208 406074 411491 387777 430495 938204 986326 595145 506694 335714 329275 388029 385090 404689 412640 414619 424489 473127 471715 774833 804802 39.75 67.3 2
08:55:41 2023-10-13 402525 398773 94737 95129 152242 157230 167339 166041 119530 117639 130966 132977 150460 150219 419688 451858 1309358 1292910 504054 522891 133788 119068 138680 141546 157810 155312 149743 149005 93940 93622 310639 279079 798519 802428 246459 242726 311109 311640 370024 362953 383128 385433 401138 409980 385459 425464 935476 987024 594165 507413 331090 329436 384139 381307 403480 408999 414547 417790 465859 469522 759986 800100 39.75 67.3 2
08:55:42 2023-10-13 401896 397547 95630 92446 148481 155039 163632 163857 117284 116402 128565 131437 146600 148615 412759 444739 1300447 1281787 496759 519307 131198 116674 136431 137892 157230 152226 147632 147654 92521 94904 307697 273786 800148 800155 243864 240966 306501 308958 362181 354273 376197 382178 397061 401388 376457 416938 922430 972916 596854 505976 330365 322359 379015 377639 397034 401343 405533 414387 463381 463241 756430 789749 39.75 67.3 2
08:55:43 2023-10-13 401372 396822 95713 91426 152159 152562 163474 161190 117203 114830 128318 128721 146026 146110 414075 449015 1280039 1268621 501796 517953 129894 116152 135405 137140 155610 151115 145857 147243 91715 94399 307697 275779 800065 800155 240441 240459 304815 306550 364080 353888 376089 375341 393990 401388 373012 413756 918477 958939 592626 498194 328182 322586 375542 375905 394553 402544 406146 407877 460017 458014 756135 787999 39.75 67.3 2
08:55:44 2023-10-13 401620 399067 94805 90540 151350 151031 162137 159620 116119 113417 127492 131445 144712 145030 412647 444275 1269071 1259517 495679 513878 132437 114682 134184 136041 154751 151847 145013 145844 91142 94007 309686 275340 791045 801259 239696 238032 303356 304828 361010 350764 373484 371910 388656 396523 369893 412843 911731 952502 592775 497487 323682 319890 372109 373962 390921 398884 403490 403478 454512 455654 752961 783785 39.75 67.2 2
08:55:45 2023-10-13 403000 399216 92484 90529 148188 151483 160712 160250 115152 113971 126221 128503 143507 146179 411502 439359 1284740 1266498 493212 511568 131962 114046 134116 135143 154364 151421 144816 145139 91015 91987 309686 272170 796632 797325 240104 237226 300320 304900 356328 348617 368968 371981 387569 394169 368378 407873 906651 961657 598189 501032 322665 315938 372145 372000 391319 394437 400109 404119 453663 452572 742801 777112 39.75 67.2 2
08:55:46 2023-10-13 401620 396565 92557 89631 148249 153029 160557 157768 114902 112475 125939 130730 143212 143858 410608 441732 1263567 1252111 498244 510813 131243 113213 133603 134702 152842 151528 144260 144799 90312 91887 306511 274452 792093 799588 236936 237619 301303 303850 356507 348747 367234 369907 388047 394508 364892 405326 903990 945681 596759 494382 323275 315802 370002 372520 387984 394160 394078 402465 453663 448851 749905 776563 39.75 67.3 2
08:55:47 2023-10-13 401583 396795 91273 88885 146706 150809 158045 160974 113698 112093 124633 130388 141625 143050 408077 434096 1259370 1247303 491222 510565 128611 114921 131982 133557 152174 148515 143018 143039 89755 90847 306753 270042 806560 797890 235910 234605 297955 302024 351997 342884 367188 365340 383043 386251 364057 404645 894586 937565 588398 492434 320435 314435 367780 364173 382677 390092 394682 396461 445856 446418 741713 769132 39.75 67.3 2
08:55:48 2023-10-13 396966 397079 90765 88638 144956 152110 161555 160680 112947 114517 123482 127765 140850 142741 405421 437768 1261383 1244186 488184 511147 127593 114966 131280 132789 151132 148620 142405 142606 89040 90532 306511 271942 791204 797890 235545 233709 296865 299355 351780 341668 365005 365340 381032 385407 360808 401287 896190 933841 591042 496159 317657 313444 364956 363882 381958 386547 394118 393984 445227 442138 731554 765764 39.75 67.3 2
08:55:49 2023-10-13 399067 396817 90108 87689 143977 147858 160782 157107 112169 113917 126078 126419 140054 144548 404104 438706 1245127 1227818 489455 504778 126195 113945 133884 131993 149684 147312 140459 141926 88391 89873 303966 272519 782515 793349 234190 232019 295135 296634 349841 339202 358378 360893 377860 384677 355308 394015 887712 931552 588183 489514 315798 307685 363836 363961 379006 385480 385115 393360 442169 438844 737990 763903 39.75 67.4 2
08:55:50 2023-10-13 398709 396786 89841 87501 143981 147614 157713 156243 111540 113949 122747 126163 139068 144834 403960 438563 1253855 1235358 486149 507169 125645 113730 133559 131582 149171 146695 140266 141552 87964 89840 306899 272977 783558 790961 234685 232706 293099 295973 348787 338690 356155 360929 376160 382416 354967 393392 887048 932871 585324 492434 313225 308186 360988 360893 377193 382407 386344 390960 438697 436834 724465 762783 39.75 67.4 2
08:55:51 2023-10-13 399848 396164 89011 86410 142451 146517 156548 155341 110624 111376 125117 125262 141534 143532 400813 431717 1239836 1226073 485424 500369 125126 110806 133280 129513 148528 145442 139615 142381 87807 88691 303966 268383 801709 792192 232733 231403 290806 293850 342983 336356 357007 356141 372756 377767 354967 390367 880235 927501 586754 486208 311801 306789 358530 357754 376376 380946 382900 387267 435118 435701 728659 756236 39.75 67.4 2
08:55:52 2023-10-13 402363 395207 88699 86197 142235 146442 155791 155056 110539 111010 124891 124903 141120 141103 400741 432705 1239731 1216787 481481 501109 124153 110806 130480 129420 151122 145339 142130 142553 86766 88569 306899 270459 788834 793386 232009 230168 290806 291655 344923 335759 354812 353723 369942 377204 350203 387479 877942 921053 583895 484468 313507 305926 356663 357501 372955 378622 378637 384714 435624 438746 728770 755748 39.75 67.4 2
08:55:53 2023-10-13 398143 395332 88247 85890 141533 145609 155289 153966 113102 110618 124630 124236 140940 140386 400144 433919 1244644 1225445 484491 503441 123051 110516 130125 129509 148826 145438 139777 139212 86500 88747 320529 270387 780542 788164 231648 229987 289079 291753 344923 332536 354525 356177 369984 374336 347536 387443 879998 917078 575714 488280 310414 306573 355557 356884 372086 377759 383155 385418 432330 431494 720862 754167 39.75 67.5 2
08:55:54 2023-10-13 401611 395293 87881 85518 140330 144701 154613 153284 112812 109872 122398 123422 140349 139465 401492 431454 1231423 1219012 485461 501101 123018 109687 129437 132069 150250 143896 141464 141683 86205 87925 303966 268797 786115 788722 229104 229218 288214 289991 340949 332625 349919 352170 370020 372375 345414 384287 873229 919502 581036 486544 308592 303142 354490 353870 371818 375203 378565 384218 425238 428895 711114 748793 39.75 67.5 2
08:55:55 2023-10-13 396930 396092 87513 85419 140096 144415 154552 152943 110361 109872 121938 123291 138262 139353 402235 432258 1224367 1216130 482538 500284 122582 109325 129368 128761 148308 143661 139388 141613 86029 87799 305101 268447 787026 790964 229033 227729 287283 290397 338515 330545 350436 351807 367174 370153 345343 384758 868727 910524 574305 481808 306388 301796 354502 351771 369993 376259 377950 381527 426469 428130 722622 744606 39.75 67.5 2
08:55:56 2023-10-13 396858 396767 86712 85212 142895 143697 153165 152233 112266 109401 121008 123088 137495 138710 400852 431416 1227818 1203962 477694 500320 121093 108766 128480 131646 146834 142865 138579 139181 85673 87254 303966 268536 783883 789812 227969 225587 287081 288509 336751 328746 348852 347585 364136 370118 342528 378501 866495 901511 570077 483174 307197 301157 351974 351807 366009 372366 374907 378218 426563 423858 717907 744225 39.75 67.5 2
08:55:57 2023-10-13 397014 395710 86644 85168 142855 143769 153028 152098 112199 108848 120939 122516 137273 138287 400670 433079 1226687 1210943 479532 495850 120844 108115 128233 131248 146627 142403 138194 138890 85662 86984 303966 267935 795291 788164 227580 224890 285570 288536 335702 328509 348852 349507 361164 368979 341744 378091 864654 906728 560808 481128 306904 297944 351974 350710 365168 371491 372312 377757 424070 423704 715261 740252 39.75 67.5 2
08:55:58 2023-10-13 396822 395854 86235 86785 142160 142505 151945 151224 111823 108299 120416 122050 136314 137548 396768 433079 1224911 1207501 478748 499726 120348 107644 127475 129117 145506 144680 137883 138319 85406 86651 303966 267935 798135 787606 226173 224896 283790 286736 335859 324731 347337 344837 361006 365620 338659 377350 861486 905267 574305 478971 306468 299460 348341 349228 365078 368794 369074 376030 422148 421370 715224 740021 39.75 67.5 2
08:55:59 2023-10-13 396858 396097 86357 86743 142026 142241 152148 150982 111712 108265 120259 121951 136186 137152 399012 432278 1223102 1203120 479087 495886 123106 107610 126899 131054 145068 141273 137147 138319 87090 86651 305030 269068 778917 785343 227757 223469 282925 285860 335859 324232 345441 345427 359919 366286 337603 377350 862054 897582 583610 478056 305488 297250 346355 346955 362115 368970 368403 373944 420111 420259 713685 740021 39.75 67.5 2
08:56:00 2023-10-13 396894 395894 85903 86541 139368 142241 151208 150948 111569 108083 119896 121585 135914 137075 398491 430097 1227893 1202114 479023 495706 120190 107223 127217 128622 145270 144496 137164 138084 87056 86257 301507 269898 776095 784197 226954 223434 282382 284466 333969 324857 342278 345392 359629 363738 335539 377083 859622 897393 574305 478734 303401 297042 345556 345356 363534 367869 369515 372452 417580 418678 710293 739554 39.75 67.5 2
08:56:01 2023-10-13 399659 396754 85760 86381 138975 141190 150656 150056 109351 108083 119262 121451 134951 136832 396696 425322 1219603 1202252 473807 495116 122918 106568 126689 127822 144837 143912 136842 136863 86870 85447 300718 267112 782141 784197 225837 226829 281563 282514 332490 324821 339424 344842 357433 362424 335836 375406 857084 895037 582160 478056 301371 297775 345913 343321 360979 365646 366122 369420 417994 415249 709249 736944 39.75 67.5 2
08:56:02 2023-10-13 399276 396191 85750 86472 138091 141583 150451 150190 109175 107950 118960 121187 135178 136532 396515 425269 1222665 1199922 477054 497602 122476 106495 125889 127945 145167 144013 136173 137162 86770 85620 308521 269590 776133 783643 225678 223768 279818 283034 333499 321649 339902 344842 355811 361340 335836 369488 856674 895028 575319 475618 302580 296067 344937 343321 360399 365692 366104 369492 415068 413982 709249 733624 39.75 67.5 2
08:56:03 2023-10-13 395319 396443 85643 85739 138105 143917 149865 152165 109125 107323 118665 119843 134351 135648 396308 430058 1211683 1196624 474142 493616 122272 106064 125855 127278 143833 143406 135727 136347 85092 85215 302568 268447 781429 787606 225202 222515 278579 281518 329448 320936 338401 339697 355574 360898 332792 368860 849806 892436 576360 478056 300816 293745 345913 342758 357910 364382 365774 370713 409841 414333 707114 730759 39.75 67.5 2
08:56:04 2023-10-13 396822 396673 85550 85894 137836 143943 149088 148520 108724 106848 118660 120007 134141 135426 396344 427169 1208248 1190586 472028 492922 122120 105820 125701 126913 143600 143371 135471 136159 86464 85099 305030 268447 782303 790129 223831 222515 278544 279907 330512 320415 339982 340725 354507 356905 331014 368305 847332 896304 577810 475618 297446 294514 342961 340690 359278 363503 363857 367131 412113 414697 703525 729300 39.75 67.5 2
08:56:05 2023-10-13 396930 396164 87378 85339 137918 142937 149558 151535 108757 106424 118433 122485 133880 134137 396344 429080 1194702 1189776 477895 492158 121765 105143 125320 126441 142934 143066 135200 135509 86279 84799 302568 267307 782170 787606 222583 221510 278908 280897 325651 318927 338724 337072 352280 357863 329782 365674 848486 902516 568172 479754 297590 291374 342888 339483 355869 360580 364814 368014 407441 411357 693858 728170 39.75 67.5 2
08:56:06 2023-10-13 400694 396903 87152 85331 137392 143311 150299 149687 108408 106618 117678 122519 133507 134543 396029 424066 1203493 1189144 475559 491395 121799 104431 125407 125958 143368 140368 135250 134576 86279 84573 305030 267307 790137 787606 222052 221164 278320 281344 324898 319670 336394 337072 351260 356859 328982 366558 848069 893772 574910 479073 294766 291516 341960 338601 355512 359140 360645 364864 406871 411032 695939 728724 39.75 67.5 2
08:56:07 2023-10-13 401615 396484 87032 85252 136948 142942 152328 151535 108176 106585 117998 119290 133369 134462 395328 423885 1201473 1190618 477510 493338 119628 104908 124960 125991 142640 140552 134555 135221 86198 84668 303050 267686 781546 783053 221493 221382 277539 279761 324934 317039 335646 338673 351002 355503 328982 364859 847968 896304 574910 476329 296580 291481 338564 340414 354126 357001 360573 365934 409984 408875 693365 728761 39.75 67.5 2
08:56:08 2023-10-13 396605 397074 86904 85127 136819 142907 150299 151289 107994 106391 117496 122214 132669 134104 395436 424066 1208248 1192319 468602 491050 119731 104145 124908 125577 142640 139734 134521 134449 86001 84530 302087 267496 787223 783053 221360 220097 278320 279367 324956 317039 333577 336258 350683 354720 325421 364896 847467 883957 581843 475245 293764 290524 338291 337818 354456 359105 358046 362627 406609 406411 700079 729849 39.75 67.5 2
08:56:09 2023-10-13 399659 396786 86963 85262 135910 143301 149460 149373 107828 106438 117476 119101 132843 133851 394181 424079 1208248 1187999 475930 493740 118967 104145 123802 125577 141784 140482 134511 134982 85691 84657 304472 268312 771254 781620 220979 219412 276459 279367 324898 315843 333649 335797 348328 354401 325716 360546 843834 884655 581843 468625 295181 288689 336799 338364 351965 359537 358046 364864 406266 405169 694390 723358 39.75 67.5 2
08:56:10 2023-10-13 399284 397083 86626 84799 135602 142439 151660 151115 107302 106285 116829 121977 132204 133633 394253 424971 1199028 1176221 468638 491167 118769 103860 123598 125130 141711 139584 133679 134125 85724 84436 308521 267686 782880 787606 219569 218471 275842 277230 324956 315843 332261 335540 349345 351190 324465 360546 840112 886017 576360 473215 293562 288277 338457 336856 354885 358719 357827 360370 405183 405063 696285 723604 39.75 67.6 2
08:56:11 2023-10-13 402648 396385 86699 84821 135645 140008 148869 148333 107269 106226 116923 121876 132171 133063 394217 425901 1196661 1171110 477018 491395 118537 103789 123117 125130 141457 139469 133428 134103 84254 84488 304104 268829 778105 785936 218733 219070 274542 277000 324956 314919 331561 333888 347209 349861 326771 360402 837631 886534 574910 468589 293527 293363 336221 334508 351965 355708 357504 360515 404436 403931 691890 721587 39.75 67.6 2
08:56:12 2023-10-13 400413 396831 86313 82932 135577 139510 151414 148231 107269 105677 116634 121928 131413 132270 393663 423695 1189674 1181324 474106 491998 118176 103435 122948 124685 141794 138861 133285 133771 84138 86091 304104 267686 783323 783951 218206 217676 273285 276381 323059 315843 328493 333745 346165 348294 324609 360676 842961 886650 572010 472275 293425 290395 336786 336453 351821 355054 358011 358167 404793 405404 688806 722941 39.75 67.6 2
08:56:13 2023-10-13 403288 397074 86247 82818 135101 139320 148694 148024 107484 105677 116634 121471 131413 132203 394217 424642 1192659 1182883 477018 491998 118142 103338 122863 124566 141034 138749 133177 133415 84080 86051 308521 266849 781546 781767 218886 217303 272416 276964 321759 314919 329488 333346 343572 350420 324861 357946 838888 884619 570560 473830 293222 288355 336584 334508 348475 354676 358011 358203 402271 401254 685776 721587 39.75 67.6 2
08:56:14 2023-10-13 400414 397074 85944 82932 134533 139709 148214 148231 106909 105855 116019 121505 131314 132328 393627 424029 1202437 1181324 468674 492345 117749 103253 122441 124276 140588 138521 132527 133415 83906 85992 302168 268383 780162 781213 218171 216722 272586 275831 322737 311881 331455 333437 342916 348954 322678 358598 839340 878020 577430 469201 293498 287949 333839 335596 348194 353577 354266 358203 402307 401076 691890 718994 39.75 67.6 2
08:56:15 2023-10-13 396894 397083 86070 82599 134690 138898 148197 147373 106876 105322 116052 121236 131223 135443 395333 427205 1194673 1177968 471923 491266 117390 105666 122273 123901 139973 137875 132714 132764 83675 84097 304104 267496 778471 783643 217563 215587 271965 274586 320548 312498 329488 329795 343572 349059 322104 357946 834630 875544 575959 468661 292182 286262 336347 333852 347426 354427 354767 357054 398423 400022 691632 718446 39.75 67.6 2
08:56:16 2023-10-13 400129 396862 86056 82581 134559 138952 148110 147508 106924 105579 115952 119619 131133 135502 393038 424066 1193191 1171914 470584 491961 117357 105593 122273 124038 140292 137953 132311 132893 83675 85893 304104 267686 774494 787606 218050 215887 272381 272981 321034 312023 330049 331570 342507 347946 320384 358745 836479 874109 572010 470200 292182 286700 333947 332805 349845 352306 351632 356053 398685 402454 690909 716847 39.75 67.6 2
08:56:17 2023-10-13 400450 396565 85919 82363 134770 138167 148238 146379 106876 105290 115826 121035 131100 135541 393940 425269 1183963 1174514 473266 492425 117390 105418 122441 123122 140513 137389 132743 132564 83906 85591 303123 265984 794808 786492 216446 215759 270723 274166 318132 313485 328651 329760 342507 347946 320348 355816 834703 880768 567660 474225 288865 286817 333839 333217 347456 351708 351560 356431 400404 400477 687537 716700 39.75 67.6 2
08:56:18 2023-10-13 403499 399329 85945 82420 134449 138215 147871 147067 107038 105441 116160 121001 131208 135541 393627 422585 1188964 1177657 474142 491266 116966 105384 125291 123749 139121 137580 132096 132639 83675 85650 304104 267686 779688 781767 218050 214953 269899 273747 318613 311113 329312 330795 342014 348925 320384 354130 837072 874276 564761 471348 291156 285512 333712 333852 346846 351990 354480 356866 397427 396426 685776 718175 39.75 67.6 2
08:56:19 2023-10-13 399212 397083 85768 82217 134297 138246 147606 146277 106876 105145 115600 120801 130500 135352 393038 427205 1193265 1174514 472992 490920 116577 105351 125012 123089 142583 137355 132115 132299 83445 85591 303123 267686 779338 783089 216863 214185 269710 272459 317207 310100 329349 326714 342737 347417 319959 354412 831890 873196 570017 470534 288937 285009 333875 329582 344921 351041 350463 355784 396362 396461 690479 714368 39.75 67.6 2
08:56:20 2023-10-13 401401 397074 85634 82120 133918 138039 147473 146414 106517 105322 115116 120801 129633 135352 391864 422752 1189882 1165268 469917 491266 116544 105171 125012 123089 142449 136905 131848 132299 83445 85559 303123 269211 792574 787606 216518 214850 269899 271213 318132 308909 327614 327772 342496 344819 318932 353594 831302 879779 569706 468868 290535 284481 332000 330759 345028 348007 349970 356866 397029 396391 682670 712615 39.75 67.6 2
08:56:21 2023-10-13 403360 399325 85792 82124 133922 138250 147401 146005 106550 104904 115116 118454 130185 134761 393074 421541 1186511 1172711 474277 489808 116577 105171 125012 123056 142251 137120 131058 132208 83387 85408 303123 267496 778938 783643 216823 216347 270878 274404 319304 309488 326436 329119 339499 345438 319680 351280 834961 880039 575543 468589 288757 283613 329711 331798 344892 348028 350993 354098 396993 396367 681666 712651 39.75 67.6 2
08:56:22 2023-10-13 398709 399320 85517 81862 133784 137694 147287 145909 106517 104728 114924 118454 129909 134632 393627 424029 1186033 1179644 469215 489808 116577 104958 125069 122788 142320 136423 132105 131835 83387 85375 308521 266928 787403 780807 216823 213225 269676 271143 315262 309630 324600 327243 340430 344819 321106 353304 832233 868264 567660 467873 288278 284481 329412 329724 343200 348007 347233 351573 397029 396817 690479 715820 39.75 67.5 2
08:56:23 2023-10-13 401556 399221 85628 81952 133645 137591 146705 146177 106386 105015 115083 118632 129843 134761 391900 425269 1186033 1171147 472594 489518 115771 105098 124439 123635 142030 136905 131289 132265 83215 85408 308521 267686 774305 781947 216823 215171 270533 271178 316145 306725 327115 325765 338927 345893 321523 351177 826737 865505 571545 469867 288757 281817 331766 329457 342952 348320 348282 353866 393369 394039 687307 711835 39.75 67.5 2
08:56:24 2023-10-13 402790 397551 85433 81834 133499 137244 146808 145875 106411 104552 114568 118454 129292 134409 393074 423397 1180588 1168696 473266 489808 116544 105266 124943 122788 142117 136011 130959 131654 83158 85225 301143 267686 783812 784233 215909 217208 269772 273360 315192 308261 323124 325800 339952 341726 321632 349835 829809 874433 570074 469867 287841 284140 330292 328977 345831 348493 348736 351393 396885 395458 678443 715385 39.75 67.6 2
08:56:25 2023-10-13 401280 399894 85654 81717 133591 137204 146567 145364 106646 104806 114634 118060 130196 134245 393940 423885 1185523 1177968 474614 489808 116350 104851 124769 122619 141984 136423 130959 131046 83182 85192 304104 266550 784001 781947 216823 213927 269393 270954 315942 307975 323615 325466 338664 342718 315625 350364 829809 868878 569706 468552 286481 282748 329426 327772 342952 347211 348316 351465 396993 394732 687831 711068 39.75 67.6 2
08:56:26 2023-10-13 403863 400350 85275 81504 133239 137334 146191 145420 106338 104286 114357 118093 129073 133999 393038 426535 1179755 1161927 475559 489808 115579 104890 124318 122586 141584 136011 130055 131079 82692 85404 300171 267686 776495 785380 215606 214077 267847 270989 315942 305372 324636 324875 337905 341691 315415 349622 828869 878166 570074 471650 285936 283726 329818 328345 344892 347795 348806 350332 395176 395288 678700 713168 39.75 67.6 2
08:56:27 2023-10-13 405308 398135 85359 81508 132881 136795 146533 145501 106338 104519 114390 118127 129073 134245 393003 424066 1183104 1171147 476571 489808 115804 104711 124318 122469 141868 135977 130430 131013 82692 85160 304104 267686 778305 779554 216034 216923 267847 270317 315942 309910 323124 324260 336310 343748 315920 353269 827357 865420 575543 468589 285205 281497 327936 326749 342952 347211 348389 350050 394549 394142 685776 710566 39.75 67.6 2
08:56:28 2023-10-13 405083 401236 85063 81657 132839 137235 146244 145739 106160 104832 114101 118290 132241 134468 394457 424008 1183118 1159423 468638 490573 115545 104711 124284 122184 141451 135977 129965 131013 82659 85404 305198 267971 778029 784270 215000 217263 268386 270603 317469 306721 323471 324839 336711 341039 317113 349200 825352 877477 567660 468150 286718 280418 328698 325765 342735 347831 347269 349804 389857 394106 677288 710321 39.75 67.6 2
08:56:29 2023-10-13 404530 398458 85146 81460 132814 136876 145988 145162 106338 104519 114179 118093 128877 134219 393074 423397 1178914 1166999 473080 489808 115771 104605 124353 122184 141683 135720 130728 130881 82659 85010 306133 268447 779288 784270 214939 213927 268601 270748 315497 305799 320646 324749 336817 339613 315920 353697 828564 874353 568603 469867 285205 280763 325928 327737 341434 346962 347006 349276 392194 390860 675677 710321 39.75 67.6 2
08:56:30 2023-10-13 401300 399071 85176 81508 132814 136726 146263 145333 106273 104454 114179 118026 128877 134175 395903 427585 1185628 1168621 470584 489772 115625 104610 124215 122119 141648 135814 129876 130881 82769 85339 301143 268447 780039 785753 215124 212887 268207 270639 315353 306793 323947 323290 337799 340325 312906 347171 826864 868264 570074 467873 285133 280584 330058 326676 342952 347378 346238 350050 391860 393481 680144 708198 39.75 67.6 2
08:56:31 2023-10-13 403822 398414 83488 81196 132598 136631 146127 144897 106273 104390 114101 117820 128877 134141 393038 426535 1175525 1164382 475559 489772 115037 104610 124094 122002 141382 135814 129609 130503 82560 85036 308521 267686 779813 787606 214742 213029 266954 270748 315053 306613 322562 324609 336274 339578 313930 347719 827292 871654 575543 470423 284227 280069 327901 326676 342663 347738 347281 351727 394091 390683 677288 710100 39.75 67.6 2
08:56:32 2023-10-13 401556 401588 83714 81313 133051 136461 146432 144694 106378 104253 114179 117791 129073 131853 394145 424066 1184051 1175218 470400 489736 115705 104504 124457 122179 141554 135430 130055 130014 82593 84944 308521 266928 792674 783606 214627 212362 268601 270748 313583 305799 320350 324875 334759 339578 311738 347135 829642 862577 567132 468868 284227 280924 325893 328259 340882 346369 344629 349240 392194 390825 682338 709240 39.75 67.6 2
08:56:33 2023-10-13 405074 399324 83541 81188 132598 136313 146195 144863 106378 104357 114134 117902 128877 131704 393003 426539 1174699 1162726 476944 489772 115004 104538 124094 121886 141220 135498 129698 130225 82560 84944 308521 266479 779120 787606 214033 213029 266615 270748 313840 306397 321584 324116 335733 339035 312942 347473 828041 873742 567132 471835 285481 279929 328660 326410 342289 344833 346056 350730 392016 390515 676807 710321 39.75 67.6 2
08:56:34 2023-10-13 402128 399640 83763 81094 132444 136343 145954 144660 106378 104598 114324 117552 128877 131704 393904 424066 1183963 1174514 473939 490537 115705 104432 124180 121979 141434 135243 129787 129986 82593 84944 306133 267307 784945 783643 214929 211697 267400 270748 313619 306829 320350 324381 334724 339035 312153 348779 829642 861360 570074 466807 284268 280924 327269 327990 340607 345848 342654 349240 390988 389659 681154 708198 39.75 67.6 2
08:56:35 2023-10-13 404505 399925 83607 81140 132847 136245 146263 144394 106484 104020 114245 117543 128831 131119 393904 427810 1173032 1162726 475449 489772 115037 104432 123973 121290 141186 135243 129609 129897 82593 84944 311584 266928 783178 788164 213583 212397 266990 270557 311399 306613 323176 322785 335521 340466 312543 346554 827145 875056 568051 468426 286292 281385 324969 326676 340882 343740 346238 349553 389751 387613 676119 709240 39.75 67.6 2
08:56:36 2023-10-13 401052 402820 83610 81224 132407 136279 145755 144628 106273 105049 113969 117667 132081 132028 393904 424029 1188149 1172025 469178 489772 115512 104398 124180 120981 141229 135056 129722 129807 82593 84853 308521 267686 785389 783053 213918 212362 267847 268706 313143 306563 318639 324345 333683 338292 311992 348779 826864 863869 574050 464392 284698 279573 324969 325396 338793 345293 345188 348152 388015 387648 681703 706084 39.75 67.7 2
08:56:37 2023-10-13 406700 400553 83369 81300 132739 136279 145592 144692 106305 104533 113969 117667 132098 131704 393627 422395 1177133 1165231 474340 489772 115004 104432 123887 120981 139022 135056 129722 129897 82504 84886 305095 269211 781142 786218 212665 212553 265993 269616 312744 305356 322032 324406 333965 340430 311992 345052 826706 868264 561621 471463 285481 279183 327269 324839 338520 345884 344520 348500 389822 388770 684612 709240 39.75 67.7 2
08:56:38 2023-10-13 403937 400902 83377 81188 132415 136279 145789 144863 106338 104886 113969 117667 132070 131796 394217 427276 1181002 1168621 471326 491266 114971 104398 123973 120981 139022 135056 129520 129897 82447 84886 305198 268638 787475 785936 213918 211697 266580 269155 313107 304676 320611 320562 332716 338528 313295 346419 820656 863869 578343 467542 283360 278370 325928 324803 340332 344739 342582 349305 390065 389684 677176 705974 39.75 67.7 2
08:56:39 2023-10-13 401656 401223 83369 81155 132415 136151 145755 144628 106305 104454 113969 117586 128712 131901 394253 424066 1185628 1172025 470317 491230 115037 104254 122312 121147 139570 135260 129876 129807 82462 84930 304104 268447 791709 786218 212786 211556 267776 267433 312157 304640 320440 323302 336061 339034 310722 345613 824257 863869 574050 465548 284698 277878 324969 326676 337737 344774 342366 348747 388015 389968 682670 705085 39.75 67.7 2
08:56:40 2023-10-13 405871 402443 83254 81188 131951 136539 145282 144624 106127 104904 113779 117667 131887 134141 393627 425482 1180588 1156022 471362 491266 114971 104398 123783 120981 138828 135068 132677 129718 82155 84795 305198 269211 778095 787606 212211 212397 265320 268257 313143 303857 319346 321893 332681 339034 311448 342483 823055 870533 571811 468150 285683 279676 328159 324550 339685 343599 342510 346523 392422 389209 675808 708784 39.75 67.7 2
08:56:41 2023-10-13 403937 403022 83377 81052 131976 136151 145653 144628 106305 104565 113734 117471 128637 131901 394217 430097 1187302 1169258 473353 490355 114905 104407 122006 120898 139126 134920 129520 129811 82282 84846 307124 268829 785054 786492 213384 210572 265692 268257 311938 304106 319865 320219 332681 339034 309060 345893 823055 866423 570074 465122 284673 278300 324969 324839 340367 341647 342294 353701 388015 387648 673450 705048 39.75 67.7 2
08:56:42 2023-10-13 404967 403053 83373 81136 132382 136056 145755 144394 106411 104951 113812 117276 131853 131577 394253 425234 1173865 1161890 473266 491230 115070 104220 124007 120567 141293 134547 129698 132715 82447 84613 308289 265510 795024 788722 212211 211366 265355 268292 310704 305499 320213 320954 333718 337763 311234 344275 829221 873196 574050 469164 285077 279748 324897 327138 338352 342533 344629 347724 390210 387613 681154 710362 39.75 67.7 2
08:56:43 2023-10-13 405946 403282 83262 81140 131939 136521 145515 144897 106127 105080 113680 117978 131818 134082 394253 423800 1184353 1168696 469251 491266 114971 102875 123732 120815 138941 134988 132728 129455 82301 84795 305198 269626 778655 783606 212544 211035 265320 267147 313143 302790 320440 322871 333730 339034 309564 344529 820656 861360 567660 467873 284673 278764 326808 324839 337228 343775 342546 348007 388015 389684 680663 706084 39.75 67.7 2
08:56:44 2023-10-13 403043 402396 83377 80937 132407 135834 145789 144260 106484 104292 113969 117276 132070 131119 394808 424008 1180588 1175948 473939 491266 115004 104148 123938 120650 139243 134988 129431 132892 82447 84646 307124 266292 786174 786492 212211 210061 265887 268419 310020 304425 320587 321488 333929 338653 311275 346237 825689 864351 565661 464392 284673 278300 324933 324658 338927 342674 342510 348747 386780 386424 681482 704910 39.75 67.7 2
08:56:45 2023-10-13 403413 403597 83258 81192 131761 136056 145282 144628 106160 104799 113713 117552 131727 131774 394253 425269 1180588 1159423 470584 491998 114938 104220 122020 120650 138840 134894 132728 132892 82301 84795 305198 268761 780155 790961 211364 210853 265727 266647 312157 303182 320894 320883 331683 336487 311046 345107 820656 872959 571064 468536 284673 278961 324753 324574 337772 342434 345152 346387 388015 388735 674686 709121 39.75 67.7 2
08:56:46 2023-10-13 404622 404586 83492 81052 132573 136056 145516 144628 106338 104519 113812 117505 131853 131485 394253 427841 1179148 1168696 473266 492345 114589 104326 121412 120815 138250 135081 132636 129897 82216 83650 305198 269978 779600 788415 212438 210236 265143 267326 311033 302507 321510 320397 333495 339034 308195 344565 823271 865738 567132 466513 284471 278008 324933 323553 338829 342414 340479 348253 388015 387000 673450 703516 39.75 67.7 2
08:56:47 2023-10-13 405606 403597 83545 80656 132598 135390 146127 143926 106729 104390 114047 116919 132006 131119 395436 427841 1171096 1164382 475290 491998 114971 104114 123732 120567 138828 134547 132711 132790 82447 84613 311584 267307 787175 790400 211548 210376 264507 267468 309254 305035 320440 319876 332681 336994 309095 342519 825535 870424 571064 467873 283868 278265 323791 324839 338033 342861 342402 346377 387763 386895 680764 707012 39.75 67.7 2
08:56:48 2023-10-13 409426 403628 83254 81048 131737 136056 145383 144528 106305 104767 113812 117471 131670 131520 394289 427845 1177133 1159423 476981 492438 114806 102875 121458 120981 138284 134920 129188 129811 82169 84897 308289 270363 795337 790139 211512 210341 263259 268104 311617 304199 320894 320359 333495 337030 308160 341785 823091 868878 567660 468150 282666 279354 324969 322835 338282 342861 342028 346668 388015 384936 673450 705085 39.75 67.7 2
08:56:49 2023-10-13 403680 403664 83258 80905 132018 135834 145755 144160 106411 104487 113779 117276 131887 131393 395436 424012 1183104 1173643 471812 491614 115004 104042 123766 120740 138828 134175 132711 132848 82301 84613 307124 266889 789180 786492 211548 209503 265320 267468 309329 304142 319272 320883 333025 337538 308160 344602 825065 862065 564189 465927 284673 279748 324368 324406 336578 341577 341367 347541 385478 387948 680663 703516 39.75 67.7 2
08:56:50 2023-10-13 409130 404838 82911 81156 131947 135800 145282 144294 106411 104695 113870 117471 128668 131586 397977 423813 1179719 1166042 477050 491121 114872 104373 121801 120732 138902 134860 129455 132733 82301 84646 307530 269978 790383 788164 210886 210853 264102 267219 310926 303182 319047 321274 332054 336522 309564 341412 824257 867650 569571 470200 283467 279157 324933 324345 334697 343224 342510 345300 388015 385275 682670 707697 39.75 67.7 2
08:56:51 2023-10-13 405835 404792 83258 80901 131947 135872 145282 144700 106484 104904 113746 117390 131853 131485 395436 427841 1186364 1166962 473939 492694 114556 104398 121328 121480 138353 134988 132452 129633 82244 84646 305198 268761 781235 788722 211583 210012 264287 267057 310233 301024 321239 320112 332270 338511 307768 342375 823420 864981 559596 467027 284270 279318 324933 321464 338282 341647 339929 347149 387253 386119 673450 704051 39.75 67.7 2
08:56:52 2023-10-13 408258 403350 83618 80680 132415 135578 146191 143892 106802 104117 113969 116919 131955 131084 396029 429152 1171368 1161853 476086 491998 114971 104148 121840 120484 138358 134175 132728 132715 82301 84888 307124 266701 787057 789848 211216 210194 263698 268328 309294 302685 320440 318910 333965 337065 311001 342447 824294 865677 571064 467873 282866 279446 324019 323361 337772 339639 341510 345617 387706 386856 673450 705085 39.75 67.7 2
08:56:53 2023-10-13 405903 405799 83262 80941 131827 136056 145147 144394 106338 105272 116576 117552 131761 131704 395472 426610 1180675 1159386 468530 492345 114859 104076 121497 120402 138271 134547 132544 132825 82010 84646 308289 269626 794341 793208 210458 210096 264401 266470 311104 302754 319425 321266 332882 334829 309892 341100 820620 872306 561621 469201 284673 278069 324933 322835 336720 341135 342294 344244 387706 386424 674136 706121 39.75 67.7 2
08:56:54 2023-10-13 410409 404847 83262 80933 131947 135834 145316 144260 106484 104728 113837 117471 131795 131393 396029 422787 1179838 1168696 476981 492694 114938 104413 121497 120484 138635 134175 132550 132917 82155 84646 305198 268761 780635 786492 210886 210341 263259 267652 310015 303146 319083 320622 330978 338083 308125 340380 824294 863259 578144 470200 282866 278961 324476 323817 336720 342709 340443 345093 388015 387258 681371 708112 39.75 67.7 2
08:56:55 2023-10-13 408512 405466 82915 80933 131943 135935 145518 144124 106411 104799 113680 117276 131795 131485 396344 427410 1171368 1164382 473065 491266 115004 104009 123525 123367 139153 134007 129698 129297 82396 83362 311584 268447 810197 792646 210710 209545 263926 266844 308323 304106 318074 318686 333730 334759 308160 341376 824914 865456 572744 467763 283066 278177 322583 324610 338417 339570 341510 345057 386816 386584 676671 707195 39.75 67.7 2
08:56:56 2023-10-13 405908 405542 83258 80933 131699 135838 145181 144700 106411 104832 113680 117309 131761 131485 396029 424008 1181728 1168696 470251 491998 114938 102828 121582 123401 138276 134142 132728 132715 82155 84613 305198 268833 791257 787606 210886 209684 264507 266350 310233 302933 317589 320397 332018 336794 307229 341412 819461 860752 569571 466550 284270 277074 324260 324057 337492 342153 340335 345472 385514 386635 680479 706602 39.75 67.7 2
08:56:57 2023-10-13 408853 405835 83143 80905 131947 135740 145282 144160 106517 104695 113713 117161 131704 131119 396623 426570 1181361 1174947 478690 491706 114905 104263 121597 120484 138525 134708 129278 129451 82136 84748 299197 268348 783309 786492 211583 209767 262891 267433 308358 302685 319040 318945 331910 338048 306798 341412 824331 856176 576143 467873 282666 279354 323791 323361 337730 340589 338392 346705 387397 386312 676634 704947 39.75 67.7 2
08:56:58 2023-10-13 405606 406092 83201 80909 131951 136151 145282 144372 106517 104936 113680 117309 131670 131485 396029 430145 1180680 1164404 472594 492694 114859 104114 121497 123332 138250 134175 132458 132790 82155 84646 308521 269626 788395 791001 211364 208995 263698 266612 309763 302225 320213 319448 332791 337030 308533 342037 824479 867078 561621 464940 283667 278105 324595 322728 338104 341656 340335 346106 384503 386605 672496 707067 39.75 67.7 2
08:56:59 2023-10-13 408876 406092 83171 81140 130996 136313 144811 144863 106517 105441 113812 117594 128636 131713 396515 428275 1185922 1170036 474614 492621 114839 104373 121497 120650 138250 134209 132544 129902 82038 84795 308289 272062 779264 788452 211265 209398 263698 266647 311211 301061 318233 319912 331014 337030 306729 341412 818267 862028 571064 467873 283066 278568 324969 321857 335742 341901 339416 345617 386200 384936 674650 703516 39.75 67.7 2
08:57:00 2023-10-13 409467 406097 83262 80941 131947 135834 145316 144394 106550 104936 113779 116953 131795 131119 396623 430432 1171368 1161073 479464 492694 114780 104042 121645 120402 138171 134335 132452 132531 82042 84613 308289 268797 782732 792192 210521 209030 262428 267219 310020 301024 319279 318768 331910 334900 309515 342366 824516 869420 571064 470534 282068 278764 324224 321857 339407 340449 340168 344497 388015 385769 672496 708112 39.75 67.7 2
08:57:01 2023-10-13 405514 405542 83258 80684 132022 135505 145407 143960 106550 104695 113812 116953 132006 131201 396696 426535 1180588 1173643 476123 490976 114971 104042 121497 120319 138250 134142 132458 132698 82155 84613 307124 268348 786880 788722 211216 208344 263259 267022 308358 302721 318074 318910 332018 335755 306906 342447 823055 856370 577036 465122 282666 278568 323073 322907 334697 339639 338428 346340 383317 385769 678663 701952 39.75 67.7 2
08:57:02 2023-10-13 411607 405835 83258 80909 131951 135834 145316 144160 106825 104969 113713 117309 131704 131393 396659 424008 1179838 1166962 477018 492694 114780 104042 121328 123264 138250 134142 132458 132664 82042 83535 308289 271328 785821 788722 210087 209545 262751 266470 309152 301836 318117 320219 329978 335980 308425 339317 824331 865812 554611 470200 282267 278177 323791 322284 337730 341682 339416 342523 387979 385769 682611 704087 39.75 67.7 2
08:57:03 2023-10-13 408910 406092 82915 80688 131580 135706 145296 144260 106517 104936 113771 117276 131636 131485 395777 430468 1178314 1166962 472731 492694 114589 104042 120991 123401 138058 134335 132544 132715 82010 84738 308289 269626 780089 789841 210886 208669 262891 265830 309294 300394 319535 317911 329729 336794 308461 341171 819461 863905 572557 466259 282866 277890 324019 320526 337263 339605 341086 345363 385099 386677 673303 705096 39.75 67.7 2
08:57:05 2023-10-13 405192 408131 83262 80909 132022 135868 145448 144260 106737 105272 113903 117242 131915 131084 396696 426535 1183945 1174477 473266 492694 115347 102590 121662 120567 138428 134074 129342 129297 82169 84715 306133 269978 795830 789804 210157 208274 264472 265759 308107 302861 317263 320770 330978 334935 312048 341893 823234 865849 561621 463664 283667 278141 323037 323817 334627 340554 339416 344497 383246 386584 680626 704094 39.75 67.7 2
08:57:06 2023-10-13 410699 408394 83143 81048 131819 136133 145145 144360 106517 105322 113680 117471 131823 131888 396623 427841 1180588 1159349 468638 494090 114826 102902 121328 120402 137845 134108 132636 132883 82010 84672 308289 270495 785879 795034 209829 208815 264067 265497 309294 301237 318038 318392 332521 332926 307193 340309 821011 865537 569571 466221 284270 277233 323875 322131 337730 339465 341367 342343 384252 387646 677288 705011 39.75 67.7 2
08:57:07 2023-10-13 410296 408522 83258 80901 131951 136046 145214 144224 106770 105113 113812 117276 131853 131485 396407 430275 1187302 1169370 473625 494053 114458 104340 121155 120650 137851 134446 132505 132999 82010 84613 308289 270006 782285 790814 210521 208600 262856 265759 308323 300217 319987 317876 330746 336487 306906 340344 819424 863222 571064 466477 282666 277945 324019 320551 337474 339535 338083 344534 384431 385769 673450 703744 39.75 67.7 2
08:57:08 2023-10-13 410046 408127 83373 80648 132623 135373 146641 143829 106843 104552 113969 116886 132190 130866 396732 430513 1173865 1165212 478151 492694 114905 102623 121497 123367 138250 134538 132573 132900 82212 84581 307124 267711 787055 794472 210192 208960 262638 267209 308072 302479 318196 319900 331731 334688 308207 340201 822908 870689 564189 467726 281760 278958 322858 321786 336413 339298 339416 342523 385334 384328 673414 705048 39.75 67.7 2
08:57:09 2023-10-13 411645 410010 83139 81132 131489 136075 145480 144658 106792 105513 113812 117566 132048 131853 396551 429152 1182957 1160018 471991 491431 114714 104114 121497 120650 138078 134074 132728 132825 82010 84613 310311 270351 785249 795634 210010 208164 263628 265351 308358 300989 317553 316987 332755 333625 308642 341100 820040 865384 569571 465122 283066 277360 323755 321821 335410 338485 340168 344497 383281 386584 673450 703744 39.75 67.7 2
08:57:10 2023-10-13 411936 408774 83311 81012 131947 136035 145282 144900 106843 105257 113870 117438 131853 131485 396696 425234 1177266 1164404 475522 492694 114859 102725 121497 120319 138267 134116 132544 132733 82010 84672 308289 270423 783076 794335 209800 209405 262611 265652 308253 301166 315478 319510 329800 333788 308243 341300 822399 866423 575113 469867 282267 277695 323755 322501 333938 341100 339893 342415 386328 385769 682670 706084 39.75 67.7 2
08:57:11 2023-10-13 412409 408877 83302 81002 132096 136215 145448 144660 106891 105257 113969 117304 132006 131485 399012 431960 1177957 1162577 479694 491431 114556 104186 120956 120650 137797 134108 132389 132917 81977 84646 308289 270531 792414 793313 209536 209468 262419 265316 309763 300496 318038 317876 330746 334666 306694 337950 820656 870388 570131 468516 282666 277129 324476 320883 335446 339535 339141 342138 387634 386584 673450 707389 39.75 67.7 2
08:57:12 2023-10-13 411895 406955 83315 80905 131951 135800 145518 144260 106843 105290 113812 117242 131853 131393 396768 427876 1180588 1172025 479087 493391 114826 102623 121328 120319 138009 134538 129431 129529 82038 83362 308289 269862 790047 789804 210710 208495 261913 266804 307821 301237 315730 317911 330014 336204 306545 340309 822982 859736 572371 467873 281760 278177 322547 321821 334627 339570 339435 345057 385008 384351 676119 701988 39.75 67.7 2
08:57:13 2023-10-13 408276 408394 83258 80905 131662 135800 145248 144360 106770 105257 113870 117438 128549 131485 396732 432021 1183104 1165231 471326 491050 114747 104009 120991 123281 138249 134108 132544 132715 82122 84613 307530 270459 788168 792156 210157 208019 262603 265537 308358 299448 319236 316916 329751 335006 306906 340069 818267 863869 571064 466904 282267 277750 322786 320562 338687 341585 339789 344389 382870 385590 670261 705059 39.75 67.7 2
08:57:14 2023-10-13 409596 406955 83258 81048 131737 135834 145248 144394 106843 105322 113804 117276 131693 131485 396732 425269 1181728 1172711 472445 494993 114839 102731 121190 120319 138112 133834 129201 129274 82136 83477 308289 270459 791260 790961 209536 208751 263417 266504 308358 301272 315622 318651 329978 334419 306906 339281 820656 856442 565661 467873 283066 276051 323563 322310 333938 339605 338356 342487 384161 385017 680144 703480 39.75 67.7 2
08:57:15 2023-10-13 414277 407275 82911 81044 131959 135834 145248 144494 106876 105290 113746 117552 128793 131485 396696 430432 1178965 1159386 478784 492504 114589 104186 120956 123281 138023 134108 132389 132790 81977 84646 309202 272134 784236 795634 208847 208344 263224 264133 309294 300358 317292 317946 331216 332659 309442 341432 820863 873742 568078 470262 283066 276332 323875 321643 337253 341656 340828 341825 386744 386312 673450 706084 39.75 67.7 2
08:57:16 2023-10-13 409467 407596 83319 81184 131947 136061 145077 144228 106876 105441 114047 117399 128758 131494 398903 433016 1185591 1169370 475967 494439 114839 102802 121497 120204 138119 134108 132636 129540 82184 84730 308289 270495 785880 794509 210605 208716 262821 266350 308323 300358 319010 316438 330513 335006 306654 340309 820620 865127 572557 467174 282466 277360 323037 320847 336448 338485 339675 344534 383281 385505 672973 701988 39.75 67.7 2
08:57:17 2023-10-13 411936 410367 83373 81085 132407 135766 145720 144299 107056 105290 113936 117309 128637 131485 399931 430432 1173728 1166962 476269 491431 114971 104186 121328 123264 138349 133982 132728 132900 82212 84613 310204 268797 800486 796761 211213 208344 262611 267183 310195 301060 318269 316846 331610 334326 308388 341579 824074 871306 571064 468930 281868 278764 322058 321821 338448 340828 341496 342415 384737 384579 676156 708075 39.75 67.7 2
08:57:18 2023-10-13 411717 410704 83207 81196 132241 136232 145448 144760 106744 105579 113969 117533 132190 131818 398831 430132 1183104 1159423 472361 495381 114872 102590 121293 123401 137832 134158 131062 129724 82010 84646 309202 272519 785939 797325 208882 208344 263259 265533 308358 300358 315730 317022 330978 332392 306301 339007 820040 869842 576628 467873 283066 276475 323073 320883 334662 339298 340443 342138 383281 386319 673624 705048 39.75 67.7 2
08:57:19 2023-10-13 414277 407596 83262 80941 131951 135834 145518 144360 106876 105290 113812 117276 128549 131485 396768 425389 1180588 1168659 478408 492158 114747 104042 120991 123247 138023 134108 132573 132808 82038 83420 308289 270243 791146 793208 208743 208856 262279 265617 308217 302479 315406 319215 329715 332962 309988 337748 823055 869544 569945 468251 282267 277750 323037 321571 335827 340624 341570 341897 385657 384885 682670 706121 39.75 67.7 2
08:57:20 2023-10-13 412447 410257 83574 80974 132340 135664 145816 144499 107236 104598 113969 116772 128948 130840 400213 432326 1173865 1161927 479132 491431 114747 102644 120956 123264 137922 134108 132544 132900 81977 83386 308289 270459 790438 796761 209320 208164 261001 265794 308323 299448 318038 316916 330014 333660 306581 338258 820693 868878 571064 468516 279887 277428 323109 320586 334732 338554 338356 342451 385657 383428 673450 705584 39.75 67.7 2
08:57:21 2023-10-13 410435 407632 83377 80909 132468 135612 145653 143926 107162 105290 113969 117309 132036 131119 399649 429116 1180694 1176184 476834 493521 114839 102590 121458 120319 138664 134007 132874 129264 82136 84657 308289 269862 791875 793208 209794 207302 262419 265351 307141 301694 315694 316987 330428 333929 306870 340344 823271 859736 569571 464794 282068 277750 321083 322310 333621 339027 338321 342559 380994 383464 678663 701916 39.75 67.7 2
08:57:22 2023-10-13 410772 410709 83324 81052 131737 136056 145248 144394 106982 105355 113647 117586 131818 131704 399048 430396 1183211 1162452 473110 492158 114747 104042 120991 123298 137754 134108 132389 132629 82010 84613 309202 270531 789705 796761 209536 207625 262856 264944 308107 300815 315694 315960 331551 333427 306906 340344 820040 867078 572557 466184 282720 276843 322893 321191 337352 339943 340300 342307 381958 385626 674613 706047 39.75 67.7 2
08:57:23 2023-10-13 412921 409745 83258 81192 131827 136056 145487 144628 106770 105677 113614 117863 128593 132152 399358 430097 1193243 1172785 471253 495491 114872 104267 121155 120172 137851 134007 132447 132629 82010 84613 311441 273531 787410 790928 209320 207984 263259 263693 308217 301272 315142 317946 329715 333660 306798 338258 820693 861360 559776 467602 283066 275628 322810 322346 333938 339570 340010 342415 382743 386312 680663 702982 39.75 67.7 2
08:57:24 2023-10-13 414193 411603 83143 81044 131153 136056 144846 144394 106876 105355 113804 117667 131761 131520 399048 431717 1180588 1158562 477731 492922 114780 104042 120991 123281 138017 134116 132452 132808 82010 84613 308289 272977 785003 797890 208667 207694 262856 264168 308358 299483 315478 319448 329729 332414 309260 341058 821011 873196 572744 469127 283066 276296 322893 320811 334437 338554 339929 341140 383032 385626 675365 705850 39.75 67.7 2
08:57:25 2023-10-13 412884 409458 82911 81220 131600 136521 145244 145094 107005 105935 113812 117533 131990 131691 398867 427698 1189660 1168696 477289 492540 114938 104114 121289 120319 138092 133948 131062 132715 82010 84613 310311 273447 793539 791001 209653 207694 263259 263693 307857 300815 315106 317946 328982 333660 306906 338258 820656 861323 568078 467211 283066 275664 322320 321857 333938 339298 338129 342415 382171 385769 680663 703019 39.75 67.7 2
08:57:26 2023-10-13 414521 412186 82915 81081 131087 136505 144846 144224 106876 105572 113804 117586 131818 131485 399048 431303 1180675 1158525 477018 492922 114556 104114 120956 123281 137832 133670 132355 132664 81977 84613 309202 272940 799381 797707 210616 208066 262716 264027 308217 302051 315550 319448 329836 331753 308606 338258 819461 870501 575113 467248 282993 276016 323037 320883 334159 338554 342578 341236 383012 385769 674650 705584 39.75 67.8 2
08:57:27 2023-10-13 413231 409962 83192 81290 131452 136555 145111 144760 106924 105579 113779 117552 131853 131485 399048 428866 1192344 1168659 478348 492922 114971 104229 120991 123196 138154 133889 131062 132629 82010 84646 308289 273786 805573 792156 209688 207694 262856 263913 308107 301026 315622 318392 328982 333695 306906 338258 820693 861360 568078 468536 283066 275593 322583 321857 333938 339570 338129 342415 383246 385769 680700 704051 39.75 67.7 2
08:57:28 2023-10-13 414885 412770 83315 81081 131815 136369 145145 144560 107056 105677 113713 117667 132006 131704 399967 431937 1180588 1159423 477580 492922 114589 104114 120991 120484 137748 134040 131062 129629 82024 84864 308289 273253 792012 797817 208382 208170 262716 264097 308358 301403 315694 316951 329729 332936 311975 340092 820076 870424 571811 470534 282666 276087 323791 320847 334402 338554 339416 341104 384431 385733 673660 706924 39.75 67.8 2
08:57:29 2023-10-13 413231 410064 83373 81081 131943 135834 145515 144624 107056 105322 113746 117471 131887 131485 399786 431717 1185155 1170359 478007 494036 114826 104042 120991 123367 137832 134108 131062 132698 82010 84679 308289 274173 782927 792752 209542 207694 262053 263728 309294 300358 315586 318392 328716 333964 306906 338258 820656 861360 568078 468536 281868 275628 323791 320883 333938 339570 338129 342415 383281 385769 678663 704014 39.75 67.7 2
08:57:30 2023-10-13 414885 412478 83369 81220 132370 136056 145184 144300 106909 105355 113779 117471 131915 131520 399967 433142 1180484 1166659 480642 494240 114839 104229 120853 120319 137660 134074 132736 129451 81878 84730 308289 273363 787915 795634 210170 208205 262018 264133 308394 301198 315370 319448 329480 332427 311719 339130 819461 871690 572082 468516 282068 276051 323563 320361 333899 338520 338392 340313 385044 385769 673450 705887 39.75 67.7 2
08:57:31 2023-10-13 415454 410104 83254 80966 131985 135834 145282 143960 107089 105355 113812 117276 131853 131485 400286 430472 1180588 1172025 481169 492922 114826 104076 120956 123333 137866 134335 132544 132715 82010 84830 311441 270567 788353 793313 208486 207984 261253 264944 307391 299483 314662 318427 327458 332716 308171 339391 825689 866278 575113 470239 281796 276895 322368 323046 333902 339570 338321 340349 384467 383428 682375 705437 39.75 67.8 2
08:57:32 2023-10-13 417228 411327 83258 81085 131856 136022 145316 144658 107071 105869 114047 117432 132151 131726 400141 432935 1181398 1164345 481853 496545 114556 104076 120991 123281 137754 134007 130879 132790 81977 84704 311441 272555 783583 797890 208847 208344 261183 264168 308323 299168 315730 316438 329249 332926 306330 338651 821891 865456 576628 468625 279887 276510 323563 319912 337223 337543 337846 341344 385621 384309 673450 708235 39.75 67.7 2
08:57:33 2023-10-13 414272 410109 83311 80937 131951 135800 145484 144160 107056 105322 113857 117309 131887 131119 400286 431078 1180588 1174514 480790 492922 114780 102654 121328 123162 137823 133670 132636 132715 82010 84613 308289 270567 792591 792716 210765 208391 263382 265284 309757 300217 315550 319339 327848 334256 306726 338984 824695 863869 576628 468552 279887 277165 321772 321309 335827 339570 339435 341380 385350 383214 681703 704051 39.75 67.8 2
08:57:34 2023-10-13 414130 413245 83465 81039 132133 135920 145617 144492 107137 105579 114126 117304 128701 131119 400889 433079 1173801 1165826 482538 492922 114747 104076 120922 123213 137647 134040 132360 132715 82010 84613 308289 272711 804881 797890 208702 207984 260784 264133 308358 300772 315730 316473 329480 332962 306654 338651 820693 865420 568078 468625 279887 276281 323073 319617 334437 338013 337372 340864 385621 384309 673450 706924 39.75 67.8 2
08:57:35 2023-10-13 413979 410140 83402 81077 131985 135612 145600 144260 107269 105322 113812 117195 131887 131119 401209 431722 1180680 1174514 481132 492958 114780 104042 120991 123213 137702 133670 131062 129451 82071 83716 309202 270423 793998 793208 208812 207556 261901 265431 309101 300182 315586 316659 327990 334736 304716 340150 825535 860954 576628 469867 279851 276967 321653 320847 335827 338520 338714 342451 383281 382890 676634 701988 39.75 67.8 2
08:57:36 2023-10-13 415454 413941 83310 81062 132370 135838 145385 145269 107089 105355 114068 117466 132006 131485 401209 431159 1175466 1168261 477289 492958 114780 103932 120991 123127 137789 133670 132332 132445 82042 84465 310204 270078 794728 797890 208521 207336 261253 265386 306000 299448 315730 315008 330014 332160 305863 344008 823128 865456 571064 468868 279851 277750 321119 319876 337461 339025 337846 341380 382708 382247 674173 707067 39.75 67.8 2
08:57:37 2023-10-13 412533 411980 83262 80941 131522 135740 145282 143960 107056 105355 113746 117505 131795 131485 400889 428888 1182676 1172025 474128 496897 114839 102704 121255 120172 137920 133603 132655 132711 81991 83420 308289 272602 807000 793349 208556 206438 262419 264436 308556 303028 314662 316951 328485 332891 305647 341058 820729 863905 575113 465122 282466 276510 321083 321857 333938 338048 343136 341380 380390 384927 680700 701456 39.75 67.8 2
08:57:38 2023-10-13 414917 411003 83240 81200 131951 135834 145316 144194 107269 105869 113969 117505 131887 131520 401209 427876 1180680 1170359 480827 493652 114859 104076 120991 123213 137702 133696 132424 132623 82042 84555 312333 272555 791975 796761 208161 207660 261218 264133 307391 300040 313670 316987 329480 331928 306617 339370 823674 868264 575113 468187 281471 276475 321832 321857 333672 338520 338392 340349 383317 383464 680181 705887 39.75 67.8 2
08:57:39 2023-10-13 414791 412596 82919 81228 130860 136185 145084 144762 106909 105928 113557 117594 128701 131713 400278 429603 1193154 1168584 476944 492815 114839 102554 120784 120287 137763 133637 132452 132537 82042 83592 311441 273786 793539 793349 208486 207048 262638 263552 306498 300288 314184 316987 328450 332926 305611 343801 820693 861360 576628 467211 282466 274887 321119 321595 333938 339062 337337 341380 381030 385191 681703 704051 39.75 67.8 2
08:57:40 2023-10-13 417341 412274 83262 81085 131733 136090 145181 144628 107089 105855 113713 117586 128549 131901 400852 432702 1180588 1159423 478445 494384 114589 104009 120956 123127 137606 133704 132206 132595 81977 84639 305198 273786 793194 800155 210021 207013 262018 263658 310195 299236 317622 318960 329693 330793 306762 340056 821011 871306 568078 467726 282593 275557 322022 320326 335827 338013 341312 343212 380959 384543 673624 704014 39.75 67.8 2
08:57:41 2023-10-13 414759 411944 83178 81256 131815 136722 145637 144760 106924 106186 113837 117925 132373 132222 400670 428937 1192344 1172025 475290 494384 114839 102590 120956 123179 137745 133670 132544 132715 82136 83601 311441 273399 789202 793349 208521 207302 262821 263693 306463 300780 314626 316951 328946 332659 306279 340722 821854 862613 575113 466513 282666 275927 321083 322310 333938 338520 339675 341380 380354 384579 681629 701952 39.75 67.8 2
08:57:42 2023-10-13 414921 412555 83258 81188 131489 136185 145147 144728 107089 106000 113758 117667 131853 131993 400852 432702 1183211 1159423 476724 495116 114859 104114 120956 123298 137572 133670 129123 132629 81977 84613 308289 273494 795643 802391 209138 207198 262498 263992 307716 299307 315442 318997 329836 330863 306870 340370 819424 865528 568078 467873 282068 275593 322058 319841 333938 340457 338878 339763 382136 384614 675365 704014 39.75 67.8 2
08:57:43 2023-10-13 414644 412452 83188 81202 131633 136177 145111 144726 107129 105822 113779 117276 131853 131485 400561 429950 1192344 1170359 478033 497602 114806 102936 120887 120237 137381 134108 132229 132917 81831 83650 307530 274488 786585 795071 208486 207302 261218 263289 311328 301058 314626 316987 327459 332891 304716 339611 819424 856478 575113 468868 281471 274431 323073 320361 333938 339062 339194 341344 382100 384614 678109 701988 39.75 67.8 2
08:57:44 2023-10-13 417894 413243 83262 81048 131733 136279 145282 144394 107129 105644 113779 117471 128712 131704 400852 433079 1180551 1161890 481705 495116 114747 102875 120715 120484 137741 133973 132728 129451 81878 84806 308289 273603 789782 797817 209901 207660 261218 263289 307892 298959 315370 318960 328840 331893 306906 337621 819461 872161 553891 468552 281471 275593 323037 319876 335827 337543 341019 339286 384431 384614 673450 705584 39.75 67.8 2
08:57:45 2023-10-13 414277 412234 83319 81136 131947 136075 145210 144360 107236 105677 113936 117471 131853 131415 400889 433165 1186364 1170359 477694 494420 114523 104399 120719 123401 137122 134108 132194 129629 81719 83650 313885 274562 780571 795634 208486 206438 261218 263693 308323 300632 314884 316951 326966 332891 305145 339611 818845 856442 575113 467873 279887 274466 323073 319841 333938 338554 339194 341344 381797 384614 677629 701988 39.75 67.8 2
08:57:46 2023-10-13 417232 412336 83262 81136 131910 135868 145282 144260 107269 105677 113779 117552 128637 131485 401164 435348 1181361 1167492 482279 494972 114727 104229 120749 120319 137415 134007 130697 132756 81977 84613 308289 273676 786957 798874 209752 207660 261253 263658 308107 301198 315478 316403 328946 331928 306906 337621 820040 872959 570567 468552 281471 275171 323037 319617 335827 337508 340221 339763 383891 384543 674886 706084 39.75 67.8 2
08:57:47 2023-10-13 415012 412560 83364 81137 131914 135928 145248 144260 107269 105822 113857 117552 131818 131704 400250 433079 1189771 1170359 477694 494420 114747 104186 120922 123298 137458 133670 132544 132715 81920 84946 311441 275145 793329 795634 208196 206979 261183 263070 308323 299413 314148 316951 327954 332659 305611 339611 820040 856478 566585 467506 281471 274502 322583 320041 333938 338554 339194 341344 382100 385191 680144 702982 39.75 67.8 2
08:57:48 2023-10-13 418189 413574 83262 81192 131728 136392 145379 144624 107071 105902 113969 117533 132185 131853 401346 432971 1181398 1162615 482812 495080 114859 104220 120956 123298 137522 134116 131062 132814 82010 84730 314659 274173 792229 799021 209604 207336 261218 263693 307857 299413 314890 316403 328716 330898 306906 338651 820040 871768 580822 468516 281868 275400 322547 319841 333722 337508 341298 339763 383012 384579 672636 705085 39.75 67.8 2
08:57:49 2023-10-13 413574 413866 83369 81132 131980 136056 145282 144428 107269 105822 113812 117471 131921 131704 401492 432696 1188964 1171192 478408 495501 114523 104428 120517 120319 137324 134108 132360 129455 81719 83650 310675 274488 786527 796761 208196 206979 261183 263289 308323 298924 314662 316951 327459 332926 304716 339370 819424 856442 566585 469201 281471 274502 323073 319876 333938 339062 338714 341344 382100 384579 679180 705988 39.75 67.8 2
08:57:50 2023-10-13 419608 414669 83335 81127 131918 136143 145448 144692 107170 105935 114047 117519 128813 131485 401492 435529 1180521 1165212 482390 495116 114747 104148 120680 120319 137574 133889 132452 132698 81977 84646 308289 274562 785265 797890 209604 207371 261218 263324 307857 298541 315586 315960 328485 331893 306906 337584 820620 873027 570567 468589 281471 274821 322810 319841 333794 337508 340221 339763 383353 384039 674886 706121 39.75 67.8 2
08:57:51 2023-10-13 417296 413238 83307 81048 131985 135864 145379 144228 107269 105951 113969 117471 132006 131485 401492 433084 1180814 1171073 482538 494768 114747 104042 120956 123213 137748 133847 131062 129451 82184 84690 311441 273253 794802 796688 209873 207810 261901 264027 308556 300062 313635 316987 327459 333857 306617 338614 823819 867650 559596 468589 279707 276475 321119 319876 333938 338554 337337 340277 383317 382819 682186 706121 39.75 67.8 2
08:57:52 2023-10-13 418713 414300 83306 81104 131951 136022 145518 144424 107547 105902 113812 117438 132023 131485 402060 435384 1177294 1164382 482390 494384 114556 104182 120922 123298 137586 133637 132360 132664 82010 84613 311441 273786 787706 799588 209901 207660 260966 263324 307857 298506 315586 315925 328485 331928 306402 337584 820656 870529 569051 468589 279887 275207 322583 319357 335554 339740 339455 340864 384431 382282 673450 706084 39.75 67.8 2
08:57:53 2023-10-13 413932 414809 83369 81077 132386 135910 145549 144160 107302 105984 113969 117276 131915 131393 402345 432702 1183945 1178647 481557 497250 114872 104301 120853 120207 137926 133603 129155 129386 82136 83362 309202 272098 796521 795634 208667 206403 261901 264803 308447 299166 315106 315960 327212 334291 304039 339370 823091 856406 576628 469201 279779 276510 321083 320551 333938 337508 337721 342415 382708 382247 676634 704014 39.75 67.8 2
08:57:54 2023-10-13 417821 414606 83373 81192 132381 136082 145619 144522 107236 105928 113969 117586 128755 131485 402630 431717 1177211 1167828 479464 494384 114971 104042 120991 123093 137796 133239 132544 132531 82155 84581 310204 270495 798486 799490 208161 206403 261183 264979 306928 299168 315622 315861 329484 331661 305719 339130 823091 865492 575113 469595 279851 277360 320822 319876 333656 339025 339418 340864 382136 382014 674722 705584 39.75 67.8 2
08:57:55 2023-10-13 415454 414741 83369 81220 131951 135834 145518 144394 107302 106226 114126 117676 128701 131748 402557 430289 1189697 1175330 473997 494972 114905 104267 121328 123059 137836 133235 132544 129443 82216 84581 311441 272784 804725 796761 210170 206231 261218 264133 306928 299236 314662 315995 328025 331928 304789 338294 824294 856442 575113 466477 281272 276510 320112 320847 333672 343348 338954 340349 378724 383124 680663 701720 39.75 67.8 2
08:57:56 2023-10-13 418885 413503 83311 81136 132022 136142 145145 144560 107302 105855 113969 117700 128944 131485 402630 430134 1180606 1171192 481169 495501 114938 104148 120991 123213 137797 133637 132544 132629 82042 84646 311441 273363 793810 797890 209752 207013 261001 264133 306498 301837 313158 316694 328982 330898 306906 338651 824878 868878 569945 468552 279887 276281 321119 321821 333938 337577 341019 340313 382708 382855 681703 706121 39.75 67.8 2
08:57:57 2023-10-13 416413 414628 83351 81480 131848 136624 145145 144794 107203 106308 113969 117858 128668 131818 401310 431074 1189586 1172025 479464 495670 114938 104186 120991 123298 137905 133670 132913 129330 82155 84762 311441 275340 793590 796197 208196 206403 262053 263070 306927 300800 313706 316951 327954 332427 305039 339130 820863 861360 575113 468536 282267 274750 321119 320847 333938 338520 339194 341344 381030 384614 681703 704051 39.75 67.8 2
08:57:58 2023-10-13 417821 414454 83377 81132 131918 135953 145347 144360 107302 105928 113969 117505 128813 131520 402630 433084 1183109 1171110 480390 494420 114859 104114 120922 123179 137702 133545 132389 132664 82010 84555 311441 273399 794039 796197 209576 207302 260966 264097 306463 300772 313670 316987 327001 330898 306186 337621 822473 866423 569945 468589 279851 276051 321119 319876 333468 341380 338166 342481 383067 382105 680516 707105 39.75 67.8 2
08:57:59 2023-10-13 415454 414511 83344 81238 132125 136143 145412 144594 107302 106048 113969 117471 128859 131713 402345 434096 1188121 1170359 478298 495886 114478 104220 120517 123333 136931 133889 132103 132767 82010 84672 310675 274027 785361 797325 208161 206369 261001 263913 307892 301459 314662 316438 326051 332891 305003 338890 818231 856478 575113 469201 279887 275207 322810 318910 333938 338284 338714 340864 380994 384344 674650 701988 39.75 67.8 2
08:58:00 2023-10-13 417785 414845 83377 81081 132573 135834 145415 144428 107269 105677 113734 117586 131887 131485 402345 433488 1178914 1163577 483225 497955 114806 102590 120680 120222 137316 133792 132728 129189 81911 83577 311441 273640 788669 801859 207836 207013 259592 263693 307211 300166 315658 315861 327919 330933 304716 337071 823345 865420 575113 471426 279779 275344 322094 321075 333938 339025 338714 340349 383281 381105 672459 705085 39.75 67.8 2
08:58:01 2023-10-13 414865 415101 83369 81252 132022 136022 145282 144394 107302 106000 113812 117533 131921 131844 402345 435529 1179185 1168385 476224 495886 114892 104042 120956 123162 137624 133419 132424 132629 82010 84555 311441 273786 794039 799588 208521 206369 261001 263728 306035 298054 315658 315861 327459 332926 304039 339648 819497 865163 568078 467873 279887 275664 321119 318392 336985 339025 337758 341380 378724 382282 669532 704051 39.75 67.8 2
08:58:02 2023-10-13 414989 414486 83311 81224 132022 136142 145347 144360 107302 105855 113779 117700 132006 131713 403017 432489 1181398 1169370 478977 494972 114905 102731 120818 120124 137660 133649 132573 132411 82075 84523 309354 270279 799951 801222 207981 206369 261001 265347 306928 300772 315622 315861 328025 330933 305468 338651 824914 865528 569945 469201 279815 277360 320076 319841 333692 338787 339435 340313 380994 381449 674686 704051 39.75 67.8 2
08:58:03 2023-10-13 414993 414556 83355 81127 131737 136056 145282 144428 107335 106033 113668 117700 131795 134032 401492 433079 1182932 1162726 476306 495152 114747 104076 120956 123093 137479 133423 132452 132715 82010 84497 308289 273786 791870 801862 208161 206157 261218 263289 306463 300347 314662 315861 329747 332918 304539 344008 820656 868264 564761 466550 281471 275400 321048 319841 333672 338074 337846 340313 379857 383124 673660 704778 39.75 67.8 2
08:58:04 2023-10-13 419222 414486 83369 81081 132282 136075 145549 144624 107580 105968 114047 117533 128636 131761 402520 428978 1180440 1170359 479804 495850 114859 102902 121086 120319 137346 133872 132452 132623 82010 83535 311441 273786 795885 800155 207512 206369 260966 264062 305965 300323 313635 317648 328946 330863 305575 338614 825425 865384 573598 469867 279815 275695 319816 321821 333938 339025 339675 339250 382672 382211 681629 706084 39.75 67.8 2
08:58:05 2023-10-13 419743 425868 83364 81192 132022 136236 145145 144660 107269 106000 113969 117667 132006 131704 402345 435529 1180588 1164937 482390 495886 114714 104186 120803 123298 137494 133637 132355 132814 81944 84730 311441 275340 790291 800155 207810 206403 261218 263254 307391 300772 315106 315704 327990 330863 306834 336122 819424 870424 579091 468552 279851 274715 322511 319581 335415 339025 338954 339250 383281 382839 672641 708860 39.75 67.8 2
08:58:06 2023-10-13 419401 414890 83574 81210 132133 136109 145583 144458 107613 105935 113969 117519 132104 131485 402630 432597 1184767 1175367 482538 495080 114747 102805 120818 123059 137346 133201 132321 132595 81888 84548 311441 273556 795147 796761 207478 206403 260351 263908 305965 300845 314148 316916 325981 330898 305433 337071 822436 866387 572082 468552 279815 275593 321012 319805 333703 338485 339194 339214 382136 381949 681629 704014 39.75 67.8 2
08:58:07 2023-10-13 419815 414579 83315 81192 132022 136253 145158 144660 107269 106000 113779 117633 132098 131796 402630 435222 1183104 1161625 479583 495886 114826 104186 120719 123179 137460 133419 132321 132595 81944 84613 311441 274756 787760 802429 207333 206300 261218 263254 306463 300311 314626 315449 327954 329837 306402 337256 818231 870397 580417 468868 281471 274887 320834 319592 335161 338953 340398 341510 382530 383250 675292 707888 39.75 67.8 2
08:58:08 2023-10-13 420589 415029 83373 81196 131951 135834 145282 144590 107269 106000 113812 117471 132036 131485 402374 431439 1180809 1172025 482195 495465 114747 102765 120803 123059 137799 133235 132355 132561 81920 84555 311441 273786 793049 797890 207333 206369 260386 263908 306928 301271 313122 316438 327954 330332 305899 337548 824257 868264 573598 470534 279851 275593 321048 320847 333197 339025 339435 339250 382977 382592 682670 705584 39.75 67.8 2
08:58:09 2023-10-13 414921 415065 83373 81192 132390 136056 145720 144394 107302 106000 113969 117586 128524 131866 402630 433079 1192356 1174386 479546 495742 114839 104301 120749 120124 137681 133792 130697 129455 81878 84697 311441 276122 786760 797325 209873 206197 261114 262449 307391 299168 313670 319448 327551 331893 304967 338614 820004 861360 575113 469595 281471 274294 322022 320326 333703 337979 337429 340277 380994 383464 680663 703480 39.75 67.8 2
08:58:10 2023-10-13 420169 415074 83369 81220 132295 135936 145751 144560 107302 106000 113969 117276 132190 131669 402630 432813 1183331 1171110 481409 495886 114747 102623 120803 123059 137346 133235 132321 132561 81977 84639 311441 273786 793278 797890 207299 206403 260386 263908 305965 300588 312682 316916 326966 330632 305899 337309 822436 866423 579281 468589 279779 275593 321012 319841 332963 338284 339675 339250 382672 381985 682670 705085 39.75 67.8 2
08:58:11 2023-10-13 414921 415101 83373 81188 131989 136245 145282 144394 107695 106226 114179 117791 131075 131853 402520 432899 1191387 1171914 479657 495706 114826 104152 120803 123059 137402 133637 131062 129278 81944 84697 311441 275340 791761 797728 209873 206334 260784 263070 307857 298227 313706 316916 326705 331893 303968 338614 819424 856478 566585 469595 279815 274330 322547 319581 333938 338284 337393 340313 380959 383428 678626 704014 39.75 67.8 2
08:58:12 2023-10-13 418558 415106 83488 81196 131976 135834 145619 144394 107335 105855 114047 117471 132047 131704 402630 433079 1184051 1174514 483225 495850 114859 104186 120922 123145 137572 133235 132447 132595 82212 84855 313885 273786 795491 797890 207333 206403 260351 263693 305965 298888 314590 316916 328177 331661 305145 337071 823055 865127 573598 470349 279779 275731 320787 321225 333938 338554 338714 339763 382977 381141 682670 707030 39.75 67.8 2
08:58:13 2023-10-13 417821 417015 83503 81284 132548 136143 145587 144556 107679 105935 114159 117533 128758 131783 402630 434096 1188927 1172025 479946 495742 114714 104330 120685 123162 137704 134019 130936 132790 81831 84795 312728 275926 784588 797890 209901 206334 260784 262484 307391 298471 313414 316438 326016 331626 303932 337621 819424 856406 575113 469201 279815 273875 322058 319581 333468 339979 337124 340313 380959 382247 674100 701952 39.75 67.8 2
08:58:14 2023-10-13 414885 415110 83377 81048 131976 135800 145518 144360 107335 106000 113969 117357 132070 131393 402345 433043 1183104 1174514 482538 495886 114938 102623 120922 123093 137385 133201 132544 132629 82010 83592 308289 273749 794727 797890 207478 206403 260386 263693 305965 298506 314405 316694 325682 330933 304680 336559 823055 865090 572082 468589 279779 275237 320562 319357 333685 340864 336880 342481 382834 380963 680185 707105 39.75 67.8 2
08:58:15 2023-10-13 416635 414642 83512 81206 132307 136014 145585 144394 107302 106000 114159 117628 128735 131669 403200 435423 1184316 1171914 478408 495850 114589 104220 120719 123247 137312 133637 132355 132664 82010 84613 312333 274173 791004 800155 209873 206300 260784 263693 307391 297532 315106 315925 325981 331928 304039 338374 819424 856442 575113 469201 279815 275593 322547 318357 333938 339979 336843 340864 380354 381979 673450 701916 39.75 67.8 2
08:58:16 2023-10-13 413574 414849 83373 81136 132014 136133 145448 144415 107335 106033 113969 117586 132006 131485 402630 431074 1189882 1174477 475522 495850 114971 104081 120956 123059 137572 133134 132424 132561 82212 83404 313345 272977 797227 800155 208486 205979 260386 264097 306928 300772 313670 315449 328641 331893 302830 339611 825065 860162 572557 466516 279491 276047 319934 321770 333866 338918 338016 341681 381954 381105 678626 703594 39.75 67.8 2
08:58:17 2023-10-13 414727 415101 83470 81224 131951 136151 145248 144394 107335 106226 114047 117667 128855 133954 400425 433151 1182932 1161927 476269 495923 114859 104148 120803 123059 137346 133201 132389 132595 82010 84613 311441 274562 798103 802429 209873 205979 261218 263473 306820 300845 314626 315861 329253 330898 304039 339611 820620 866423 583899 467602 279887 275400 321048 319841 335827 337766 338901 340313 378724 382282 673450 704051 39.75 67.8 2
08:58:18 2023-10-13 419888 414849 83369 81220 132291 136056 145518 144394 107302 106033 113969 117586 128919 131713 403588 430396 1180440 1168547 481095 495706 115413 102584 121358 119962 137492 133100 132544 132531 82010 84646 313885 274367 804526 801259 207478 206300 260421 263956 306928 300496 313670 315536 328716 330367 305003 337657 824294 870388 575113 469867 279815 275593 319109 320847 333938 338549 343136 339286 381529 381675 679662 705850 39.75 67.8 2
08:58:19 2023-10-13 422600 417413 83381 81228 132004 136279 145047 144728 107269 106066 113812 117667 131921 131993 402630 432811 1184051 1161899 477652 495923 114780 104220 120922 123230 137346 133235 132263 132629 82010 84613 311441 275340 809036 804206 207154 206157 261183 262484 306927 298262 313451 315449 328454 329607 305971 338374 818267 865564 575113 469595 281471 274750 321083 320997 333938 339025 338901 338227 382672 383464 675365 706121 39.75 67.8 2
08:58:20 2023-10-13 421005 414809 83373 81256 132265 136177 145549 144760 107679 105968 114047 117533 128701 131691 403735 433160 1183834 1174530 482538 495959 114780 102590 120680 123059 137346 133235 132389 132664 82010 84690 311441 274173 797097 799588 206866 206334 260386 263289 305965 300772 312682 316916 326966 330367 305684 337071 822436 866423 579091 468589 279851 275628 320562 320326 333202 337543 339435 339012 382136 382247 682670 705850 39.75 67.8 2
08:58:21 2023-10-13 422015 415106 83377 81192 131985 136056 145282 144394 107302 106033 113890 117586 128800 131993 402630 434777 1180588 1161927 483494 495886 114714 104114 120719 123127 137331 133637 132360 132698 81977 84646 308289 275340 789525 801259 208718 206369 260966 262484 306498 298018 314148 315861 327459 329907 305971 336522 820040 872343 572082 468552 281272 274294 321119 318874 333938 339025 338146 340396 383032 382570 673155 705974 39.75 67.8 2
08:58:22 2023-10-13 419337 415133 83541 81123 132100 136143 145583 144458 107720 106000 114047 117471 132138 131485 403625 433399 1184037 1176221 482162 495886 114872 104148 120922 123093 137346 133235 132544 132629 82010 84581 312333 273786 794380 797890 207154 206369 260386 263289 305538 300347 313414 316916 325945 330898 305003 336559 822473 866423 572082 468589 279779 275593 320597 319841 333672 337543 338714 338263 382672 381711 682670 705850 39.75 67.8 2
08:58:23 2023-10-13 422052 415106 83381 81228 131947 136151 145790 144628 107302 106033 113812 117667 128447 131901 400741 434132 1180588 1164382 483532 495959 114826 104148 120922 123127 137565 133545 132452 132733 81977 84613 308289 275731 789938 802429 208718 206334 261183 262484 306498 298262 314369 315861 327459 329642 306438 337071 819461 872343 573598 471872 281181 274502 321546 319332 333938 338953 338552 341026 383103 382641 673303 708616 39.75 67.8 2
08:58:24 2023-10-13 420337 416938 83373 81224 132369 136075 145549 144524 107779 106000 114047 117586 132006 131713 400741 433079 1177481 1174514 483913 495923 114971 104076 120956 123093 137346 133235 132424 132664 82155 84588 312333 274173 795448 799021 207154 206334 260351 263289 305965 300347 313414 316916 325717 330898 305003 336559 823055 866423 572082 468552 279779 275171 320822 319357 333672 337543 338714 338263 382136 381105 682670 705850 39.75 67.8 2
08:58:25 2023-10-13 421345 417454 83369 81253 131733 136245 145282 144628 107335 106212 113969 117700 128898 134141 400741 433488 1183945 1162726 482501 495923 114859 104220 120838 123093 137569 133545 132360 132664 82010 84646 311441 275731 791796 803601 209013 206334 261218 262484 306463 298262 313706 315861 327441 331946 305683 337329 822761 873816 566585 470534 281289 274573 320941 319215 333902 339025 338385 338227 382708 383428 673229 706084 39.75 67.8 2
08:58:26 2023-10-13 420968 417599 83483 81192 132428 136769 145282 144394 107368 106033 113969 117505 132104 131704 400706 433079 1184056 1171147 481785 495923 114938 104148 120922 123093 137804 133235 132424 132664 82042 84646 312333 274367 796180 799588 206291 206369 260205 263289 305538 298506 312682 316473 326016 330402 305039 337071 823091 866423 572082 468589 279779 275207 320112 319357 333202 337508 338954 338263 381564 381105 682186 705850 39.75 67.8 2
08:58:27 2023-10-13 417336 415101 83373 81192 131861 136279 145379 144624 107762 106478 114101 117566 128877 131853 403449 433034 1193080 1171876 479731 495959 114747 102623 120922 123093 137331 134166 132913 132715 81977 84613 311441 275926 797370 799021 207189 206157 261218 262414 306820 300845 313158 315960 326016 330898 303469 337621 820656 861360 575113 468536 281471 273910 320822 320361 333468 337508 337721 339835 379857 383159 681703 703516 39.75 67.8 2
08:58:28 2023-10-13 421675 418262 83373 81232 132382 136279 145518 144428 107779 106066 113969 117505 131955 131901 400460 433079 1184051 1171073 481822 495923 114971 104254 120803 123059 137804 133235 132424 132445 82188 84646 312333 274367 795071 797798 207810 206334 260351 263289 305538 298959 315330 316438 327001 329872 305719 337071 822473 866423 575113 468552 279779 275207 320562 320586 333202 343348 338714 338774 382100 381105 682375 708846 39.75 67.8 2
08:58:29 2023-10-13 419334 417273 83488 81234 132191 136254 145549 144760 107754 106292 114080 117499 132006 131888 402630 433828 1189808 1174386 479804 495923 114780 104447 120719 120222 137114 133235 132171 132664 81920 84795 311441 276122 786291 799021 207512 206157 260386 262260 307391 300347 313414 315995 325981 330933 304039 337621 820040 856514 569945 469201 279887 273109 321119 319617 333468 337543 337721 339560 380425 383428 680663 704014 39.75 67.8 2
08:58:30 2023-10-13 421638 417119 83488 81132 131989 135834 145518 144394 107335 106033 113969 117586 131921 133954 400777 433079 1183945 1170838 482539 495923 114971 104076 120719 123059 137494 133595 132544 132715 82010 84588 311441 274562 798565 797762 206291 206334 260386 263289 305965 298506 312718 317988 326016 330367 305039 336595 823055 868609 572082 468589 279779 275207 321958 320041 332693 340349 337943 341510 382565 380999 682523 706881 39.75 67.8 2
08:58:31 2023-10-13 418740 418040 83512 81196 131985 136090 145518 144741 107335 106259 114047 117667 132138 133919 400706 437651 1185045 1172025 479804 495959 114556 104254 120517 123127 136897 133545 132103 132767 81831 84704 312080 276122 791335 797890 207189 205979 260386 262266 306533 297602 314923 317467 325981 330898 303186 338381 818267 856478 561621 469201 279815 273109 321830 318910 333468 339740 336933 339286 379822 381356 674136 701988 39.75 67.8 2
08:58:32 2023-10-13 414845 415106 83592 81173 132386 135936 145609 144160 107812 106033 113969 117471 132006 131393 400777 433079 1183945 1179644 481853 495923 114971 104042 120838 123025 137346 132883 132263 132531 82010 84555 311441 273786 796180 797620 207189 206300 259592 263324 306928 300347 314146 314973 325490 332427 303790 337293 825689 866463 580417 471872 278777 275486 319970 319251 333866 339668 336002 340960 380959 379932 676156 701988 39.75 67.8 2
08:58:33 2023-10-13 417228 417935 83503 81192 132366 136056 145385 144456 107812 106292 113969 117700 132006 133939 400741 435316 1186400 1171192 478408 495995 114859 104148 120754 123059 137251 133201 132424 132445 82010 84613 306468 274562 795721 801259 207512 205658 260205 263289 309136 297117 315142 315861 325981 331893 303115 338088 818267 861396 575113 468536 279815 274785 321508 316951 333938 339025 336731 340349 378724 381711 672019 701952 39.75 67.8 2
08:58:34 2023-10-13 417772 415805 83558 81228 131985 135868 145518 144394 107738 106245 113969 117700 132104 133954 400777 431717 1189808 1176221 475596 495923 115004 104042 120991 123025 137792 132700 132544 132439 82010 84497 313345 273592 813681 799222 207836 205053 260386 263693 306820 299201 316370 317539 326860 330793 302760 339538 825102 862175 574050 467358 279635 276016 319144 319876 333938 338264 337466 340313 379002 381141 679699 701952 39.75 67.8 2
08:58:35 2023-10-13 419706 418635 83377 81372 131947 136185 145282 144628 107368 106391 113969 117897 131921 133988 400777 433079 1182969 1162726 477018 495995 114971 104110 120803 123093 137376 133201 132452 132531 82010 84704 314708 274950 796910 804776 207512 205053 261036 262921 306000 298506 313706 315861 328751 330667 303151 339120 820656 868264 576628 467211 279887 274750 320499 318910 333938 337092 339435 339763 378654 382247 672197 704051 39.75 67.8 2
08:58:36 2023-10-13 419264 416132 83315 81400 132018 136420 145045 144760 107335 106603 113746 118093 132006 134433 400741 432398 1194962 1174386 475559 496031 114971 104076 120956 122889 137381 133288 132424 132445 82010 84613 311441 274610 800760 802282 209428 206197 261148 262344 306928 299272 316227 318321 325875 330898 304039 337621 820656 862649 566585 469447 281471 273910 320112 319876 332999 338561 337062 339286 379822 382890 678700 701988 39.75 67.8 2
08:58:37 2023-10-13 422987 416242 83377 81261 132022 136352 145145 144560 107728 106179 113969 117633 132190 131993 403200 434096 1183945 1162726 481069 495959 114938 104364 120685 123059 137183 133235 132321 132629 81977 84730 314659 276597 791559 804776 207810 206122 261183 262449 306748 299851 314112 315861 328641 328885 305684 337309 820351 873123 578523 470200 281272 274294 321048 319319 333938 339025 338714 340879 382727 382839 677566 708112 39.75 67.8 2
08:58:38 2023-10-13 422794 418639 83603 81349 132739 136109 145942 144556 107960 106358 114047 117633 128934 132028 403940 435497 1185628 1171110 483913 495670 114872 104186 120922 123059 137346 133235 132539 132561 82010 84639 314659 274950 800693 800722 207810 206334 261865 263658 306712 298471 312682 316659 325981 330332 304896 336559 823055 868878 579860 468625 279779 275171 320562 319322 332422 339979 337685 338976 384936 381070 682634 705547 39.75 67.8 2
08:58:39 2023-10-13 419743 418162 83598 81220 132382 136052 145518 144360 107994 106179 114159 117633 132207 131669 401622 436718 1177894 1166962 483222 495959 114905 104398 120517 120289 137183 133637 132321 132814 82010 84704 311441 275340 792146 804206 207333 206369 261716 263254 306463 297567 314369 315861 327459 330898 304253 335501 823197 871654 573598 473215 279455 275308 321772 320770 333902 338644 337539 340170 382530 380661 672275 708112 39.75 67.8 2
08:58:40 2023-10-13 419011 417459 85209 81188 132598 136041 146188 144360 107960 106033 114101 117471 132172 131726 401940 433079 1179148 1180484 482501 495959 114971 104186 120922 123110 137346 132917 132573 132595 82122 83519 312333 274562 799143 800155 207154 206300 261532 263877 306928 298471 315297 317648 325419 331928 304703 336559 823055 863222 575113 468625 279510 275789 320076 318874 333938 339740 335637 340349 380923 379968 676119 701988 39.75 67.8 2
08:58:41 2023-10-13 419847 418339 83607 81224 132814 135821 146641 144128 107886 106066 114047 117667 132190 131704 401905 434096 1178797 1168696 481169 495959 114938 104292 120887 120124 137217 133201 132355 132629 82010 84639 314659 273786 800229 805916 207333 205979 261164 264097 306820 297567 314626 315573 327706 333152 305686 337329 824880 870689 567660 472543 278705 276261 320905 320280 335827 338513 338475 341399 380656 381886 675292 705011 39.75 67.8 2
08:58:42 2023-10-13 414849 416424 83545 81220 132456 136143 145755 144394 107886 106285 114126 117667 132138 131704 401940 433052 1189771 1179644 477657 495886 115004 104322 120956 123145 137657 133239 132728 132715 82155 83501 313724 273786 800298 799454 208161 205658 259592 264062 306928 298506 313635 315861 326930 331893 302334 338374 824257 860954 576628 468868 279277 275731 319592 319357 333938 339025 337721 341344 378619 379968 677629 704094 39.75 67.8 2
08:58:43 2023-10-13 421703 417119 83607 81228 131985 136022 145484 144494 107960 106341 114080 117667 132104 131993 401940 433007 1180675 1170359 480827 495923 115004 104009 120956 122991 137797 132247 132642 132308 82301 84490 312333 273399 804240 805345 209576 206162 261865 263921 306892 301781 316719 315789 327848 332683 303861 337402 825279 870452 573598 470534 279779 276475 321130 319805 333938 337766 339194 339250 383269 381533 676671 705048 39.75 67.8 2
08:58:44 2023-10-13 419815 416464 83488 81340 132018 136356 145347 144560 107779 106391 113936 117945 132190 134219 401940 432741 1189586 1175348 475559 495995 114971 102902 120956 123059 137346 132816 132447 132595 82010 84581 311441 274367 819091 801222 207299 205019 260784 263873 306928 300772 313635 315861 325981 330632 303079 339611 822436 859736 578523 467174 279779 275593 319038 319841 333938 338787 337685 339763 379002 382557 681371 704947 39.75 67.8 2
08:58:45 2023-10-13 422724 419419 83607 81224 131980 136505 145892 144394 107886 106358 114126 117700 128877 134141 401658 431377 1183945 1171192 480354 495959 114971 104220 120922 123059 137436 133515 131062 129367 82184 83650 314659 275340 803996 804710 208985 206197 261901 263517 306784 301198 313378 315861 327990 330332 304716 337438 824841 870352 573598 470534 279491 275222 318591 320811 333672 338039 339194 338263 380923 381070 680663 706888 39.75 67.8 2
08:58:46 2023-10-13 419815 417482 83373 81508 131699 136631 144811 144897 107335 106750 113812 118257 131887 134398 401940 433079 1192100 1174530 477054 495959 114971 103011 120922 123059 137381 133235 132355 132503 82010 83535 314659 275340 797329 800055 207810 205658 261253 262851 306928 299413 312682 317648 325945 330898 303753 338651 822436 863869 575113 466477 281471 274431 321130 320562 333414 338811 337393 339895 382224 382712 680516 706099 39.75 67.8 2
08:58:47 2023-10-13 423371 419820 83574 81395 131827 136313 145248 144728 107812 106585 113989 117945 129009 134141 400741 434451 1184767 1162726 479804 495995 114938 104148 120887 123230 137346 133235 132263 132595 82212 84704 312333 276122 795262 807058 209280 205658 261183 262449 306214 298227 313670 315861 327954 328885 304967 338099 820040 865569 576628 468536 281471 274558 320562 318874 333938 338549 339455 338227 380390 382318 674613 705085 39.75 67.8 2
08:58:48 2023-10-13 419852 419515 83545 81336 131972 136296 145090 144794 107994 106391 113969 117897 132190 134219 401940 433165 1193191 1173695 480827 495995 114971 104220 120803 123230 137346 133201 132355 132595 82010 84855 314659 276710 797208 800155 207333 205658 261183 262231 306928 298959 312682 315925 328177 330898 303753 337329 824442 864548 575959 467433 281760 274325 320455 322158 332783 339907 337502 342666 380354 382819 679625 703480 39.75 67.8 2
08:58:49 2023-10-13 424254 419450 83492 81359 132435 136279 145282 144594 107861 106424 113969 117700 132138 133954 401622 435303 1183104 1161927 482503 495995 114938 104220 120803 123145 137424 133423 132544 132715 82010 84646 314659 276122 793562 805916 207810 205693 260784 262414 306428 298018 314148 315861 327445 328885 305684 336559 819461 871690 573598 470460 279887 274294 321048 318839 333938 339025 338714 338191 382136 382247 675365 706121 39.75 67.8 2
08:58:50 2023-10-13 419519 419752 83483 81220 132018 136403 145145 144760 107886 106358 113969 117667 131823 134219 401905 433079 1190135 1172025 480827 495995 114971 102765 120803 123059 137346 133168 132389 132595 82010 84646 314659 276514 794730 800055 207189 205979 261218 264519 306892 301015 312907 318249 325875 330793 303646 337438 824516 864622 578523 467763 281471 273875 319816 319876 332999 339525 337393 339727 380319 383165 680663 704947 39.75 67.8 2
08:58:51 2023-10-13 424453 417350 85176 81420 132431 136313 145518 144863 107994 106391 114047 117978 132172 134175 401940 435316 1183945 1161890 483258 498569 114971 104220 120803 123230 137122 133419 132263 129387 82010 84853 314659 276710 794797 806486 207810 206013 260784 262449 306428 299996 315297 315861 326718 328885 304395 337107 820040 870424 572082 470386 279887 273910 321048 318910 333938 338549 338714 338191 382100 382855 675365 706084 39.75 67.8 2
08:58:52 2023-10-13 419811 416459 83632 81364 132382 136279 145653 144628 107994 106391 114126 117863 132241 134210 401940 436633 1186033 1171110 480827 498837 114747 104591 120685 123333 137117 133889 132360 132733 82010 85098 312728 277657 790527 802428 208985 205910 261901 262889 309538 298365 313491 318546 325840 330898 304004 337621 820656 864585 572557 470534 279743 273910 322058 318874 333324 337979 337685 339763 380390 383428 680663 704014 39.75 67.8 2
08:58:53 2023-10-13 423924 416459 83483 81476 132382 136411 145347 144660 107994 106391 114101 117700 128953 134219 401940 436411 1183104 1165268 483258 498837 114971 104254 120719 123127 137217 133235 132355 132698 82010 84762 311441 276122 792425 804776 207774 206300 260784 262414 306463 299464 313670 315861 327198 329378 305684 336011 819424 870465 588130 468359 279851 273910 321048 318615 333938 338787 337101 340915 382459 382570 674812 705974 39.75 67.8 2
08:58:54 2023-10-13 419852 417079 83545 81228 132291 136090 145755 144428 107960 106358 114047 117700 132172 134106 401940 434451 1193191 1173695 481169 499578 114839 102982 120680 120287 137297 133965 132913 129177 82024 83617 311441 276906 802784 802428 208985 205658 260784 262012 306214 300347 313163 315925 325981 330632 303504 337584 824442 863222 573598 469201 281471 273557 320337 319581 332963 339025 337685 339763 379822 383124 678663 704014 39.75 67.8 2
08:58:55 2023-10-13 424373 417696 83549 81368 131976 136279 145518 144628 107845 106391 113969 117700 128944 134047 401940 436070 1182357 1164404 482539 496031 114938 104254 120838 123127 137346 133419 132355 132756 82010 84762 313885 276122 791139 804776 207738 206013 260784 262449 306463 297602 313670 315861 327198 329378 305468 336011 820040 871768 572082 472941 280982 274466 320941 318732 333866 338918 337211 340543 381993 382105 675255 706084 39.75 67.8 2
08:58:56 2023-10-13 422272 430487 83541 81257 132569 136270 145549 144560 107994 106358 114002 117709 129129 131993 402542 433488 1186511 1175948 483764 496031 114971 104148 120922 123127 137494 133168 132355 132629 82042 84613 314659 275145 794691 801222 207810 206300 259989 263254 306928 300099 312463 315960 326016 329872 304503 336047 823055 867380 569945 468625 279743 274785 321130 318874 331668 343348 336843 338263 382100 380500 682670 707571 39.75 67.8 2
08:58:57 2023-10-13 424072 417665 83369 81372 131976 136313 145282 144863 107994 106358 113969 117700 132104 132240 401658 435458 1183104 1161927 482881 498547 114971 104398 120719 123093 137359 134074 132452 132623 82042 84795 311441 276710 798593 805916 207810 205873 260784 262484 306463 298018 313455 317503 327212 331946 305647 336413 823345 872813 580822 471872 281091 274380 320905 318874 333938 339025 337721 340886 381887 381998 673450 706121 39.75 67.8 2
08:58:58 2023-10-13 423171 419825 83545 81382 132282 136271 145653 144394 107994 106391 114382 117700 132207 134032 401976 432846 1179185 1177094 483258 498837 114971 104398 120872 123059 137381 133168 132389 132629 82010 84613 312333 275145 795569 800091 207810 206013 259989 263289 306928 298471 312894 316438 325981 329872 304252 336285 824257 865244 566585 470979 279743 275400 320112 318874 331095 337543 338714 338227 381832 381105 682670 709121 39.75 67.8 2
08:58:59 2023-10-13 424373 417700 83483 81364 131980 136732 145282 144762 107994 106717 113969 117897 131955 132117 401940 436070 1183104 1161927 483295 498837 114938 104292 120719 123093 137324 133637 132544 132715 82010 84646 311441 276514 796726 807000 207810 207566 261901 262379 308665 298365 313563 315861 326789 331718 305540 336889 820620 872959 580822 468552 279887 274047 320905 318839 333938 339025 337685 339322 381993 382247 673450 706121 39.75 67.8 2
08:59:00 2023-10-13 423471 417372 83761 81220 132200 136185 145755 144628 107994 106391 114101 117700 132172 133954 401976 434451 1182932 1176064 483258 498873 115004 104148 120719 123093 137346 133506 132452 132715 82155 84646 311441 275340 802813 804206 207810 206334 260205 263289 305538 298471 312682 316438 326016 329907 304181 336559 824294 867078 579283 468661 279779 275207 320597 319617 332458 338333 338714 338227 381797 381141 682412 709121 39.75 67.8 2
08:59:01 2023-10-13 424373 418687 85117 81456 132403 136582 146641 144692 108027 106570 114126 117700 132181 134032 402578 435927 1180588 1168659 485081 498873 114971 104432 120719 123213 137122 133847 131062 129807 82326 83650 314659 276906 794133 805806 207810 206265 261901 263113 308992 297567 313706 315861 326930 333121 304609 336011 820656 874230 579668 471384 279081 274502 321832 318615 333938 338787 337721 339012 382136 381105 673450 706157 39.75 67.8 2
08:59:02 2023-10-13 422006 417700 85150 81368 132415 136279 145789 144628 108176 106391 114258 117700 132264 133825 402578 432999 1184646 1177968 483258 498837 114971 104254 120922 123093 137462 133544 132544 132715 82301 84737 314659 275340 798407 801180 207810 206334 259592 263324 305503 298471 313670 315960 325682 330933 304503 336321 825499 865775 572082 471384 279546 275628 320573 319628 333722 340099 336513 340206 381726 380394 676488 707105 39.75 67.8 2
08:59:03 2023-10-13 421973 420419 83603 81456 132623 136082 145789 144607 108027 106424 114047 117897 132190 134117 405796 434777 1177326 1172711 482427 495706 115512 104335 120818 120159 137244 133100 132839 129175 82282 84864 312333 273786 800380 807058 206291 205658 261454 263992 306928 297602 315106 315861 325769 332918 303151 337309 823711 865537 582361 468552 278456 276087 320112 318357 333938 338074 338236 339286 383037 378870 672672 705085 39.75 67.8 2
08:59:04 2023-10-13 418713 417736 85092 81397 132631 136176 145549 144560 108027 106391 114126 117700 132006 134032 402578 433296 1189808 1177968 478137 496031 115004 104148 120991 123059 137702 133134 132516 132445 82301 84555 313345 274367 805911 802465 207871 205481 259989 264097 306928 300347 313635 315701 326737 331893 302194 338874 826864 862028 584688 468463 279402 275909 319003 319663 333866 338644 337502 341068 379002 380571 679662 701952 39.75 67.8 2
08:59:05 2023-10-13 421406 419820 83594 81220 131947 136305 145291 145030 108018 106424 113969 117734 132006 134219 402578 433792 1188964 1165268 478069 498837 114971 104254 120922 123093 137346 133168 132389 132664 82010 84646 314659 275740 795110 806486 207333 205019 260421 262519 306748 298262 314369 315416 327990 330863 302795 338651 822203 866423 567660 467873 279815 274785 320112 319355 333938 337021 338475 340038 378389 381711 672678 704014 39.75 67.8 2
08:59:06 2023-10-13 421675 418331 83488 81541 131976 136631 145282 144931 107845 106782 113812 118364 131955 134503 402542 433079 1192122 1174514 477767 496031 115004 104182 120956 123059 137381 132917 132424 132537 82042 84646 311441 275340 803946 801785 206866 205053 261218 264706 306856 299201 315186 317648 325910 330758 303896 338504 824516 864981 573598 467997 281471 274785 319109 320361 333468 338561 336916 339286 378724 382890 682186 707067 39.75 67.8 2
08:59:07 2023-10-13 425283 421340 85117 81452 132195 136313 145518 144897 108018 106750 113969 118093 131989 134210 401940 434777 1182602 1162726 480426 498873 115004 104182 120803 123093 137122 133201 132263 132514 82042 84679 312333 276634 793573 807058 207810 205658 261183 262484 308665 298018 313384 315861 327724 328885 305039 337621 820040 870574 572082 469867 281272 274330 320822 318874 333938 338787 339194 344087 380994 382282 674417 706121 39.75 67.8 2
08:59:08 2023-10-13 421078 417736 85059 81512 132407 136309 146235 144794 108027 106424 113969 117969 131840 134219 401976 435936 1186033 1171110 479804 498909 114971 104432 120517 123213 136897 133670 132263 132790 82010 83650 312728 278088 789657 802282 208985 205590 261901 263184 309319 297527 313563 318278 325717 330933 303115 337621 820040 863287 576628 470200 279815 274821 322094 317876 333902 338775 336421 340313 379822 381141 673450 701988 39.75 67.8 2
08:59:09 2023-10-13 422048 417736 85250 81192 133306 135834 146023 143960 108425 106066 114357 117471 128952 131520 403216 436233 1180588 1168696 483913 498837 114971 104254 120838 123093 137122 133134 132171 132715 82042 84672 314659 275581 796108 807058 206901 205516 260980 263324 306748 299573 314662 315861 327001 330632 303826 336595 823987 865641 573598 472050 278688 275435 321083 318613 333938 338549 337980 342481 383306 379685 675671 705437 39.75 67.8 2
08:59:10 2023-10-13 419852 418799 85158 81549 132365 136347 145653 144897 108027 106570 114101 118205 132241 134280 402896 435117 1188121 1166962 478106 500357 115347 104629 120715 120122 137427 133779 132913 133085 82169 84722 314659 276122 801156 809299 207443 205447 260386 262886 305538 300772 314632 315861 327689 330898 302654 338651 823271 867650 573598 467873 279851 274785 320597 321027 335590 337482 338475 340313 378689 381979 673450 704051 39.75 67.8 2
08:59:11 2023-10-13 423990 418362 85158 81460 132939 136219 145617 144662 108027 106424 114159 117734 132092 134210 403180 433043 1179505 1172025 482538 498909 115658 104076 121328 122855 137832 132156 132711 132445 82155 84621 314659 276242 808881 805916 206257 205658 260205 263070 305777 299448 313670 315861 327990 329642 304075 337346 826435 870529 573598 471537 279563 275151 318967 320477 333902 337897 339121 341026 380817 380999 681079 706084 39.75 67.8 2
08:59:12 2023-10-13 423863 421610 85117 81508 132191 136657 145350 144897 108027 106750 114047 118205 132115 132593 405492 438066 1184767 1164345 481749 498728 114938 104441 120784 120124 137209 134166 132355 132664 82042 84704 314659 276906 797443 808724 207810 205693 260784 262484 309101 301104 314148 315861 326966 328885 305504 336595 820693 872995 575113 468552 279887 274330 321083 318910 333938 338300 338714 338227 382100 382282 675365 706157 39.75 67.8 2
08:59:13 2023-10-13 424526 418621 85209 81420 132722 136279 145789 144594 108250 106570 114179 117667 128966 134047 403144 433792 1186364 1174514 484285 499578 115004 104364 120922 120080 137432 133239 132728 132715 82212 84704 314659 275340 803160 802392 207810 206157 260170 263254 306928 298471 312907 319222 328409 332918 304716 336139 825315 868769 580822 473215 279563 275415 320384 319970 332656 337508 338475 338227 384392 381105 683585 706121 39.75 67.8 2
08:59:14 2023-10-13 421675 418621 83771 81544 132411 136313 145755 144828 108250 106570 114179 118026 128877 134175 405759 435423 1187716 1173695 481511 499931 115294 104364 120887 123145 137087 133235 132321 132664 82010 84762 312333 277496 791257 801222 207010 205624 261599 262012 306927 298435 315778 315960 325945 330828 303079 337071 820004 861360 582361 470534 279779 273074 321048 320734 332963 339979 337135 339799 382691 382247 676082 703480 39.75 67.8 2
08:59:15 2023-10-13 421406 417705 85217 81372 132411 136181 145480 144428 108250 106358 114179 117667 129008 134032 403144 434096 1186364 1179644 484602 498837 115004 104254 120922 120080 137346 133168 132481 132629 82268 84672 313885 275340 803048 804139 209280 206162 261865 263956 306928 298400 313527 317648 325314 331753 303861 336340 825499 863832 567660 471348 279313 275344 320526 319556 333938 337543 337135 342238 382423 380500 681154 705048 39.75 67.8 2
08:59:16 2023-10-13 420744 419977 83607 81516 132411 136313 145619 144828 108027 106570 114101 117863 129040 134175 404123 438054 1189808 1173695 479804 498801 115149 104432 120517 123127 136897 133872 132360 132715 82155 84704 314659 275340 799574 804776 207189 205658 261599 263070 307391 297082 314148 315449 325945 331893 303115 337621 820040 862613 575113 470534 279815 275207 322058 316987 333938 339740 336659 340313 382115 380857 673155 705988 39.75 67.8 2
08:59:17 2023-10-13 418558 418977 85180 81372 132589 136377 145549 144660 108283 106605 114212 117978 128896 134219 403180 433079 1190660 1179644 478372 498873 115004 104220 120991 123093 137561 133318 129342 129451 82363 84864 313345 274525 806027 804060 209576 205555 261901 263956 306928 300929 313414 315861 326701 333857 303846 338890 825615 856406 581175 468980 279491 276016 319109 319581 333938 339025 337685 340313 378089 380536 680700 701952 39.75 67.8 2
08:59:18 2023-10-13 421675 421909 85150 81512 132407 136305 145735 144807 108027 106676 114101 118093 132273 134339 403180 434096 1185302 1164404 478445 498873 115004 104326 120887 123059 137122 133134 132389 132629 82301 84946 314659 276122 800495 807058 207154 205019 260784 262851 305965 300420 313670 315861 327990 330367 303490 338651 820620 868878 575113 468536 279851 274853 320798 319592 333758 337517 339638 341547 381954 382140 677288 707105 39.75 67.8 2
08:59:19 2023-10-13 421675 421643 83479 81568 131943 136760 145248 145233 108027 106717 114022 117978 132172 134175 401940 433079 1193006 1176064 481326 499287 114938 104407 120784 120124 137671 133536 129278 129274 82282 84897 314659 276906 809789 802429 207810 205807 261114 262196 306928 298506 312463 315704 325910 330863 303151 337346 820693 862613 573598 469201 281471 273109 320076 319841 333672 339025 337171 339286 380390 383124 679625 705314 39.75 67.8 2
08:59:20 2023-10-13 425877 418981 85209 81508 131951 136313 145518 144897 108027 106570 114179 117700 132207 134175 401940 436896 1180680 1164404 484737 499931 114971 104591 120887 123093 137217 133981 132263 132733 82010 84795 314659 276906 790120 805916 207663 205693 260386 262449 306463 299668 313670 315861 326737 328919 304430 335757 823271 875677 567536 468552 279671 273769 320941 318697 333794 338609 337539 338191 382136 382020 673450 707030 39.75 67.8 2
08:59:21 2023-10-13 421675 421340 85158 81480 132382 136279 145755 144828 108209 106618 114436 117824 129161 132372 403037 436433 1189734 1175330 482158 499433 114872 104470 120685 123213 137638 133670 132452 129811 82136 84912 315949 277496 802024 802392 208985 205658 260386 262449 307176 297602 313158 315925 325454 330898 303115 337584 820656 861360 573598 468187 279779 273875 322058 318874 333672 339979 336659 339763 379787 380536 673624 703781 39.75 67.8 2
08:59:22 2023-10-13 422605 418322 83598 81420 132382 136279 145755 144394 108283 106358 114212 117667 129040 131993 403180 438018 1180588 1166962 485387 495995 114938 104582 120719 123093 137087 133511 132263 132698 82010 83650 314659 276122 793946 807058 207810 206157 261865 264706 308665 299887 314519 315789 326824 330758 303646 333433 823345 873816 573598 472014 279510 274011 321083 317876 333758 338549 337648 339214 381832 378870 672164 708616 39.75 67.8 2
08:59:23 2023-10-13 419560 421791 83647 81569 132564 136606 145549 144760 108151 106577 114291 117925 129040 132222 404918 438054 1185302 1170917 479373 498583 114938 104364 120769 123059 137269 133168 131062 129451 82010 84646 311441 275340 799605 804776 207189 205019 260170 262886 306928 297635 315106 315861 325981 331661 302159 337584 818231 864247 570691 469201 279779 274750 321130 316916 335718 338549 336659 340277 378654 380536 671506 704910 39.75 67.8 2
08:59:24 2023-10-13 422687 418981 85176 81452 132382 136347 145379 144876 108027 106570 114101 117978 132365 134219 403180 437233 1180588 1171192 481853 495995 115004 104254 120922 123025 137217 132850 132516 132629 82330 83535 313345 273531 801799 808775 207810 205876 261901 266586 306928 300347 314926 315717 326966 329907 303826 337346 825689 871045 567660 470534 278920 276475 319816 318732 333938 337529 338475 339012 380390 382805 676156 705584 39.75 67.8 2
08:59:25 2023-10-13 419888 419941 85276 81512 132552 136313 145755 144762 108027 106570 114101 117978 128952 134210 403180 433079 1193191 1177094 477694 500089 115037 104398 120956 123025 137462 132533 132728 129395 82244 84646 314659 274562 804751 804206 207333 204843 260421 263289 306712 298959 313194 315861 325769 330402 302654 338651 824294 856442 576628 467248 279779 275593 319109 320326 333703 338775 337429 342208 378821 380999 681555 705096 39.75 67.8 2
08:59:26 2023-10-13 423827 419017 85154 81257 132415 136313 145755 144808 108283 106643 114101 118060 132275 134210 403180 432791 1180892 1171110 483295 498583 115539 103046 120680 120189 137244 133477 132689 129362 82202 84864 313724 276122 796907 804593 207810 205693 259592 263070 306928 301015 313846 316321 327001 328919 304789 336511 827452 865474 561621 468589 279743 274785 320335 320586 332494 339025 337758 338191 380994 382156 682670 705048 39.75 67.8 2
08:59:27 2023-10-13 422272 422862 85126 81424 132386 136407 145347 144660 108027 106570 114047 117700 128877 134125 402861 435117 1193191 1171110 480390 500832 115004 104465 120719 123127 137122 133235 132355 129565 82010 84828 311441 277891 796794 802465 207810 205658 260205 262047 306498 300099 312682 315704 328177 330632 303115 337346 820656 864585 580417 470165 279563 273663 320941 319699 333324 339979 336477 339941 382764 382105 676082 704014 39.75 67.8 2
08:59:28 2023-10-13 421078 418981 85276 81436 132631 136185 145789 144628 108391 106424 114278 117700 129040 132152 406068 437392 1189176 1181250 485293 498692 114905 103123 120784 120010 137291 133239 132728 132715 82334 84679 316723 275852 802698 801789 207810 206157 261164 263653 306928 298506 313670 315861 324964 331430 303115 336047 824878 863869 573598 471348 278920 275400 319816 319393 333938 339025 335637 340349 380656 380275 677666 703516 39.75 67.8 2
08:59:29 2023-10-13 420483 419013 85150 81512 132257 136313 145755 144863 108027 106570 114068 118093 129130 134304 403180 438706 1188084 1172025 479804 498837 115037 104432 120956 123093 137251 133168 132389 132623 82042 84762 314659 276122 807414 804776 208985 205019 260170 262519 305538 296667 315112 315645 326493 331683 302724 337402 823345 863760 572082 470262 279599 274608 320384 316916 333938 338549 335857 340349 381539 381105 672422 701988 39.75 67.8 2
08:59:30 2023-10-13 419888 420339 85158 81512 132743 136598 145751 144760 108125 106684 114291 117959 129054 132257 403037 432935 1193117 1176184 477694 499614 115037 104519 121086 120076 137537 133009 132458 132411 82268 84646 313345 275267 802666 804206 207154 204382 260170 263653 306712 300347 312718 315861 326016 330402 302194 338651 824914 856406 575543 467873 279779 275628 319109 319841 333703 339025 337482 339763 377526 380915 681182 701988 39.75 67.8 2
08:59:31 2023-10-13 422866 419017 85126 81545 132739 136537 145486 144692 108027 106750 114022 118290 129209 134433 402861 434706 1186364 1161927 478445 499614 115004 104432 120922 123093 137346 133134 132389 132572 82301 84737 314659 276122 796333 809275 209319 206763 261079 262781 306604 298365 313563 315753 328308 331749 302865 338374 820620 865420 575113 467873 279599 274644 320562 318874 333938 337056 338901 341026 378689 382247 674650 704087 39.75 67.8 2
08:59:32 2023-10-13 422125 422598 83603 81663 132569 136813 145412 145094 108225 106651 113969 118026 132365 134210 402578 435005 1194702 1173695 481169 499967 115004 104629 120715 123093 137346 133168 132608 132664 82244 84921 314659 277496 810943 802465 206257 205053 261183 262012 305538 298959 312682 315484 325981 330632 302865 337346 823091 863905 582361 469867 281471 273628 320562 319876 332963 339025 337208 339322 380123 382855 680144 704051 39.75 67.8 2
08:59:33 2023-10-13 426034 419646 85250 81661 132468 136631 145789 144931 108358 106782 114179 118093 128896 134210 403180 438706 1180694 1168696 485461 500357 115004 104465 120956 120319 137106 133754 131062 129807 82202 84930 312333 277694 796297 807021 207810 206231 261901 262484 306463 297567 314184 315861 326950 330793 305433 333577 820729 874334 582018 474414 279527 274330 321119 318615 333938 338549 337721 338298 382708 381141 673450 706121 39.75 67.8 2
08:59:34 2023-10-13 422272 419022 85309 81460 132810 136394 145549 144560 108574 106570 114291 117734 129073 134219 404104 434167 1186364 1181050 485181 499614 115037 104321 120956 123093 137529 133134 132424 132664 82301 84795 314659 275340 799640 802429 207810 206013 259592 263324 306928 300347 313670 315704 324737 331661 303826 336047 825499 864247 580417 471348 278920 275344 321777 319592 333505 339979 335492 340170 380888 379826 679217 704799 39.75 67.8 2
08:59:35 2023-10-13 423324 419017 85213 81516 132652 136185 146095 144428 108209 106750 114101 118012 128863 134245 403819 435303 1183081 1174386 482464 500541 114971 104475 120853 120092 137359 133515 129155 129573 82315 84897 316549 273786 802430 806827 207810 205807 261901 264133 306928 297602 314662 315861 329573 330667 304075 337346 825499 870001 582361 470460 278884 276546 320076 318615 333938 338039 338475 339535 380425 378870 674722 706121 39.75 67.8 2
08:59:36 2023-10-13 419888 420613 85150 81508 132589 136347 145823 144863 108391 106676 114324 118127 132207 134245 403216 433079 1191220 1177695 478445 499614 115545 104182 120991 123059 137720 132566 132458 132445 82301 84646 317895 274950 802799 804776 207478 204700 260205 263324 306712 298959 313194 315861 326737 332683 302405 339114 827452 861904 581175 468463 279635 275486 321658 320183 333541 338882 338438 339286 378089 381176 682186 707831 39.75 67.8 2
08:59:37 2023-10-13 423863 419017 85158 81516 132627 136420 145549 144760 108416 106651 114436 118069 129435 132156 403640 432935 1187537 1173583 485293 501148 115380 104330 120853 123110 137312 132942 131062 129451 82268 84730 314659 275926 799409 804170 207810 206093 259954 263254 306928 298018 311734 315960 325945 329872 304503 335464 823055 868878 579283 471312 279743 274750 320041 318839 331919 339740 337135 340359 381797 380500 682634 706047 39.75 67.8 2
08:59:38 2023-10-13 422272 422208 83934 81508 132407 136399 145549 144760 108250 106717 114212 118026 128966 134313 403108 438054 1190135 1174440 481169 499542 114938 104538 120448 120155 136416 133637 132321 129629 82010 84912 314659 277694 790611 804506 207810 205481 261865 264706 309538 299138 315921 318097 325840 331487 302972 337127 823930 865849 580417 470534 279779 273875 321987 320317 333180 339907 336586 339727 379787 380803 676141 705048 39.75 67.8 2
08:59:39 2023-10-13 420206 421933 83792 81540 132747 136545 146091 144726 108516 106618 114502 117892 129437 132130 404316 433919 1186327 1181324 483690 495670 114971 104364 120922 123145 137406 133042 133098 132900 82268 84613 314659 275340 799511 801222 207810 207054 261164 263289 306928 298262 313635 315861 324929 332133 302831 336285 825462 862577 573598 468661 278884 275364 320041 318839 333938 339025 335600 342127 380354 379932 677629 703977 39.75 67.8 2
08:59:40 2023-10-13 420744 420232 83934 81476 132689 136347 145755 144728 108358 106750 114212 118093 129054 134304 403144 439359 1189771 1170964 479804 500284 115004 104220 120887 123264 137183 133598 132544 132715 82184 83650 314659 276440 797939 808775 208985 205235 261901 263113 306928 299500 314962 315861 325945 330933 301839 337621 823856 866967 576628 469534 279707 275171 320277 320090 333938 338762 336622 340277 378654 381070 672422 702946 39.75 67.8 2
08:59:41 2023-10-13 419743 434526 83833 81638 132751 136684 145751 144760 108283 106717 114212 118184 129523 132593 404032 435529 1193265 1178610 478977 499931 115545 104254 120956 123110 137572 132600 132700 132595 82152 84613 314659 275340 808596 805345 207478 204808 260386 263473 306928 300772 313378 315536 325981 332918 302123 338046 824841 856406 579091 468536 279491 275628 320449 319841 333938 338787 337446 339763 379002 380803 681666 701952 39.75 67.8 2
08:59:42 2023-10-13 422266 420236 85184 81628 132382 136726 145755 144897 108325 106782 114134 118533 129054 134527 403144 435316 1188927 1165231 479124 499640 115506 104808 120680 120287 137434 133906 132839 129451 82169 84922 314659 276906 809664 809128 207810 204985 260784 262484 306856 301104 313599 315861 327990 329837 303079 338984 822436 865384 576628 468536 279815 274487 320076 318874 333938 336666 339194 338263 378654 382247 674650 705547 39.75 67.8 2
08:59:43 2023-10-13 425844 420236 85280 81512 132722 136760 146093 144863 108424 106750 114291 118093 129073 134398 403180 433043 1185449 1172025 483225 498873 115037 104432 120922 123230 137419 133134 132544 132715 82212 84762 314659 276560 804427 807058 207810 205481 260135 262851 306208 299448 312682 315861 327954 329573 304253 336797 827021 872468 575113 472879 279491 275029 318708 321153 333559 338371 339048 341026 381351 380928 682338 706121 39.75 67.8 2
08:59:44 2023-10-13 426982 420232 85267 81657 132469 136966 145892 144897 108541 106750 114291 117969 129381 132557 406068 440172 1184842 1169370 485278 500565 114872 104658 120749 120319 137175 133637 132355 132790 82212 84795 316723 277694 798140 807000 207810 205979 260386 264706 307356 297567 313670 315595 326016 329872 305003 335501 820693 874321 577745 471348 279779 273910 321083 318580 333938 337719 337685 338227 382136 381675 673450 706121 39.75 67.8 2
08:59:45 2023-10-13 424225 420931 85363 81568 132806 136386 145751 144760 108574 106643 114390 117897 129346 134219 404068 434777 1189882 1177968 485731 499931 115004 104432 120887 123179 137346 133168 132389 132595 82155 84704 314659 276205 802123 802465 207810 205979 261716 263254 306676 300057 313419 318474 327155 333387 304324 335866 825082 866241 581364 472202 279563 274994 320041 319284 333703 337543 337685 341157 382708 380767 682727 706121 39.75 67.8 2
08:59:46 2023-10-13 423471 419901 85326 81733 132739 136938 146226 145026 108490 106651 114502 117810 129194 131853 403072 438728 1181398 1168621 485842 500320 115004 104398 120646 123298 137053 133511 132389 132733 82301 83650 311441 276710 796536 808202 206257 206300 261532 263254 306820 297567 314148 315415 326930 330863 303151 333577 823055 870424 576060 472718 279313 274750 321796 317876 333938 338787 337721 339250 382100 379932 673450 706121 39.75 67.8 2
08:59:47 2023-10-13 421078 421938 85359 81476 132810 136279 146229 144628 108541 106570 114436 117700 129073 134141 404068 434132 1184279 1182165 483569 500320 115037 104254 120956 120047 137346 133201 132573 132664 82301 84762 312333 275620 800447 804710 208985 205807 261901 263956 306928 298365 313527 315825 325278 332252 304277 336486 826706 861360 573598 473215 279133 275557 319781 319330 333938 339025 335492 340349 380354 379932 678623 704014 39.75 67.8 2
08:59:48 2023-10-13 424373 420716 83838 81526 133097 136624 145891 144556 108557 106684 114258 118060 128952 134219 404068 438057 1180588 1172025 481973 498873 115539 104701 120956 123059 137346 133168 131428 132629 82301 84762 313345 274562 804743 809349 208718 205590 261164 264097 306928 297567 314626 315861 326966 330367 303008 337071 824257 870388 573598 468516 278652 276051 320041 318357 333938 337766 338152 339250 380390 378799 674136 705048 39.75 67.8 2
08:59:49 2023-10-13 419884 421227 85239 81652 132631 136279 145789 144863 108358 106995 114212 118093 129054 134313 404352 435529 1189586 1177931 478408 499578 115037 104398 120956 120092 137608 133100 129342 129100 82372 84806 313345 275145 817437 805769 209576 205201 261901 264062 306928 299188 313158 315861 326718 331718 301099 338651 825652 856406 584874 469201 279277 275628 319109 319357 333938 338549 337410 340277 379002 379968 680700 701988 39.75 67.8 2
08:59:50 2023-10-13 425579 421191 85271 81512 132407 136760 145988 144658 108507 106750 114212 118060 129480 134210 404244 433079 1180680 1172025 482316 498837 115738 104186 121328 122821 138239 132667 132728 132411 82301 84646 312333 275340 816394 807058 208718 205338 260170 263035 306065 299377 313670 315861 327990 329607 303790 336559 825535 870506 573598 468552 279779 275364 318591 319876 333938 337766 338938 338263 380656 380803 679625 707660 39.75 67.8 2
08:59:51 2023-10-13 423471 421892 85209 81657 132386 136850 145347 145162 108209 107389 114101 118454 132207 134726 403180 433084 1196439 1178647 478188 500211 115446 104586 120818 120059 137400 133134 129244 129362 82429 84762 314659 276122 801686 804776 208985 205053 261183 263219 306928 299815 312682 317648 326016 330632 303115 338338 823055 864516 578523 467873 279887 274750 319074 320326 333468 338787 337446 339250 378689 382247 682670 704051 39.75 67.8 2
08:59:52 2023-10-13 423863 420272 85183 81652 132378 136760 145278 144794 108283 106782 114101 118257 132181 134433 403180 435927 1186327 1164382 481105 500320 115004 105017 120887 123093 137122 133796 132389 132715 82301 84795 313885 276906 799374 809145 207810 205338 260819 262414 306214 298018 313414 315861 327689 331372 304465 337293 823856 873816 567660 470534 279743 274254 320869 318732 333830 338882 339435 337954 380656 382247 676658 708198 39.75 67.8 2
08:59:53 2023-10-13 423204 420985 85267 81652 132722 136760 145755 145094 108490 107106 114514 117987 129161 132442 403640 438563 1192233 1175330 482501 500139 115004 104398 120803 123179 137087 133281 130971 129724 81977 84912 308289 278088 806478 804629 207810 205053 259989 262047 309210 300560 312682 315925 325945 330863 303079 337071 820656 861396 573598 468516 279779 273074 321083 318874 332999 339025 336695 339286 379822 381675 676119 703744 39.75 67.8 2
08:59:54 2023-10-13 425579 419905 85246 81657 132598 136313 145755 144762 108391 106750 114212 117978 129040 134175 403180 438090 1180675 1167828 485387 499931 114971 104770 120685 123264 136897 133268 132263 132698 82155 84853 312333 276906 806984 807058 207810 206162 261865 264999 309101 299500 314004 315861 326824 330758 304788 335319 824516 875056 585143 472050 279779 273946 321119 320770 333866 339025 337685 339250 382672 380595 673229 707158 39.75 67.8 2
08:59:55 2023-10-13 424424 423662 83829 81699 132656 136833 145854 144624 108408 106684 114436 118122 129259 134433 404068 437804 1192344 1176064 480390 501064 114826 104465 120483 123196 136942 134007 132360 129455 82010 84795 314659 276906 803189 805916 207810 205019 259989 262519 307176 300898 313194 315484 325490 332918 303079 337346 820040 861396 573598 468187 279779 273910 322058 318357 333672 339740 336147 339286 379787 380803 675365 705314 39.75 67.8 2
08:59:56 2023-10-13 424072 420859 85304 81512 132839 136313 146229 144628 108574 106570 114357 117700 129194 133767 404104 439359 1180588 1168659 486149 500320 115004 104838 120685 123179 137152 133235 132544 129629 82273 83650 314659 276906 797013 809923 207810 206053 261496 263517 308665 299500 314590 315861 326016 330367 302865 333325 824257 865420 573598 472754 278848 274431 320976 317911 333938 338549 337721 339286 380994 378835 673450 706121 39.75 67.8 2
08:59:57 2023-10-13 422162 423360 83833 81578 132747 136403 145549 144760 108391 106782 114291 118102 129435 134500 403748 437804 1189974 1172711 479804 500357 115037 104398 120922 123093 137346 133134 132550 132664 82334 84795 313885 276317 801923 807058 207154 205019 260386 263070 306928 299464 315142 315861 325945 330933 302159 337657 820656 865775 578902 469201 279779 274785 320076 317876 333397 338039 336695 340277 378619 381141 672973 704778 39.75 67.8 2
08:59:58 2023-10-13 424072 422835 85271 81661 132407 136631 145755 144863 108391 106782 114291 118060 128966 134245 404388 434096 1183104 1172025 481631 498547 115506 103101 121086 120124 137209 133796 129253 133085 82429 84806 316549 274877 806171 809145 207810 205338 260170 264097 306784 301104 314590 315861 327724 329872 302546 336925 825462 870424 573598 468552 278920 276281 319109 318615 333938 337766 338475 339012 380390 379707 676156 706121 39.75 67.8 2
08:59:59 2023-10-13 423827 421200 83804 81610 132369 136760 145619 144931 108283 106815 114481 118252 128877 134433 403180 435316 1189808 1165268 479804 500357 115037 104465 120956 123127 137376 133235 132636 132715 82301 84853 314659 276710 800255 809218 207810 205019 261001 262449 305965 300135 313670 315861 328485 328919 303151 338614 820656 865492 576628 469201 279887 274750 320597 318910 333672 337056 339675 338227 378724 382247 674686 707425 39.75 67.8 2
09:00:00 2023-10-13 423890 420863 85242 81541 132631 136347 145789 144897 108391 106750 114245 118290 129469 132593 406934 435348 1187407 1175367 485293 500175 115605 104586 120784 120092 137209 133235 132516 132572 82301 85005 314659 276906 802353 807058 207810 205516 259627 263631 306928 299413 312427 315861 328641 329378 304680 336559 826706 865569 580822 472170 279779 275115 319852 320076 332963 338549 338714 338227 380994 381141 682670 708198 39.75 67.8 2
09:00:01 2023-10-13 423899 420904 83833 81652 132635 136631 145789 144863 108541 106782 114212 118093 129105 134210 403819 436540 1183945 1168659 485805 500357 115004 104465 120754 123179 137578 133235 132424 132664 82155 84795 315949 277694 797370 807058 207517 205693 260205 262414 306428 299573 313670 315861 326016 329642 305039 335501 820656 874230 579283 471384 279815 273910 321119 318874 333672 338549 337685 337990 382136 381105 674886 709005 39.75 67.8 2
09:00:02 2023-10-13 424669 420854 85304 81605 132714 136745 146023 145411 108624 106717 114547 117959 129349 132315 404244 438002 1189004 1179644 485768 500393 115037 105208 120715 120157 137424 133239 132544 132715 82155 83650 314659 276122 801735 804776 207810 205693 259592 263070 306928 298054 313670 315995 324964 330367 303753 335537 824914 866423 572082 471384 279546 274887 320112 318910 332999 338013 338236 338227 382136 380536 684126 708198 39.75 67.8 2
09:00:03 2023-10-13 422724 421518 85300 81545 132839 136666 146026 144931 108574 106815 114357 118290 129700 134245 404424 439086 1189476 1174514 482390 501101 115037 104499 120552 123247 137111 133637 132544 132801 82010 84828 312333 278484 795273 806427 209235 205521 261901 262344 309101 298330 313015 318097 325840 330793 302972 337035 820656 861396 573598 471872 279635 273003 321083 318874 333468 339025 336899 342481 379822 380536 674650 703516 39.75 67.8 2
09:00:04 2023-10-13 423204 420711 85532 81671 132781 136607 146291 145030 108624 106684 114502 118012 129040 134219 404104 437801 1182676 1181324 483222 499578 115539 103123 120922 123127 137346 132850 132458 132664 82301 84737 314659 275926 812006 802465 207810 205658 259592 263653 306928 298054 313450 315861 324964 331893 303151 335537 825499 865127 567660 471348 278920 275207 320076 318874 333938 337508 336659 338298 381564 379968 682670 706157 39.75 67.8 2
09:00:05 2023-10-13 422272 420899 85238 81541 132444 136537 145789 144897 108425 106750 114212 118093 129406 134280 404104 440395 1189808 1171147 480390 500320 114859 104499 120517 120402 136658 134335 130879 129807 82202 84930 311441 277496 792087 805806 208876 205555 261901 263035 307176 297117 313670 315008 325544 332918 303044 337035 820656 862613 575113 471562 279779 273910 321832 318357 333468 339025 335310 339799 378724 381141 673624 704014 39.75 67.8 2
09:00:06 2023-10-13 421928 420232 85367 81549 132881 136403 146157 144760 108724 106717 114245 117978 129346 134032 404280 435843 1188259 1181324 483913 499967 115037 104625 120956 123127 137346 132816 132642 132664 82301 84704 313345 275340 813102 802502 207810 205658 259558 263908 306928 300099 313670 315861 324964 331893 302619 336559 825499 863222 561615 472087 278920 275664 320076 318910 333938 339025 333713 341104 379822 379707 678183 704051 39.75 67.8 2
09:00:07 2023-10-13 421973 421509 85333 81689 132623 136347 145789 144897 108425 106815 114291 118093 129373 134374 404424 438384 1192393 1174386 479620 499433 115446 104475 120818 120059 137209 133134 132874 129451 82282 84762 314659 276514 803179 807058 209172 204985 260351 262886 306928 299573 315622 315753 326705 331395 302159 337621 820656 866423 583899 469595 279815 274785 320112 316987 333938 338074 335820 340313 378389 380838 672459 701988 39.75 67.8 2
09:00:08 2023-10-13 421491 421523 85250 81661 132743 136745 146705 144931 108391 106782 114291 118127 129040 134280 404424 435783 1192100 1177931 478445 499967 115545 104476 120991 122923 137381 133503 132636 132715 82334 83650 317895 275340 811638 807058 207189 204382 260205 263324 306712 298959 312754 315861 326016 330402 301910 338651 825499 856406 574050 467873 279779 275308 319109 319357 333703 338549 337721 339286 377526 380838 682186 701952 39.75 67.8 2
09:00:09 2023-10-13 422563 422225 85209 81689 132407 136760 145653 145364 108416 107305 114357 118252 129705 134739 403640 436305 1189111 1167704 479731 500139 115037 104398 120922 123059 137217 133168 131062 129545 82268 84762 314659 276710 796792 811648 209172 204666 260784 262484 306928 298054 313194 315861 328025 329872 302654 338135 820729 865519 583899 468868 279851 274785 320562 318874 333938 337021 338975 338263 378654 381176 674686 705584 39.75 67.8 2
09:00:10 2023-10-13 422563 421523 85059 81830 132018 137114 145518 145402 108391 106815 114126 118454 128952 134656 403216 433792 1196442 1173680 477616 500393 115070 104582 120922 123127 137346 133201 132424 132698 82155 83650 313885 276906 799947 804776 207810 205019 261001 262012 306928 300845 311769 315008 325981 329907 302830 336595 823091 865163 580822 469201 281471 274047 319852 319876 332999 339025 337171 339250 379857 382318 682670 708112 39.75 67.8 2
09:00:11 2023-10-13 428310 424430 83771 81675 132523 136943 145956 145310 108557 106717 114403 118285 130184 134586 404352 438670 1186471 1165893 486149 501028 115004 104432 120887 123145 137294 133607 132544 132733 82268 84853 314659 277694 798371 809349 207544 205624 260966 262449 306428 297567 313635 315861 325945 328885 304967 335501 820620 874193 580822 471312 279815 273875 321048 318839 333938 338549 337356 337918 382404 381105 675365 708162 39.75 67.8 2
09:00:12 2023-10-13 423633 421263 85359 81708 132722 136631 145992 144863 108541 107028 114357 118060 129259 134398 404388 436034 1185449 1177931 486075 499931 115037 104470 120887 123230 137329 133201 132728 129629 82330 83650 311441 276832 806092 805769 207810 206019 261865 263921 306928 300856 313378 316367 324964 329872 304039 335721 827255 867613 580822 472718 279707 275364 320419 318874 333468 339979 335600 339250 382065 380500 680589 705547 39.75 67.8 2
09:00:13 2023-10-13 424669 421012 84061 81490 133369 136330 146395 144560 108791 106717 115083 117824 129891 134313 404994 439323 1179746 1174386 484602 500320 115037 104432 120922 123196 137183 133168 132573 132664 82268 84762 314659 275731 816262 810497 207774 205019 260980 264097 306928 299392 314626 315861 327428 329872 303079 337035 824878 865460 561615 472450 278029 275593 320526 318357 333938 338003 336807 339214 379787 378835 674886 705547 39.75 67.8 2
09:00:14 2023-10-13 420488 421164 85367 81661 132835 136347 146298 144828 108541 106782 114357 118093 129203 134398 404994 434096 1189808 1181324 479509 499640 115731 103155 121051 120044 137434 132975 129155 132861 82429 84864 313345 275926 811109 805916 207478 204985 261532 263851 306892 302526 315147 316249 325981 330898 303342 338192 825425 856370 561621 469201 279277 275628 319074 319322 333703 338513 337685 340313 379002 379932 680663 702982 39.75 67.8 2
09:00:15 2023-10-13 423065 422203 83833 81638 132598 136692 145789 144863 108541 106651 114581 118093 129406 134433 404352 433084 1183104 1172025 483225 499578 115771 104220 121328 122991 137763 132566 132821 132715 82268 84762 314659 276317 810512 808202 207774 205053 259954 262851 306712 299377 313378 315861 328224 329837 303151 336559 826706 870424 573598 468287 279707 274750 318074 320326 333938 337529 338110 338191 380354 380803 680663 707158 39.75 67.8 2
09:00:16 2023-10-13 423158 422419 85271 81801 132382 136985 145585 145604 108250 107323 114159 118695 129194 133151 406934 436503 1194517 1177882 479014 500139 115638 104658 120784 120157 137503 133134 132573 132722 82301 83650 313885 276906 803162 804776 207810 205019 263754 264706 306928 300772 312682 315861 325981 330598 303115 337584 823637 864516 573598 467873 281471 274750 319109 319841 333672 339025 337135 339250 379787 382282 682670 705777 39.75 67.8 2
09:00:17 2023-10-13 426746 421240 85367 81661 132867 136631 146093 144897 108724 106782 114535 118257 129348 134398 404424 435927 1186327 1177894 484664 499967 115037 104470 120922 123059 137582 133201 132608 132664 82301 84795 314659 276514 802514 804776 207810 205979 259592 263254 306928 300420 312718 315960 325685 329872 304075 335501 824257 868264 572082 472856 279707 274750 320076 318874 332692 337508 337356 338191 381529 380536 684126 707158 39.75 67.8 2
09:00:18 2023-10-13 423471 421672 84011 81778 132706 136935 145988 145231 108590 107206 114514 118122 129469 132407 404244 438835 1193191 1173606 481069 501064 115004 104880 120749 123264 136867 133603 132544 132801 82184 85215 314659 278286 794415 804776 207810 204985 259989 262012 306498 300504 312647 315925 325910 330863 303044 337071 820656 861360 573598 470534 279743 273074 322022 318874 332927 339740 336385 339286 378689 381105 674650 704051 39.75 67.8 2
09:00:19 2023-10-13 422015 421191 85326 81480 132814 136390 145954 144560 108757 106750 114535 117978 129612 134219 405315 435423 1188084 1181324 485181 500320 115037 104398 120922 123059 137346 132850 129367 132664 82268 84762 313345 275926 801967 804776 206611 205624 261164 263289 306928 300164 313635 315861 324702 331626 303079 336285 824257 863222 578523 472014 278848 275593 320076 318874 333938 339025 335843 342968 383269 381886 680669 707105 39.75 67.8 2
09:00:20 2023-10-13 421900 422973 83829 81699 132776 136796 145885 145030 108557 107208 114324 118257 129040 134093 406934 439010 1189771 1173695 480827 499993 115539 104432 120922 123059 137312 132883 132424 132664 82268 84762 314659 276514 804423 807058 207810 205019 259989 262484 306928 297309 314884 315861 325945 330898 302654 337584 820826 865127 567660 469867 279779 274750 321012 316916 333938 338549 336385 340277 378654 381105 672936 703480 39.75 67.8 2
[truncated: 156,706 more chars]
