# Supplementary material for: Methods for Estimating the Detection and Quantification Limits of Key Substances in Beer Maturation with Electronic Noses
Source: Sensors (Basel). 2024 May 30;24(11):3520. doi: 10.3390/s24113520 (PMC11175341; doi:10.3390/s24113520)
Supplement: Supplementary file 1 [file sensors-24-03520-s001.zip › Data/Diacetyl/raw data/Day 2/ETH3.txt]

Time Date R01 R02 R03 R04 R05 R06 R07 R08 R09 R10 R11 R12 R13 R14 R15 R16 R17 R18 R19 R20 R21 R22 R23 R24 R25 R26 R27 R28 R29 R30 R31 R32 R33 R34 R35 R36 R37 R38 R39 R40 R41 R42 R43 R44 R45 R46 R47 R48 R49 R50 R51 R52 R53 R54 R55 R56 R57 R58 R59 R60 R61 R62 T01 H01 Phase
09:06:00 2023-10-13 384287 380776 95006 90984 144686 149033 156008 154807 117407 115869 123349 127588 141605 143901 402630 434777 1257021 1239200 483222 502875 131928 114715 129832 129509 147689 144330 141430 142216 89816 91352 303966 268365 764820 774533 235580 233453 300349 301068 354739 342884 368412 372036 387498 394687 373939 414048 901429 939352 588398 491629 320435 315802 368270 367809 386497 394535 402269 405688 456880 455734 741104 774602 39.75 67.5 1
09:06:01 2023-10-13 384511 381249 93194 90918 144833 149243 155791 154557 117479 116169 123685 127588 141763 143324 402915 430432 1260598 1249080 481169 501541 132283 114616 130571 132424 150250 143396 141696 141961 89816 91131 301049 266550 770794 771693 237182 232088 300561 301068 351997 343374 366718 372561 387498 392931 371897 414088 900790 949810 581656 492434 319982 315802 369966 366368 388020 394160 402598 406086 454304 455654 733633 771971 39.75 67.5 1
09:06:02 2023-10-13 384905 380469 94866 90984 144585 149311 155757 155056 117284 116015 123197 127765 141605 143901 401492 433048 1254347 1231740 477580 501541 132214 114649 130264 132583 148101 143752 141464 141995 89755 91289 303966 267686 774440 775154 236847 233093 298642 300155 354488 343063 368412 369907 390061 396952 373720 416335 899683 937144 583046 491061 320399 315766 367601 367364 386749 392923 402240 404899 455766 454769 741141 774750 39.75 67.5 1
09:06:03 2023-10-13 385454 381078 94866 90852 144558 149348 155688 154841 117407 115982 123112 127588 141205 143413 401492 429223 1259914 1246416 477580 501810 132621 114649 130662 132407 148168 143837 141855 141877 89849 90880 301049 266657 772419 772573 236847 232088 298677 301033 351816 343339 366718 372036 387192 392896 371932 413135 899794 950482 587215 492013 319982 315802 369411 366110 388020 394160 402883 405474 454625 457102 734710 772518 39.75 67.5 1
09:06:04 2023-10-13 385147 380780 94837 90946 144385 149139 155324 154807 117389 115949 123197 127588 141372 143358 402345 433079 1254075 1237117 477616 502875 132214 114616 130299 132608 148101 143695 141562 141915 89693 91289 302032 268175 773523 776971 237518 233186 300416 300927 354807 345763 369083 369691 390757 395275 373675 415081 900116 939467 587215 488280 321161 315802 367458 368355 387876 393507 399826 404289 454477 455333 744983 774860 39.75 67.5 1
09:06:05 2023-10-13 385055 380474 94772 90984 144443 152005 155289 154807 117203 115949 123197 127588 141372 143092 401492 432057 1263567 1240999 477580 502875 132375 114616 130480 132540 148308 143430 141696 141915 89788 91289 301058 266292 783094 772026 236847 233453 298677 301097 352320 344372 366131 369943 386921 395898 371967 412880 901429 950482 581135 489478 320933 315802 367156 366991 390215 394222 400456 404282 455766 457187 741206 774639 39.75 67.5 1
09:06:06 2023-10-13 387258 380509 94837 91017 144649 152040 155324 154949 117284 115630 123146 127588 141339 143358 401492 433079 1253421 1230739 482501 502693 129019 114583 130523 129420 148515 144094 139777 142206 89751 91316 302032 268638 765674 777350 236179 233522 300452 301841 353378 343303 367305 369242 387533 396070 373675 414713 900116 939352 579745 488280 321703 315802 367745 368355 388020 393507 400109 404612 454477 454659 743927 774860 39.75 67.5 1
09:06:07 2023-10-13 385184 380474 92937 91017 144177 149625 155289 155307 117193 115949 123028 127765 141605 143901 402345 431753 1263295 1241918 477544 501810 132283 114537 130480 132574 148101 143396 141696 141915 89755 90913 301088 266439 770981 770387 236847 233522 300452 299245 355455 344408 366718 369943 387192 395345 376025 415556 903128 951045 589807 490753 322256 317589 368113 367364 390694 394607 400675 404612 452743 457817 739304 774090 39.75 67.5 1
09:06:08 2023-10-13 388624 379906 94841 90979 145069 149346 156013 154557 117317 115789 123349 127588 141372 142928 402630 429277 1252495 1237117 484701 501810 132529 114649 130480 132608 147927 144236 141593 142075 89849 91323 303966 267686 771014 772820 236680 234045 297738 301068 353988 344926 367305 369835 389853 394136 373048 414713 897167 948468 575472 488627 322028 315580 369705 366991 390766 393507 398908 403514 454946 457330 746114 771387 39.75 67.5 1
09:06:09 2023-10-13 385055 380509 94711 91288 144428 151969 155324 155091 117317 115789 123230 127588 141372 143225 401492 431753 1263567 1241036 477616 502875 132437 114649 130697 132608 148168 143729 141597 142546 89788 91323 299549 266292 774257 773633 237518 234000 300731 302133 355491 344784 369276 369763 390206 396347 375529 413465 901429 949810 581135 491760 321124 315802 367156 366991 390215 394437 401205 403717 452743 457009 740088 774824 39.75 67.5 1
09:06:10 2023-10-13 388311 380478 94837 90984 144653 149035 156043 154343 117317 115630 123315 127499 141405 143126 402060 430468 1254347 1237117 484701 501810 132283 114649 130264 132516 148101 143862 141696 141949 89788 91164 303966 268175 769782 772857 236179 234208 300137 301104 354488 344926 367269 369835 389888 394136 373083 413171 896190 948431 584436 488627 321690 315580 369381 366955 390766 392958 399508 405865 454764 460021 747496 771240 39.75 67.5 1
09:06:11 2023-10-13 385147 381078 94673 91050 144064 149976 155289 155272 116928 116015 123230 127853 141205 143712 401492 431508 1263567 1242838 477544 502520 129186 114550 130762 129424 148240 144236 142078 142086 89784 91253 302032 268373 774487 772573 237182 233487 299585 299280 352355 347760 366131 372036 389509 396523 371932 412550 903718 947761 588398 490935 321344 315802 368239 368651 390766 394160 400748 404612 455507 456365 737990 774860 39.75 67.5 1
09:06:12 2023-10-13 385518 380776 94932 90951 144718 149348 156152 154240 117317 115597 123264 127499 141595 142852 401492 432474 1250720 1238879 485768 498666 132437 114682 130299 132675 147962 144236 141855 142164 89693 91448 303966 267686 773402 770568 236513 234570 297530 301068 354488 344890 366167 369835 390483 394101 371932 412843 894364 950899 579208 489979 322714 315250 369561 367399 391319 394643 398763 406013 453768 457366 744418 772555 39.75 67.5 1
09:06:13 2023-10-13 388860 383351 93161 90951 144545 149347 155554 155056 117407 116075 123179 127588 141372 143358 401492 431600 1250683 1227818 484737 501810 132248 114649 130299 132493 148204 143862 141562 141984 89755 91323 298403 268308 769421 775154 236179 234243 297773 302024 355994 343063 367269 369278 389271 396246 373675 414382 898841 942013 581656 487588 322256 315802 367746 368651 388020 392958 396628 404899 455863 457102 744652 774860 39.75 67.5 1
09:06:14 2023-10-13 387448 379910 94870 90984 144788 149139 156295 154699 117355 115630 123415 127499 141698 142894 401492 433043 1254075 1238879 486185 500369 132317 114682 130515 132677 148308 143729 141499 141984 89849 91385 302032 267414 770774 770604 236513 234723 299487 301772 355451 347269 368193 369727 390877 396952 374094 413999 899868 953852 581656 489405 322942 315322 371908 368579 391319 393534 398872 404119 456734 459683 740554 772481 39.75 67.5 1
09:06:15 2023-10-13 386422 379910 95001 90984 145035 149243 156117 154772 117479 115756 123467 127466 141763 142861 402630 434096 1248668 1230443 487565 503231 132214 114682 130229 129509 148101 144096 141626 142182 89784 91448 301088 269020 764847 775044 237182 234898 297955 301068 354122 345311 367822 372036 392190 395275 373147 415302 896153 942013 581135 490133 321690 314878 370002 369727 387912 394714 400109 405331 456432 454339 744454 776609 39.75 67.5 1
09:06:16 2023-10-13 385046 381008 94968 90984 144854 149243 156226 154807 117251 115597 123230 127588 141339 143358 402630 429760 1259703 1248192 480753 502606 132467 114649 130566 129509 148445 144193 140462 138607 89969 91316 302032 266739 772742 774219 237518 234679 300804 301491 353988 344337 367234 372870 391070 395836 372454 414088 899757 952083 581656 492397 320435 315802 370002 366403 388020 394714 403776 406086 454946 456652 735231 772481 39.75 67.5 1
09:06:17 2023-10-13 387171 380439 95031 90984 144884 149243 156260 154772 117373 115869 123434 127588 141763 143324 402345 429756 1251332 1237998 483222 501810 132432 114649 130662 132574 150460 143629 141893 141915 90006 90880 301049 266468 780348 776800 237182 233848 297738 301068 351780 343303 368932 369907 389509 394723 371897 416261 895483 942942 580266 490327 322256 315586 372173 366225 387731 395827 400602 406841 455480 456173 746432 771897 39.75 67.5 1
09:06:18 2023-10-13 385179 380474 94968 90984 144854 149452 156117 154772 117403 115949 123197 127738 142020 143697 402053 430212 1261221 1248080 480679 502766 129186 114583 130740 129335 148340 144236 142057 142070 89849 91256 302032 266172 776775 772573 237182 233093 300977 301596 354075 343409 366975 372561 387463 393481 372454 415067 901753 951155 587215 492361 320435 315802 369966 366955 388020 394714 403776 406050 454946 456295 733633 772518 39.75 67.5 1
09:06:19 2023-10-13 386422 380474 95128 90951 144854 149452 155757 154772 117284 115756 123230 127554 142008 143225 402060 429116 1248668 1237117 485181 501810 132621 114616 130697 132675 148619 143750 140466 141816 90006 90847 301058 265796 780057 775117 237249 233848 297773 303126 351780 346741 371116 369691 389711 396952 376328 416150 894401 947366 570428 488974 322256 315802 369929 366368 387731 395189 400073 406050 454304 455974 744983 772197 39.75 67.5 1
09:06:20 2023-10-13 388348 380741 94902 90984 144653 149452 155757 155307 117170 115949 123197 127853 141339 143591 401492 433007 1254347 1231740 481169 501810 132529 114649 130264 129331 148412 144126 141661 141915 89816 91448 301058 267984 769542 777350 237182 233453 299130 301987 354989 343339 369488 369871 387498 395863 373939 415965 901223 937915 586347 488974 320874 315802 368529 368615 388020 393782 402240 404899 454441 454977 738170 777717 39.75 67.5 1
09:06:21 2023-10-13 387409 380172 95006 90951 144850 149347 156260 154772 117373 115789 123349 127588 141631 143092 402060 427876 1250683 1237117 483222 501810 129360 114459 131062 132448 150739 143692 140560 140351 90246 91183 302032 267225 777956 776971 237350 234431 301041 301596 354198 345097 368968 369871 389817 396286 374025 416557 897459 944977 592626 489905 322256 315802 369736 366332 387984 394092 400392 404083 454946 455711 745020 771350 39.75 67.5 1
09:06:22 2023-10-13 387137 379906 94873 91017 145244 149276 155757 155164 117089 115982 123197 127942 141605 144200 402345 433079 1254310 1233566 477580 502875 132432 114649 130445 129331 148411 143828 141760 142112 89816 91415 303966 267686 771768 777350 237182 233453 299549 300611 352320 343374 369524 369907 387533 395863 374203 414376 901429 939315 577323 486616 321763 317480 368565 368363 387876 396385 402415 405363 457527 455796 744309 774639 39.85 67.5 1
09:06:23 2023-10-13 385523 380439 95001 90984 144888 149452 156260 154807 117479 115869 123448 127765 142041 143358 402980 429112 1254785 1238768 485106 501700 129537 114550 130957 129472 148720 143726 140805 141880 89816 91385 301058 267686 776293 775081 237249 234174 298190 302880 352284 345303 368377 369835 389853 395310 373607 415339 898590 945681 587215 488974 322256 315802 369669 366368 390215 396533 400073 404083 454946 457330 744124 771387 39.85 67.5 1
09:06:24 2023-10-13 388624 380478 94902 91017 144619 152040 156008 155307 117160 115982 123230 127765 141763 143790 402060 433079 1254075 1231740 477580 501810 132248 114682 130571 132643 148515 144062 141893 142112 89849 91448 301088 266849 773282 777350 236847 233487 300877 300822 355994 346741 370853 369510 392417 396417 374167 414933 899932 944611 583046 488937 322942 315802 368264 369466 388020 394057 399536 405762 456432 457709 744124 776609 39.75 67.5 1
09:06:25 2023-10-13 385454 382982 94936 90984 144829 149098 156008 155056 117284 115756 123297 127588 141763 143405 401492 433079 1263530 1240999 481105 503231 132501 114649 130697 132643 150425 143862 141893 142147 89849 91385 301088 267112 768882 772026 237350 233848 300028 300120 354406 344408 366131 372036 389236 396523 372715 413465 903990 948395 579745 490552 321800 315802 367450 368355 391042 394437 401031 404899 454477 458368 740088 774824 39.75 67.5 1
09:06:26 2023-10-13 387274 379906 94964 90984 144534 149102 155757 155022 117284 115630 123415 127588 142559 143901 401492 433079 1250683 1229567 482881 501810 132306 114649 130229 129331 149169 143862 141626 138595 89932 91342 302032 268829 765039 774971 236179 234431 300701 300645 355994 346288 370326 369763 390745 396488 373147 415044 899868 942013 581135 487934 323845 315292 368709 369206 387984 394714 396628 405474 456468 455974 747210 774860 39.75 67.5 1
09:06:27 2023-10-13 384875 380821 94907 90984 144820 149276 156117 154807 117470 115789 123349 127588 141997 143901 401492 435783 1259606 1239200 483222 502875 132283 114649 130264 132608 148308 143828 141661 142013 89755 91385 303966 268084 767180 771479 237182 233487 300028 300155 357003 343409 366095 372036 389544 396523 371897 412550 902708 947725 588398 490552 321344 315802 367746 369178 391137 394186 401059 404752 457039 458318 740090 776879 39.75 67.5 1
09:06:28 2023-10-13 389140 379906 94898 90984 144619 149347 155791 155056 117470 115869 123349 127588 141665 143324 401492 433084 1254231 1232498 488766 502839 132806 114649 130125 129513 147753 144637 139860 138570 89685 91415 302032 268747 767136 773403 237518 234967 299393 300822 357003 345311 367305 369763 391914 395863 373147 415044 896153 941347 581656 489441 322714 314657 369483 369763 387984 395270 398908 405331 457182 456744 747173 774824 39.85 67.5 1
09:06:29 2023-10-13 383424 380786 94997 90988 145064 149452 156152 154807 117284 115869 123349 127588 141796 143358 401492 434096 1257914 1239200 483569 501810 132253 114715 129798 129513 147411 144637 141477 142575 89660 91448 301206 267686 760306 772573 237518 233487 298642 301104 354122 344824 367269 372607 392417 396952 372593 415081 901282 943942 580266 492251 321344 315730 369489 369582 387876 393570 402561 406086 460126 454481 736311 775924 39.75 67.5 1
09:06:30 2023-10-13 385328 379906 95261 90757 145592 149068 156776 154283 117575 115464 123956 127154 142154 142398 402484 435461 1246490 1234684 485293 502606 132437 114682 130419 129513 148134 144236 141860 138575 89849 91216 302032 266172 780562 775081 237182 233987 297808 302656 353988 344824 368968 369907 392417 392931 372489 414376 896190 942942 584436 486616 322028 315802 370002 366368 387948 393472 401082 404724 453025 454588 744418 771934 39.75 67.5 1
09:06:31 2023-10-13 383967 380861 94902 90984 144841 149452 156152 154841 117284 115949 123382 127588 141763 143392 401492 433102 1257021 1236484 477616 501810 132437 114682 130571 132767 148134 144236 141860 142268 89849 91352 302032 268225 770262 776971 238022 233383 299025 300998 355491 346288 369380 371818 391346 395863 374203 414376 901429 940133 580579 488627 321800 315802 369023 368615 390106 394127 400711 405474 455791 454374 744983 774860 39.75 67.5 1
09:06:32 2023-10-13 385328 379937 94743 91267 144377 149729 155289 155341 116928 115949 123097 127765 141605 143835 401492 430432 1263530 1241918 479804 501554 132535 114649 130697 132493 150460 143862 142049 142013 89849 91289 299198 267307 773517 771693 237182 234326 299620 302083 352320 345168 366975 372036 387533 396488 373870 414125 903349 952502 589807 491781 322028 315462 367745 367507 390215 394499 403763 404605 456161 457223 742200 774676 39.75 67.5 1
09:06:33 2023-10-13 387226 380790 94837 90984 144645 149452 155900 154807 117284 115869 123264 127588 141763 143806 401492 433165 1250683 1228946 484445 504278 129028 114616 130558 129691 148167 144637 141992 140977 89874 91316 302032 269020 764441 775117 236513 234780 298642 302880 357003 343339 367822 369835 392981 397423 371897 415339 898442 937529 587215 488280 323172 315802 368298 369763 388020 393507 398944 405474 456504 456652 747210 776512 39.75 67.5 1
09:06:34 2023-10-13 383983 380439 95064 90984 144649 149243 156260 154807 117284 115869 123349 127588 141372 143324 401456 433079 1261166 1235686 481858 502520 132529 114649 130697 129955 148619 144049 141794 141949 89816 91385 301058 267935 775772 770304 235580 233882 298642 302024 354406 344408 366682 372036 389580 396558 375722 413464 905080 948212 589807 490406 322256 315766 367529 368471 391282 394607 401314 404899 455471 458865 740181 774713 39.75 67.5 1
09:06:35 2023-10-13 386681 380330 94833 90988 144662 152005 155983 155065 117326 116504 123467 127908 141696 143622 401310 432971 1253538 1228581 486039 501810 132398 114682 130299 129586 148480 144697 140021 142182 89816 91448 317494 268829 767634 774533 236847 235002 300028 302990 354441 343149 367305 369835 391019 396558 373939 415339 898804 942680 581656 488280 320713 315802 368889 369763 388020 394714 398908 406086 457182 456331 747321 774860 39.75 67.5 1
09:06:36 2023-10-13 384291 379906 94875 90988 145123 149347 156295 154772 117284 115597 123349 127588 141696 143607 401492 435529 1258948 1238287 482844 500845 132467 114649 130480 132677 148308 144096 141696 138638 89849 91448 298380 267935 778250 772500 237854 234501 301199 300716 354335 346778 369014 373015 391958 397529 373038 414052 901392 947725 586989 492013 322714 315766 369966 369835 390766 393606 401715 406915 457182 457330 737990 777064 39.75 67.5 1
09:06:37 2023-10-13 385323 378808 94936 90984 144888 149243 156295 154557 117479 115597 123382 127411 141796 142894 401492 432707 1254347 1241903 486838 501810 132467 114682 130697 132675 148411 143752 141696 142013 89755 91385 301088 267686 769782 770387 236847 234570 299713 302021 352320 343374 368230 369943 391639 395275 371897 412843 897204 951970 583046 486688 323172 315802 369713 368319 391319 394160 398908 407093 457454 460710 743706 772371 39.85 67.5 1
09:06:38 2023-10-13 384255 379906 94936 90984 144573 149348 156043 154703 117284 115597 123382 127588 141595 143413 401492 433165 1262597 1238362 483913 502520 129186 114616 130636 129691 148166 144536 142082 142466 89969 91349 302032 269978 767671 772573 237518 234174 298677 300155 354441 347269 366167 372561 389853 396558 373675 412586 901319 947761 580266 492013 322028 315802 368011 369799 390766 394160 401387 402947 457182 456329 737990 776512 39.75 67.5 1
09:06:39 2023-10-13 385592 378808 94940 90984 144718 149452 156260 154596 117513 115597 123382 127499 141791 143413 401492 433106 1253421 1241036 487565 500105 132437 114682 130571 132675 147927 144236 142049 142323 89693 91448 301088 267496 770142 770387 236847 234605 297738 301562 352320 343374 365104 369907 391055 394998 371932 412880 896908 952283 580713 491061 323172 315694 369857 367953 392149 394643 399363 407204 454477 458691 742801 773103 39.85 67.5 1
09:06:40 2023-10-13 384836 379906 95035 90984 145086 149452 156295 154699 117479 115976 123770 127649 142020 143257 401346 432971 1263290 1240645 481713 503158 129084 114682 130662 132527 148308 143862 141893 138595 89751 91415 302032 267147 771287 771006 237518 234104 300452 300155 354441 345203 366718 372036 389544 397706 373345 414125 903990 948468 581135 490205 321763 315802 367780 368355 391319 394714 401351 404899 455471 458727 740614 774860 39.85 67.5 1
09:06:41 2023-10-13 387448 378808 94969 90984 144888 151793 156260 154807 117551 115630 123448 127588 141796 143225 401492 431789 1253149 1237117 486149 501810 132317 114649 130480 132493 148308 143862 141794 141984 89849 91448 302032 267414 770774 771657 236847 234758 300104 302196 355739 345823 367715 369727 390329 395722 374025 414565 899868 949810 583046 488974 322256 315802 369519 367220 391319 393817 400145 404119 456125 459000 747210 772555 39.75 67.5 1
09:06:42 2023-10-13 385783 382274 93130 91453 144283 149870 155117 155238 117036 116269 123230 128119 141339 143824 401492 430504 1263457 1241903 479804 501810 132621 114649 130901 129246 148375 144236 141855 142070 89849 91289 303966 267496 770981 771479 235545 234208 299655 300155 352284 345168 367269 372036 387533 395310 373905 414713 902432 951155 587215 490205 321344 315021 367494 367507 391042 394714 402598 405474 452778 457079 737990 774824 39.85 67.5 1
09:06:43 2023-10-13 386696 382242 94936 91017 144675 149443 156295 154807 117317 115630 123297 127588 141665 143358 401492 427876 1250720 1237441 483258 501541 129360 114459 131162 129509 149452 143960 140757 142055 90064 91253 298403 266928 775837 774768 237350 234466 298642 302880 353988 345445 368968 369655 392417 394101 373643 413756 898664 945536 563826 486580 322028 315802 370002 366403 388020 393817 400748 404119 454946 456010 742544 771424 39.75 67.5 1
09:06:44 2023-10-13 385491 379910 94936 91017 144649 151793 156008 155091 117284 115789 123197 127765 141372 143625 401492 433291 1254347 1233566 477616 501810 132529 114682 130606 129854 148168 144130 141696 141984 89849 91448 314515 267649 769662 775117 235545 233453 300877 302776 352355 343374 369524 372036 387569 395345 371932 414412 901429 939467 587215 489942 322256 317516 368709 368507 387912 396943 402378 405651 455648 458106 739738 776512 39.75 67.5 1
09:06:45 2023-10-13 385418 382242 94936 90951 144880 149234 156043 154807 117284 115630 123230 127350 141922 143257 401805 428866 1251295 1237006 484602 501627 129084 114616 130831 129331 150564 143828 141863 141915 90006 91183 303899 265985 775451 775154 235545 234208 300643 301667 351997 343374 369524 369943 389853 392931 371932 416298 897496 942942 583046 486616 321197 315802 369785 366955 387984 392958 401314 405367 452743 454374 742837 771971 39.75 67.5 1
09:06:46 2023-10-13 383424 379946 94936 90984 145391 149276 156260 155056 117317 115869 123230 127588 141605 143901 401492 432398 1254347 1237117 481169 502251 132621 114682 130299 132654 147962 143862 141696 142228 89816 91448 301088 267686 772679 773986 235945 233453 299585 301772 355994 346252 369344 372489 389485 396070 375264 417668 901282 939133 585825 489441 321117 315021 368889 368355 387695 395719 403776 406086 454477 456166 742714 774860 39.75 67.5 1
09:06:47 2023-10-13 386659 382528 93582 91168 145347 149862 156191 154850 117508 115882 123533 127486 141820 143413 401492 429223 1248668 1240131 483076 501455 132437 114682 130697 132767 148305 144236 141795 142066 89882 90913 301049 265796 780510 775154 235545 234208 298677 301985 353988 343409 368968 372036 389888 393481 372489 414376 897167 942942 570428 486652 321862 315802 370002 367249 387984 393507 401387 405367 453096 454659 744455 772518 39.75 67.5 1
09:06:48 2023-10-13 383750 379906 94936 91017 144754 151934 156152 154841 117470 115902 123264 127853 141698 143392 401492 433043 1254075 1237117 479804 501810 132253 114682 130606 132677 148427 144159 140368 138804 90089 91438 298403 267686 773558 774768 238191 233743 299444 302843 355579 343339 369264 373352 389271 396952 371932 414218 901429 941347 581656 493370 321344 314731 370002 368687 387639 394714 403205 404119 454477 454588 738082 774824 39.75 67.5 1
09:06:49 2023-10-13 382619 379910 94969 90946 145103 149347 156260 154699 117317 115630 123415 127588 141698 142928 401492 429791 1254347 1244869 485658 501810 132409 114682 130515 132711 150494 144062 141765 142048 89849 91323 301088 266739 770022 769296 236310 234243 297773 302516 354488 343374 366202 373088 391604 394136 371967 414125 898804 946615 582232 492434 322942 315586 369821 368363 390142 393463 400885 405295 457527 456830 737806 773847 39.85 67.5 1
09:06:50 2023-10-13 383205 379910 94973 91017 145127 151793 155874 154807 117317 115869 123382 127588 142041 143118 402089 436775 1259370 1240645 483913 502839 132621 115315 129965 129869 147650 144637 141477 142376 89693 91448 302032 267686 770428 772026 238022 233882 298468 301562 357003 345555 367305 373088 389888 395898 373147 412521 901429 937565 578355 492470 321344 315802 370002 369799 387984 393883 402598 403834 457218 454624 736907 774860 39.75 67.5 1
09:06:51 2023-10-13 381706 378773 95039 91004 144922 150205 156295 154343 117551 115597 123448 127499 141796 142894 401492 431830 1254075 1245530 485621 501810 132437 114649 130697 132767 147927 144436 141855 142213 89849 91289 301088 266928 770142 769296 235945 234045 297530 302481 355223 346741 370853 374071 393009 396394 375264 414933 898621 948249 583046 493683 322028 315802 372353 367507 390215 393606 403197 407672 453697 457066 736833 772481 39.85 67.5 1
09:06:52 2023-10-13 382900 382814 93457 91291 144641 149660 156122 154919 117312 116042 123467 127629 141858 143697 401237 432429 1257021 1236484 481853 501518 132621 114649 130627 129335 148237 144436 140251 142284 89755 91289 303966 268410 769902 772820 236239 233453 298677 301068 352320 344824 369488 373088 388656 395863 371897 414412 902708 939315 591217 490898 320889 315802 368493 368615 387912 395270 403454 406050 454441 456166 741141 774787 39.85 67.5 1
09:06:53 2023-10-13 382873 379871 95001 90951 144888 149347 156117 154497 117251 115597 123349 127588 141562 143324 401456 427957 1257021 1249080 481132 501541 132621 114682 130662 132767 148340 144236 142053 138422 90089 91342 302032 266702 770861 772026 238359 233349 300488 302303 354452 346778 370063 372561 388939 394066 373012 415302 902432 952502 588398 491976 320435 315021 369857 367471 390215 394714 404422 405009 453060 457330 735231 773651 39.75 67.5 1
09:06:54 2023-10-13 384546 382278 94972 90959 145267 150521 156260 154807 117441 116042 123264 127853 141737 143358 401492 432414 1254347 1237117 481169 502251 132621 114649 130662 129331 148619 144126 141661 142060 89849 91448 301058 267307 770534 773949 236109 233487 299130 302880 353308 343063 369228 373616 388656 395310 373675 414376 902506 941347 581656 492397 321344 315802 369966 368615 387603 394714 403490 406086 454477 454588 738082 774787 39.85 67.5 1
09:06:55 2023-10-13 380856 378813 95067 90951 144649 149243 155914 154772 117479 115630 123297 127588 141665 143324 401492 429791 1259370 1251309 484071 501664 129094 114616 130775 129509 148515 144059 140168 142405 89998 91256 299549 266583 770861 770387 238866 233813 299568 304281 353771 344372 368081 374144 390983 394101 372751 415007 898804 951155 581656 493866 321234 315802 369785 368060 390215 393606 403168 405367 453768 456650 736833 772481 39.75 67.5 1
09:06:56 2023-10-13 385055 381191 95232 90951 145553 149035 156513 154274 117251 115597 123382 127588 141763 143225 402060 433043 1243288 1233566 486654 501810 132248 114682 130571 129509 148101 144062 141661 142083 89816 91352 301088 267307 777674 775081 237350 234208 299713 302941 354739 345311 369228 371746 393287 396286 374852 417668 898590 944685 583046 491061 322485 315730 372058 368435 387912 392923 401314 405403 456770 456652 745148 773066 39.75 67.5 1
09:06:57 2023-10-13 382883 379906 95001 91161 145086 149660 156344 154815 117346 115882 123500 127663 141891 143489 401273 429617 1257803 1249080 479768 502606 132501 114583 130740 129331 150600 143994 141893 138455 89816 91183 299198 266172 772850 771479 236274 233290 300773 302445 353988 344372 368081 373616 390721 394101 373012 415302 899794 948468 589807 493480 320253 315802 370002 367471 390215 394160 403776 405367 453768 457366 735789 772518 39.85 67.5 1
09:06:58 2023-10-13 384255 378808 94997 90955 144824 149276 156117 154807 117284 115949 123533 127588 141997 143901 402345 430432 1248668 1237117 484248 501810 132467 114715 130480 129509 150460 144162 141893 142147 89849 91352 299198 266326 769895 776971 237518 234466 300701 302834 353698 346288 369380 369727 390293 395836 373048 416224 898804 947256 584436 486580 321844 315802 369749 367471 387840 394092 400994 404688 452390 455333 744418 771934 39.85 67.5 1
09:06:59 2023-10-13 382473 381734 93452 91098 145056 149557 156122 154841 117373 115869 123382 127738 142153 143248 401456 429197 1259703 1249933 481132 501419 132621 114649 130697 129246 148410 144236 142057 142264 89849 91352 301049 266657 770436 771479 236310 233487 300452 302445 354630 344372 368117 374144 389853 394101 373048 415044 899794 950482 579208 493866 320889 315802 371827 367507 390215 394437 403850 405367 453732 457066 735752 772518 39.75 67.5 1
09:07:00 2023-10-13 385328 378773 95067 90984 144880 149347 156152 154807 117251 115597 123349 127588 142002 143126 401492 430396 1245127 1238324 484761 501481 129117 114583 130558 129687 148515 144228 140771 138595 89936 91283 298403 266550 767446 775081 237518 234011 300664 304566 353988 345555 369228 372036 390435 396394 372751 414412 897130 942905 570428 486616 322256 315802 370002 366955 387948 394092 401314 405331 453060 454624 743891 772481 39.85 67.5 1
09:07:01 2023-10-13 383750 378808 94940 90984 145123 149452 156152 154807 117284 115836 123197 127765 141696 143358 401456 432021 1257021 1237117 481169 501810 132467 114682 130662 129420 150460 144096 141696 142182 89849 91448 298403 267414 769542 773949 236239 233487 299130 302880 353343 343339 369524 373616 389236 396952 374889 416630 903718 939169 583046 492288 320560 315766 369533 368471 387731 395198 403776 404119 455115 457135 737806 776056 39.75 67.5 1
09:07:02 2023-10-13 384836 378738 95035 91017 144918 149347 156379 155031 117564 115976 123585 127663 141891 143291 401346 431573 1248266 1238362 484602 501773 132501 114649 130697 129331 148930 143994 141893 142112 89973 91289 301976 265902 777908 775117 237518 234208 300452 301985 353843 343374 369524 372036 390435 393481 372751 416927 898131 942905 583046 486616 322256 315802 371646 366955 387948 393782 401351 405331 452743 456388 744418 771897 39.85 67.5 1
09:07:03 2023-10-13 382862 378773 94940 90975 145267 152040 156043 155056 117398 115789 123349 127765 141696 143358 401492 432702 1254347 1238879 481169 502962 132467 114682 130662 129509 148515 144096 141893 138542 89882 91448 302032 267307 767053 776420 238528 234679 301979 301879 355994 346288 369452 372979 391966 396347 375264 414412 901429 939315 584436 486616 321800 315682 369373 368651 387984 394092 403483 405976 454477 456129 740591 774860 39.75 67.5 1
09:07:04 2023-10-13 386148 381739 93452 91260 145795 149136 156087 154669 117251 115836 123382 127588 141997 142858 401201 429045 1248668 1237117 483222 500895 129182 114682 130697 132677 150460 143896 141927 142193 89849 91289 301049 265420 786849 775117 237182 234208 298642 302021 351997 343409 369524 372036 390674 393791 372489 414376 897496 942942 561157 486616 322028 315802 370002 367507 387984 394057 401351 405331 453096 454659 743891 772481 39.75 67.5 1
09:07:05 2023-10-13 383169 378808 94870 90984 144888 152005 156008 154841 117284 115869 123264 127765 141796 143591 401492 432765 1257914 1237404 477652 501810 129186 115090 130727 129691 148170 144637 142082 142401 89874 91316 299198 267502 769542 774768 236239 233487 299130 301068 353343 346215 369560 373088 389201 396488 371967 417594 903718 939352 591217 489441 321344 315938 368529 369170 387984 394713 403813 403514 455827 456811 740030 776512 39.75 67.5 1
09:07:06 2023-10-13 385418 382269 93452 90984 144854 149452 156295 154807 117407 115882 123415 127588 141763 143358 401172 427876 1250683 1237117 483222 501810 132806 114682 130879 132952 148931 144126 142026 141915 90067 90880 301058 265829 774938 775117 235545 234243 298677 302880 353988 344372 369524 372036 389853 394101 373048 416927 899943 944977 583046 486616 322702 315802 369749 367507 387984 394092 401956 405295 453096 455617 742471 772518 39.85 67.5 1
09:07:07 2023-10-13 384291 378808 95031 90984 145086 152005 156152 155056 117284 116202 123652 127772 142054 143688 401383 432899 1255789 1237479 481132 501627 129094 114682 130627 129509 150460 144330 141794 138819 89849 91415 302386 267686 766703 775117 238022 233906 301090 302990 353874 344408 369560 373088 389236 396488 372751 414448 902708 939352 580266 490935 321344 315021 369966 368687 387948 393507 403813 403798 455471 454624 742568 774860 39.75 67.5 1
09:07:08 2023-10-13 383201 378808 95001 91017 144922 149347 155983 154807 117407 115789 123264 127588 141567 143358 402345 429756 1259703 1249080 481169 501810 132501 114649 130697 132677 150494 143962 141962 142112 90006 91289 301976 266468 774969 772026 236274 234679 301640 302692 354913 345303 368269 374144 389746 396673 376061 414896 901245 951155 586989 493866 320889 315802 371682 367220 390215 392923 404422 405331 456125 456922 735752 772481 39.75 67.5 1
09:07:09 2023-10-13 384269 382004 93388 91294 144581 149766 156374 154958 117346 116042 123500 127588 141625 143413 401492 432474 1257840 1239762 481511 501810 132621 115090 130775 129424 148410 144436 142057 142014 89849 91448 301088 267414 770534 772238 236274 233522 298677 301104 355994 343063 369228 373616 389817 396211 373675 417594 901112 942013 587215 493516 321344 315802 369447 368651 387948 394714 403813 404119 456468 456744 737990 774787 39.75 67.5 1
09:07:10 2023-10-13 381155 382242 95035 90984 145300 149234 156295 154557 117513 115597 123448 127588 141829 142894 401492 430094 1254347 1244869 486075 501810 132317 114682 130853 129687 148791 144193 140560 142276 89907 91316 302032 266928 769032 770313 238191 234431 299568 302657 352320 344408 366167 374035 392225 395275 372751 414125 898804 956560 576965 492434 322714 315580 370002 368615 390215 393284 400748 405367 454477 457330 740088 772481 39.75 67.5 1
09:07:11 2023-10-13 383155 378813 94936 91320 145051 149452 156226 154807 117284 115789 123382 127785 141372 143225 401492 435529 1254347 1238879 483457 501810 132283 114715 130697 129509 148308 144096 138331 142147 89849 91448 301088 267117 769419 771693 238596 234011 298921 301774 353343 344824 369560 371649 389853 396175 371340 414412 901790 942013 586989 492434 321344 315802 370002 368651 387912 394235 403776 404119 456088 454624 737990 774787 39.75 67.5 1
09:07:12 2023-10-13 381730 381937 95001 90984 144922 148786 156260 154699 117317 115630 123382 127350 142020 143183 401768 430145 1256910 1249933 483494 501273 129061 114649 131171 129598 148515 144096 141893 142083 89882 91438 302060 266550 773884 769841 236345 233487 300452 304424 354488 343409 367822 371614 391019 394136 373048 415339 898804 949810 581656 493516 321344 315328 370002 368096 390215 393606 403168 405367 455407 457009 736870 771387 39.75 67.5 1
09:07:13 2023-10-13 384058 378808 94870 91017 144788 151793 155791 155056 117284 115869 123264 127765 141372 143392 401492 431969 1254310 1237117 477616 501810 132467 114682 130697 132711 150460 144096 141696 141984 89849 91448 297922 267307 768673 773986 235945 233487 299585 301104 353378 344372 369560 373088 389236 396211 372489 414484 902708 939315 586989 491282 320889 315658 370002 368651 387639 392958 403813 403514 457454 454624 740088 776609 39.85 67.5 1
09:07:14 2023-10-13 382087 381987 93452 90885 144816 149167 156374 154703 117312 115882 123533 127663 141997 142759 401492 429152 1257914 1251309 481557 501810 132432 114649 130662 132551 150004 143994 140302 141949 89882 91289 301088 265984 778233 770387 238596 233290 298677 302445 353988 344408 368117 373434 389817 394101 372786 415339 903218 950482 581656 493167 320435 315802 370002 367507 390215 394235 403850 405403 453732 457330 735789 771387 39.85 67.5 1
09:07:15 2023-10-13 384511 378773 94870 90984 144880 149347 156152 154699 117317 115597 123315 127588 141372 143126 401492 430549 1245127 1235358 485293 501455 132437 114682 130606 129424 148065 144637 140251 138665 89965 91405 300718 266550 774968 774768 237518 234466 300488 302834 354488 344824 369560 372036 389888 396322 373048 414376 896116 942942 584436 491061 322256 315658 370002 367507 387984 394092 401387 405367 454655 454659 742837 771934 39.75 67.5 1
09:07:16 2023-10-13 383424 381200 94837 91017 144888 149346 156122 155272 117284 115836 123315 127588 141439 143845 402345 428908 1256275 1248192 479731 501101 132529 114649 130788 132767 148445 144236 141992 142066 89882 90913 300718 265796 777529 771479 236109 233128 301156 302056 353988 344890 367858 371910 389544 394101 373083 413138 899831 951155 579208 493866 320889 315658 370002 367543 390215 392958 404422 405367 454619 457366 735268 772518 39.75 67.5 1
09:07:17 2023-10-13 385328 378738 95001 90984 144888 149452 156152 154807 117317 115630 123315 127588 141796 143358 401237 428902 1250045 1237006 484724 501700 129186 114616 130957 129335 148755 144436 141089 142075 90195 90880 302032 265796 789310 774768 237921 234208 298677 301985 353988 345303 369560 369618 390745 394101 374204 414448 898484 945645 587215 486580 322256 315802 370002 367249 388020 396641 401351 404154 452425 455974 745020 770295 39.85 67.5 1
09:07:18 2023-10-13 383962 381196 94677 91389 144419 152110 155289 155376 117284 115982 123230 127942 141773 143358 401172 430544 1263567 1242838 478527 501810 132621 114682 130879 132767 148410 144436 141997 142217 89882 91385 303966 266928 782621 770387 238022 234243 301339 300155 353874 345481 367341 372561 387569 396488 374204 415302 902432 951155 570428 489441 322028 315497 368853 367579 391319 394499 402276 405474 453768 458727 737903 774860 39.85 67.5 1
09:07:19 2023-10-13 385837 381968 93582 91257 145154 149590 156191 154919 117484 115803 123533 127663 141891 143257 401310 427734 1252224 1236237 483222 500419 129537 114616 131062 132767 149035 143926 141962 142215 89755 91323 298403 266928 776235 771693 236847 234243 298677 302880 355725 345481 369228 369943 389888 395345 374239 414218 899943 945681 587215 488280 322256 315802 370002 366991 388020 394127 401351 404154 451756 457366 742507 770258 39.85 67.5 1
09:07:20 2023-10-13 386001 378773 94902 90984 144732 151899 155791 155056 116928 115869 123264 127942 141583 143690 401172 432398 1254347 1232652 479620 501455 132317 114682 130697 129420 150494 144096 140364 138691 89965 91375 299549 267686 767198 774971 238258 234104 301307 303420 355994 346778 369344 369871 389271 396558 371967 416335 901911 939352 581436 488974 321800 315021 368745 369502 388020 396556 402561 406234 455827 457366 740895 774860 39.75 67.5 1
09:07:21 2023-10-13 386422 381196 93194 90984 144918 151899 156043 154841 117441 115882 123448 127588 142041 143225 401209 430097 1247070 1236237 484873 500747 132570 114649 130971 132608 150668 143828 140560 141717 90162 90913 301049 265420 774374 772857 237753 234243 300566 301562 353988 344649 369560 372036 390435 394101 373643 414412 898590 944310 584436 486580 322256 315802 370002 366955 388020 396641 401387 405045 453060 456239 745020 771971 39.85 67.5 1
09:07:22 2023-10-13 383096 378773 94932 90988 144786 149172 156043 154841 117203 115982 123230 127588 141605 143901 401172 431753 1255752 1238362 480670 501737 129117 114649 130526 129598 148515 144228 141987 138500 89874 91448 299198 266928 771047 772857 238528 233743 299340 301526 353343 343374 369560 374144 389544 396211 371932 414412 901149 939352 581656 492434 321344 314986 370002 369206 387948 392923 404422 404119 457057 454695 737990 774824 39.75 67.5 1
09:07:23 2023-10-13 383424 379047 93582 90852 145393 148619 156801 154309 117513 115597 123415 127499 141796 142500 401492 433043 1243325 1232652 487418 501455 132283 114682 130714 129509 148308 144364 141696 142083 89849 91385 301058 266928 769319 773403 235545 234243 296872 302977 353378 343339 368448 372561 392261 395310 371376 414084 896190 942013 583046 486688 322714 314626 370002 369871 387984 392923 400464 405439 458787 456010 742471 774787 39.75 67.5 1
09:07:24 2023-10-13 382286 378773 94969 91353 145120 149835 156052 155065 117184 115882 123415 127486 141696 143058 400707 436761 1254200 1239762 482234 501810 132031 115315 130035 129865 147689 144364 141464 142484 89693 91667 302238 267686 759609 770604 236310 233522 298712 302880 353378 344824 369596 373802 389853 396488 371932 414484 902432 941347 579208 492434 321344 314986 370002 369502 387948 392923 403850 404119 457093 454659 737990 774399 39.75 67.5 1
09:07:25 2023-10-13 384511 378742 94904 91017 144788 151793 156260 155056 117284 115789 123349 127588 141698 143126 401492 429116 1245127 1237117 484052 501101 132501 114715 130697 129420 150669 144296 142137 142310 90035 91448 301058 265420 771192 773913 237518 234208 298677 302906 353988 343339 369488 372820 390709 394066 371897 414376 896153 944854 579208 486580 322256 315802 370002 367471 387984 396835 401096 407635 454955 455760 743744 773858 39.75 67.5 1
09:07:26 2023-10-13 384546 382008 93194 91286 145526 150626 156226 155056 117284 115836 123349 127915 141995 143656 401383 432542 1254347 1238730 481169 501810 132501 114682 130662 129509 150564 144062 141858 142112 89849 91352 301058 267307 769542 772784 236109 233487 299095 302880 353308 343374 369524 373880 389236 396175 371932 414412 902708 939315 589807 492397 321344 317444 370002 369170 387912 394714 403813 404724 458065 454624 738082 774750 39.75 67.5 1
09:07:27 2023-10-13 381110 379042 94968 90984 144888 149035 156260 154772 117284 115597 123448 127588 142008 143126 401456 429116 1254347 1249523 484197 501518 129360 115169 130740 129420 148826 144094 140525 142241 90031 91408 302032 266550 771014 769296 238934 233487 300240 304787 354739 344337 368081 371614 391019 396952 373048 415302 899868 951155 583046 493480 322028 315802 372095 368060 390766 393940 403168 405439 454405 457366 737393 772481 39.85 67.5 1
09:07:28 2023-10-13 381978 379835 95006 90951 145123 149800 156122 155164 117251 115949 123382 127588 141696 143358 401456 432971 1254347 1239762 482265 501810 132467 114715 130697 129598 150460 144196 141893 142147 89849 91448 301088 267307 770534 772573 236310 234174 299340 301526 353343 345555 369560 372170 389817 396523 373012 414448 903349 940060 579208 488974 321344 315427 369409 369466 387984 394713 403813 406086 457344 455939 738170 776056 39.85 67.5 1
09:07:29 2023-10-13 384246 378813 94932 90984 144854 149452 156018 155065 117212 116169 123704 128085 141662 143955 400670 427774 1261457 1247741 478502 501028 132627 114649 130996 132583 149242 143994 142091 142013 89973 91289 302032 265984 778531 771479 235910 233255 301303 301985 354721 345410 368412 373352 389236 395239 374168 415339 902395 951155 583046 492361 320889 315021 370002 367507 390766 393472 404996 405331 453732 457366 735789 772518 39.75 67.5 1
09:07:30 2023-10-13 384328 378773 94841 90992 145123 152005 156008 155056 116928 115869 123197 127853 141696 143790 401456 432560 1254310 1233529 479804 501810 132375 114682 130662 129509 148515 144062 141794 142310 89849 91448 300718 267307 769183 774497 236274 233487 302528 301068 353343 344372 369596 373616 389544 396488 373012 414448 902708 939352 583046 490898 321344 315658 369966 369170 387912 393507 404385 407056 457271 454374 742047 774639 39.75 67.5 1
09:07:31 2023-10-13 382192 382013 93452 91152 145188 149101 156122 155100 117251 115836 123448 127588 142607 143901 401164 427841 1257914 1249970 479399 501518 129182 114682 130879 129420 150704 144062 141893 142147 89973 91289 301049 266172 775045 770387 238528 233453 298642 302481 354989 344890 368377 371910 390435 394687 373310 413720 901429 951155 565497 493866 321344 315802 370002 367543 390215 394714 404709 405367 454441 458010 736870 772518 39.75 67.5 1
09:07:32 2023-10-13 385331 381196 94968 90984 144914 149452 156260 154497 117436 115564 123434 127588 141562 143324 401492 430517 1244855 1236237 485293 501064 129117 115249 130419 129691 148170 144637 142280 142665 89969 91442 302032 266172 770567 774768 237518 234174 297773 303652 355113 346496 369560 372561 390674 394066 373048 418486 899868 944310 584436 486616 322256 315802 372915 367543 387984 394057 401956 405403 454086 456709 743891 772481 39.85 67.5 1
09:07:33 2023-10-13 382864 381936 95006 90946 144888 150521 156260 154807 117355 115882 123467 127588 141567 143358 401492 429210 1257785 1249080 480827 501455 132621 114649 130697 129335 148617 144436 142053 142273 90067 91385 298275 265796 771357 771479 236274 233453 299340 302693 355150 344926 368377 371945 389817 394722 373607 414146 899794 951155 587215 493902 320889 315802 370002 368060 390766 392923 404996 405403 454122 457366 735789 772518 39.85 67.5 1
09:07:34 2023-10-13 384511 379047 95001 90984 144922 149347 156295 154807 117479 115976 123737 127738 142300 143654 401914 429950 1248557 1238362 483578 501236 129182 114649 130662 129598 148619 144291 140565 138628 89969 91415 298403 265420 771192 774497 237921 234466 299130 302977 354488 343339 369524 372561 390983 394136 371897 414412 898729 944977 580236 486652 322256 315802 372095 368651 387984 396605 401956 405439 455471 455939 740298 772518 39.85 67.5 1
09:07:35 2023-10-13 381182 378773 95035 90984 144888 149347 156260 155056 117284 115597 123382 127588 142041 143358 401492 428779 1257914 1249080 481178 501810 132535 114682 130971 129509 150739 144096 140560 142112 89849 91448 299549 266172 784133 770387 238934 233487 300452 302941 354739 344408 368377 371910 391019 394998 373048 413138 901429 949810 589807 493866 321344 315802 372095 368651 390215 394463 403850 405439 454405 457079 738684 774399 39.75 67.5 1
09:07:36 2023-10-13 384872 381196 93194 91260 145222 149452 156448 154635 117393 115849 123652 127588 141763 143126 401456 431681 1246416 1237117 482279 501455 132535 114682 131004 129598 150704 143862 141927 141949 90067 91352 302504 265420 776252 774497 235580 234570 300452 302941 353988 343374 369596 372561 390983 394101 372751 414448 898590 944274 591217 486616 322256 315802 372095 368355 387984 394092 402240 405439 455298 455939 745203 772481 39.75 67.5 1
09:07:37 2023-10-13 382614 378777 95001 90984 144888 149452 156295 155056 117284 115630 123349 127765 141763 143591 401492 429156 1258056 1249080 479546 501810 132535 114682 130904 129420 150704 144364 142026 142112 89882 91289 301049 265796 776535 771479 236640 233453 301416 302481 354488 344890 368377 371910 389817 394687 374168 413720 901112 951155 575095 493573 321271 317480 369785 368176 390142 395827 404849 408363 456234 457187 735568 771897 39.85 67.5 1
09:07:38 2023-10-13 384511 379047 94932 90984 145218 149101 156226 154772 117284 115756 123349 127588 142193 142957 401456 429152 1245127 1237117 482917 501101 132283 114682 130697 129509 150564 144096 142137 142147 90100 91448 315146 265796 770817 773403 235910 234243 298677 302941 353988 343339 369228 373083 391019 394136 371897 414412 896153 943513 583046 486580 322485 315802 370002 367507 388020 394092 402240 405367 454619 455618 743891 772122 39.85 67.5 1
09:07:39 2023-10-13 382015 379056 94997 90988 144782 149241 155697 155056 117317 115949 123382 127765 142193 144300 400844 431465 1255789 1236968 481132 501700 129182 114649 130923 129776 148515 144096 141893 142147 89849 91448 301678 267496 768554 772784 236274 233848 301339 301879 355994 343374 369560 374144 389853 396488 371932 414448 903349 941347 589807 492397 321344 315622 370002 369206 387948 395270 404422 404154 457380 455583 737990 774824 39.75 67.5 1
09:07:40 2023-10-13 385331 378773 94997 90979 144824 149557 156191 155091 117772 115789 123533 127588 141854 143502 401492 429214 1248875 1238879 483258 501810 132621 114682 130904 129424 148410 144637 142049 142264 90006 91385 301049 265420 780631 775081 236109 234605 299095 302906 354471 343409 369560 372561 391019 394136 372751 414484 897804 944310 587215 486652 322256 315802 372095 368615 387984 394127 402276 405439 454086 455974 743891 774361 39.75 67.5 1
09:07:41 2023-10-13 382905 381931 93457 91287 144786 149452 156122 154919 117346 115849 123652 127751 141891 143622 401456 431717 1254347 1237117 482802 501810 132467 114715 130879 129598 150460 144262 138331 141984 89849 91448 298403 267117 772920 772238 236310 234011 299340 303525 353874 343303 369488 372763 390471 396488 371861 414448 903349 940764 587215 490898 321344 315462 370002 369763 387912 394092 404422 404119 457741 455939 738462 775503 39.75 67.5 1
09:07:42 2023-10-13 385055 378738 94969 90984 144922 149452 156260 155056 117284 115789 123467 127588 141665 143358 401492 427841 1250443 1237117 484431 501810 132535 114682 130879 129509 150634 144062 142008 142013 90162 91289 301058 265420 772815 773949 235545 234243 299130 303740 353988 344408 369560 372820 390983 394101 373048 414448 898131 945526 579208 488974 322256 315658 369713 367256 389961 396943 401242 408073 454551 457187 745893 773858 39.85 67.5 1
09:07:43 2023-10-13 384762 378738 94939 91389 145123 152075 155835 155100 117407 115982 123349 127942 141640 143690 399959 431798 1254347 1235358 480827 501810 132409 114715 130697 129331 150494 144330 141893 142182 90006 91448 298403 267307 765921 773986 235910 233848 299620 302880 353874 344408 369632 373616 389853 396523 373012 414484 902708 939352 579208 489441 321344 317480 370002 369763 387984 394127 404996 404119 458463 455654 737648 774860 39.85 67.5 1
09:07:44 2023-10-13 382873 379051 95001 90984 144888 150415 156260 154841 117284 115789 123264 127588 141910 143392 401492 428902 1262965 1251309 481433 501664 129271 114616 130992 129598 148930 144193 140722 142013 90035 91385 299198 265984 788349 772463 238596 233453 301303 302481 354488 344926 368824 371910 389853 394687 373607 413720 901790 952502 583046 493902 320889 314986 370002 368060 391042 396043 404996 405367 454122 458046 735789 772555 39.85 67.5 1
09:07:45 2023-10-13 381439 381698 93194 90984 144786 149276 156295 155056 117284 115869 123500 127853 141997 143901 401456 431753 1254347 1238879 482265 501810 132409 114682 130697 129509 150460 143896 141893 142083 90006 91448 301088 266928 772558 772026 236310 233848 299130 302021 353874 342823 368968 372466 389888 396523 373675 414376 902708 943513 581656 491629 321344 316118 370002 369502 387948 393507 404709 404154 456468 454659 740088 774361 39.85 67.5 1
09:07:46 2023-10-13 381182 378742 93452 91161 145289 149310 156240 154919 117346 115882 123567 127663 142193 143155 401273 428973 1257914 1247303 481816 501455 129271 114583 133048 129509 150494 144096 141927 138405 90064 91385 312268 265984 771691 769841 237041 233487 298677 302941 352284 344890 368968 371981 391019 394722 373607 413756 901429 950482 591217 493902 321344 315514 372095 368615 390215 394714 404422 405439 455693 457366 736870 772518 39.85 67.5 1
09:07:47 2023-10-13 383205 378738 94898 90984 144782 149276 155791 155199 116961 115630 123264 127942 141605 143901 401456 431937 1254347 1235358 479716 501810 132409 114682 130697 129509 150460 144196 141696 141984 89849 91448 300718 266928 768943 773949 236109 233522 299620 301774 353874 344408 369596 373616 389817 396523 372751 414484 902708 939352 583046 490898 321344 315622 370002 369474 387659 396277 404128 407204 458316 454517 742195 774639 39.75 67.5 1
09:07:48 2023-10-13 381580 381200 93452 91187 144888 149347 156330 154807 117317 115976 123804 127765 141763 143690 401172 428895 1259703 1248192 482265 501455 132529 114682 130697 129158 148410 144536 142099 142076 89882 91289 312268 265984 783011 770387 236841 233290 298712 302729 354488 345168 368412 373358 391019 394136 373607 413138 899794 950021 587215 493902 321344 315478 370002 367579 390215 394160 404422 405439 455693 458010 736870 773297 39.75 67.5 1
09:07:49 2023-10-13 381439 378773 94841 91291 145123 149452 156008 154807 117122 115597 123264 127588 141305 143358 400852 431717 1254347 1237117 480896 501455 132437 114682 130697 129331 148619 144249 141893 141984 89882 91448 298403 266928 766168 771693 236345 233848 299130 303310 353378 343063 369264 371684 393009 399198 374058 418560 904436 942695 579208 491483 321800 315406 369821 369026 387767 393782 404422 404724 456504 457782 740518 776056 39.85 67.5 1
09:07:50 2023-10-13 381227 378773 94936 91257 145222 151899 156152 154996 117284 115630 123315 127588 141372 143225 401172 430097 1257914 1248192 481132 501455 132621 114682 130697 129331 148619 144002 141907 141949 89882 91448 298403 265796 771494 769841 236310 233487 298712 302481 354739 344926 368377 371945 390709 394998 373083 413138 900184 950482 583046 493902 321344 315428 372095 368651 390766 394714 404422 405439 457454 458046 735895 772518 39.85 67.5 1
09:07:51 2023-10-13 384239 379056 95035 91242 145115 149800 156270 155100 117326 115882 123718 127486 141696 143291 401273 430894 1246490 1237117 482953 501101 132621 114682 130853 129687 149275 144092 141893 141988 90067 91289 298403 265420 774766 773986 235545 234243 299130 303965 353988 343409 369524 372557 391019 394101 372786 414448 898664 943796 584436 486616 322256 315802 372095 368355 388020 394092 402276 405403 454441 455974 740335 773222 39.85 67.5 1
09:07:52 2023-10-13 379006 378773 95001 91108 144922 149243 156043 154343 117203 115564 123264 127588 141372 143358 400286 429121 1254347 1247303 481885 501101 132375 114649 130662 129420 150494 144264 141927 141949 89882 91448 314515 265796 768763 768752 236345 233487 300240 302977 354739 344890 368412 371719 391604 394722 373083 413720 899794 950057 589807 493516 321800 315802 372095 368391 390766 394222 404128 409235 457454 457902 735679 773073 39.85 67.5 1
09:07:53 2023-10-13 384166 379051 93452 90847 145218 149208 156295 154532 117479 115597 123349 127588 142054 143722 401419 432073 1243325 1234722 486508 501101 132248 114682 130480 129509 148308 144330 141696 142182 89849 91448 300718 266550 765615 772820 235580 234243 299718 303013 353343 343063 368968 372561 392261 395898 374203 414376 896190 942013 589807 486688 322256 315070 370002 369835 388020 392923 401351 405439 460126 455974 742801 774824 39.85 67.5 1
09:07:54 2023-10-13 383388 379051 95001 90984 144820 149452 156191 154699 117317 115564 123448 127499 141854 142508 400889 431186 1250720 1240117 486838 500747 132437 114682 130879 132767 148168 144436 141855 141812 89849 91448 300718 266739 772076 769296 235545 234967 299605 302481 353343 344408 366202 372036 392225 395898 376291 413831 896908 952994 579208 490364 323172 315406 369893 369026 392426 395512 399963 405367 458499 460057 741713 774399 39.85 67.5 1
09:07:55 2023-10-13 385454 379047 94997 91287 144922 151899 156156 155199 117317 115630 123382 127588 141796 143358 401172 433079 1248668 1227818 486641 501810 132375 114715 130697 129509 150460 144330 141829 142414 89882 91574 298403 268257 764723 772026 234889 235037 298677 302880 355508 344408 368968 371768 391914 398334 371967 414084 900152 943513 575472 489441 321687 315065 370002 369871 388020 393507 399826 405403 459261 457009 747210 774399 39.85 67.5 1
09:07:56 2023-10-13 382825 378742 94932 91017 144922 151899 156295 154893 117212 115783 123770 127738 141925 143291 400707 432755 1257840 1240570 483151 502875 132248 114748 130264 129687 148204 144628 140335 142449 89660 91574 299796 268447 758126 769910 236109 234243 299375 303310 355508 344408 367269 373616 391055 398928 371932 414713 902708 947725 588398 491702 322256 315658 370002 369907 391872 394714 403205 405367 458291 459086 738082 777064 39.85 67.5 1
09:07:57 2023-10-13 384241 379047 94965 90984 144952 149347 156330 154699 117887 115484 123685 127201 142025 142398 401492 433079 1245127 1229991 487257 501810 132283 114715 130344 129687 148308 144364 141696 142251 89849 91448 301088 267686 766551 771693 235945 235002 299605 302056 355281 343374 368672 372561 392297 397706 371897 414110 898168 937529 583046 486616 322140 315802 370002 369871 388020 393507 399508 408326 463227 457079 746915 774676 39.85 67.5 1
09:07:58 2023-10-13 383451 379047 93194 90918 145188 149452 156156 155061 117312 115597 123349 127588 141601 143358 400278 435384 1258808 1237441 482953 501810 132432 114715 130515 129509 150355 144330 141707 142414 89849 91448 305095 268829 760590 769296 235945 234243 298712 302021 355543 344890 367269 371684 391055 398928 372489 414713 902708 947256 581656 490552 322256 315550 369445 369871 391872 391793 402598 404154 458579 459409 737990 776609 39.85 67.5 1
09:07:59 2023-10-13 383967 379051 94936 90984 144811 149033 156295 154807 117317 115564 123500 127499 141997 142230 400286 433079 1245127 1226466 488059 501810 132283 114748 130480 129687 148308 144364 141776 142414 89882 91448 301345 267686 760557 770604 235580 235037 297773 301774 354476 343374 368412 371515 392297 397741 371932 413756 899868 941794 591217 488900 324091 315766 369857 369727 390730 396119 399927 407783 458435 457330 747210 774860 39.85 67.5 1
09:08:00 2023-10-13 382019 378907 93194 90951 144854 149452 156226 154772 117251 115769 123297 127588 141729 143324 400533 433151 1257914 1239762 483569 501810 132621 114682 130662 129513 148134 144637 141889 142406 89816 91574 297922 268829 769177 769296 236239 234570 299095 301526 355472 345168 367234 373352 390983 398858 373012 415302 902395 947688 587389 490898 322256 317444 368853 369835 391872 394714 402525 406086 457897 459733 740088 777064 39.85 67.5 1
09:08:01 2023-10-13 386696 379051 94907 90984 144741 149452 156008 154807 117251 115630 123330 127588 141763 143324 400852 433079 1250443 1227818 482881 501810 132432 114682 130662 129509 150564 144296 141794 142182 89849 91448 299549 266292 771008 773913 236847 235449 301157 303850 357762 347232 369083 371927 392945 398436 374962 417038 901223 943348 583046 488627 322104 315292 369713 369546 390215 393437 400073 404724 460090 457151 744652 776512 39.85 67.5 1
09:08:02 2023-10-13 383096 379056 94902 90951 144854 149347 156260 155022 117170 115597 123297 127765 141763 143324 400250 433079 1257021 1239762 482917 500674 132432 114682 130662 129509 148515 144296 141904 142380 89849 91637 299549 268829 765143 769296 235910 234243 300664 303420 355508 345410 367269 371648 390983 398893 373572 415007 903990 946511 567357 490898 322485 315478 368853 369835 392149 394714 402525 406086 457862 459121 739304 778301 39.85 67.5 1
09:08:03 2023-10-13 385108 379020 93388 91131 145222 149452 156483 154884 117279 115736 123619 127554 141763 143092 401419 431717 1255402 1241844 486075 501455 132467 114715 130996 129687 150494 144196 141992 142147 90006 91448 302386 266928 769423 769296 237518 234932 300028 302693 353343 344372 366682 372036 392190 396175 373048 414088 898590 951970 581656 489441 323172 315802 370002 369206 391872 394714 400109 405367 457344 459733 743094 772518 39.85 67.5 1
09:08:04 2023-10-13 381672 379056 94997 90951 145123 149452 156152 154772 117251 115564 123315 127588 141696 143092 400250 433079 1257914 1239762 483569 501810 132340 114715 130445 129598 148308 144330 141858 142380 89660 91637 297922 268447 762743 768208 236109 234208 300991 301774 355187 344855 367234 373088 390983 398578 372715 414713 901429 947055 583046 493161 322942 315442 369417 369691 392426 395198 402700 407167 459291 459193 737806 777064 39.75 67.5 1
09:08:05 2023-10-13 385046 379051 94907 90951 145390 149106 156226 154772 117170 115597 123382 127350 142338 142759 401136 431681 1251570 1239762 486603 501064 132467 114682 130879 129598 150704 144096 140560 142147 89849 91448 301088 266928 769423 770387 237921 234967 298398 302233 353838 345410 367234 372036 392225 396488 373572 415007 898590 952502 583046 488974 321651 315802 370002 369206 392426 397146 400711 405367 456468 460057 744946 773615 39.75 67.5 1
09:08:06 2023-10-13 383096 379051 94997 90984 144619 149661 156008 155164 117284 115756 123482 127588 141796 143324 400250 431377 1263530 1239200 477350 501810 132467 114682 130879 129509 150494 144196 141893 142083 89849 91448 298403 267307 773072 769296 235910 234570 299585 302456 357509 348747 370289 373766 391461 398751 376061 415191 902246 950246 580266 492179 322256 315802 370002 372000 391595 394499 403270 405295 460453 458691 738598 777680 39.85 67.5 1
09:08:07 2023-10-13 382851 379051 95006 90951 145222 149348 156444 154699 117284 115564 123515 127499 141854 142508 401136 431155 1250683 1240999 486149 501064 132621 114682 130805 129424 148375 144536 142049 142411 89849 91352 312268 266550 768195 768208 235545 234932 297738 302481 353308 344890 366682 372561 392261 396453 373048 414419 897167 951934 588398 486616 323172 315364 370002 369206 392149 394714 400711 405403 457344 460057 741676 774361 39.85 67.5 1
09:08:08 2023-10-13 381636 379056 94936 90984 145123 150415 156295 155031 116928 115597 123349 127588 141696 143324 401456 432791 1257914 1238879 483225 501810 132248 114715 130480 129687 148101 144829 140133 139212 89837 91724 299796 268829 758101 769768 238191 234793 299408 303955 355330 344337 367198 373088 390709 398893 375117 415302 901392 947019 583046 491629 322942 317075 370002 369871 391872 394714 403168 405331 461217 459733 738082 777064 39.85 67.5 1
09:08:09 2023-10-13 383342 379047 94968 90951 144922 149347 156295 154807 117251 115597 123600 127588 142008 142894 401456 430432 1252458 1239200 488068 501455 132535 114682 130879 129509 150599 144296 140462 142182 89849 91448 303966 266550 769662 769296 237921 234967 300240 302481 353874 344890 367234 372036 392225 396488 373607 415007 898590 946579 584436 486616 323172 315622 369821 369474 393502 395845 400565 405295 456325 459913 744309 774016 39.85 67.5 1
09:08:10 2023-10-13 385381 379047 94968 90984 144888 149452 156379 155065 117312 115756 123500 127588 141763 143324 400707 433079 1248668 1227818 485424 501810 132409 114715 130805 129598 148515 144330 141696 142216 89882 91574 305515 267686 762836 772573 235545 235037 298642 301104 355223 344372 368932 369907 392190 398263 372454 414048 901429 937565 595330 487588 322140 315658 369966 369871 390215 394057 400109 404154 459800 457330 747210 777064 39.85 67.5 1
09:08:11 2023-10-13 383958 379056 95006 90951 144786 148790 156548 154772 117284 115484 123415 127377 141997 142759 400852 430396 1250683 1239237 486112 501810 132467 114682 130805 129509 150460 144096 141696 142048 89849 91448 312268 266550 769423 769296 235545 234967 297773 302445 353343 344372 369202 371782 392011 396952 375795 414272 897985 953852 583046 490364 324091 315262 370002 369134 389791 393472 400711 409235 457668 460057 742238 773651 39.85 67.5 1
09:08:12 2023-10-13 384945 379015 94936 90984 144846 150415 156152 154841 117284 115597 123382 127588 141665 143358 400852 433147 1248668 1227818 485878 501101 132437 114682 130571 129513 148134 144637 141855 142372 89816 91448 301088 267686 762067 772573 236847 235002 298677 301068 354441 344372 368412 369641 391019 398263 371932 413720 899081 943513 583046 488974 322140 314519 370002 369835 390215 393472 399508 404760 458615 457330 747210 776609 39.75 67.5 1
09:08:13 2023-10-13 385596 379051 94902 90984 144888 149452 156008 154665 117170 115564 123382 127554 141974 143092 400286 430468 1250683 1237117 485181 501064 132529 114682 130697 129509 148619 144191 140368 142083 89965 91501 298403 267649 768233 772573 237921 234863 301126 303740 355994 346344 368788 372000 391843 396488 375328 415339 901288 951155 585825 488280 322942 315802 369893 368651 391872 396641 401314 405331 453768 459409 744124 772518 39.85 67.5 1
09:08:14 2023-10-13 386422 379051 94833 90984 144615 152040 155900 155056 117251 115869 123197 127588 141339 143392 400569 433007 1253421 1229567 477616 501064 132283 114649 130662 129509 148411 144296 141661 142182 89816 91448 302386 267307 764952 773949 237015 234208 301339 302990 354441 344855 369524 369943 389817 397670 373048 414448 901429 939352 581950 488627 321800 317444 369705 369474 390585 396943 403483 406915 458677 457902 745203 776879 39.85 67.5 1
09:08:15 2023-10-13 384820 381200 93194 91442 144585 151969 155324 155376 116894 116202 123434 128119 141305 144023 400250 427876 1263290 1241036 479532 501101 132535 114649 130971 132527 150634 143862 141992 141915 90006 91352 301088 266172 769918 769841 235580 234208 302057 301104 352320 345481 368117 373347 388691 395863 374204 415339 902068 951407 578351 489441 321344 315938 370002 367507 390766 393472 404996 404083 455802 458727 735789 774361 39.85 67.5 1
09:08:16 2023-10-13 385601 378742 94907 91267 144777 149625 156008 155307 116894 115982 123230 127853 141605 144100 400889 432362 1254347 1231740 477350 501810 132501 114682 130697 129598 150494 144330 141939 142182 90006 91448 303094 267307 765428 775117 235910 234243 300495 301104 354441 345168 369632 372820 392454 398016 376328 418858 902598 942386 583046 488974 323172 317589 369525 369618 390766 395266 401351 404119 458787 458081 747210 777717 39.85 67.5 1
09:08:17 2023-10-13 383133 379060 94841 91316 144681 149311 155014 155307 117284 115597 123382 127588 141899 142957 400533 430002 1263530 1240999 479804 501455 132570 114682 130879 129509 150739 144196 141893 142083 89882 91385 300718 266928 778149 769296 235910 234208 299620 300611 354406 346244 367822 373088 389271 398263 375292 415339 902708 951155 583046 489478 322256 318001 368557 368651 391872 393472 402598 403798 456015 459733 738425 774824 39.85 67.5 1
09:08:18 2023-10-13 385601 378702 94902 91017 144779 152005 156008 155307 116894 115869 123230 127853 141339 143392 400852 432362 1254347 1231740 479804 501810 132409 114682 132990 129598 150739 144330 141893 142182 89849 91448 298403 267686 769183 776420 238191 234466 300389 302807 355994 346778 368788 369727 390877 398122 372715 413720 899123 942013 579208 487368 322714 315647 368853 369763 390766 395749 401387 406086 458897 458046 745548 775961 39.85 67.5 1
09:08:19 2023-10-13 382555 379056 93099 91393 144721 150626 155324 155410 116894 115949 123230 127942 141305 143690 400250 427912 1262634 1241918 479532 501064 132535 114649 130879 129420 150634 143862 141893 141915 89849 91352 298403 266172 766618 769296 235910 234570 300531 302237 353378 346244 368377 373347 388691 396523 375029 415302 902708 951407 575095 489441 321800 315973 368853 367543 391319 395683 404092 405865 457093 459265 737939 774249 39.85 67.5 1
09:08:20 2023-10-13 385587 379011 93228 90852 144752 149452 155974 154777 117089 115597 123349 127615 141791 143324 400816 428845 1250443 1238324 482503 501101 129271 114537 133211 132459 150808 143729 142096 141717 90129 91164 297922 265420 776558 771657 237182 234243 300452 301774 353988 345481 369524 372036 391019 394998 374239 414448 898804 944274 579208 488974 322256 317213 370002 367507 388020 394989 401387 405367 456088 457366 746077 772518 39.85 67.5 1
09:08:21 2023-10-13 382862 379056 94875 90984 145123 149452 156152 155312 116894 115902 123197 127765 141696 143790 400250 430706 1258056 1242838 479087 500357 132535 114649 131062 132585 150739 144096 142026 141816 89882 91289 298275 265796 771734 770387 235580 233453 299655 302196 354488 345445 368412 373616 389853 395310 376604 416335 903718 950936 583046 491831 321344 318523 369893 368176 391282 396385 405571 405331 456770 458727 735789 775503 39.85 67.5 1
09:08:22 2023-10-13 384742 379056 94972 91301 144786 148998 156156 154712 116928 115517 123230 127588 141899 142759 400889 427505 1248668 1237117 482951 501064 132409 114682 130879 129509 150599 144096 141893 141949 89882 91289 301049 264670 769599 772857 235580 234605 298677 302906 353988 344408 369560 372820 391055 394136 373048 414448 896190 944465 584436 486580 322256 315802 372095 368651 388020 394127 402561 405475 454441 456652 742837 773773 39.85 67.5 1
09:08:23 2023-10-13 380191 379047 95031 91079 144956 149243 156548 154557 117284 115484 123382 127377 141763 142894 400569 429791 1254347 1246416 484248 501064 132529 114715 130697 129509 148619 144249 141696 141984 89849 91323 298403 266172 769542 769910 238866 234723 300452 304603 355491 345303 368269 374935 392083 395722 376328 413102 899943 950057 587647 492397 323172 315766 372095 368651 390215 394160 402305 405367 455827 457366 738082 773222 39.85 67.5 1
09:08:24 2023-10-13 383424 379056 95035 90855 145258 148619 156548 154167 117317 114830 123482 126782 141796 145537 400889 433079 1244207 1231777 487529 501810 132248 114682 130264 129687 148101 144330 141562 142182 89755 91448 299549 267307 760945 772573 235580 234605 297883 302516 354441 343339 368968 373088 393088 397706 371932 414376 898131 942013 583046 486652 321651 314483 370002 369871 388020 393507 400109 408944 459906 457043 748572 774639 39.85 67.5 1
09:08:25 2023-10-13 383677 379056 94907 90951 144786 149033 156260 154807 117193 115484 123382 127499 141801 142759 400852 431717 1252260 1238879 485731 501101 129182 114583 130636 129776 148687 144228 141987 142310 89907 91349 302032 266928 769423 770313 237350 234967 298433 302021 356481 348007 367234 372825 393053 396523 373607 415044 898658 951970 589807 489478 321651 315802 371864 369206 392149 394714 401351 405439 457417 459791 740591 772518 39.85 67.5 1
09:08:26 2023-10-13 383424 379051 94870 90951 144786 149276 156260 154807 116928 115564 123415 127411 142607 142759 400286 433079 1245127 1227818 486149 501455 132214 114715 130697 129598 150355 144230 141597 142216 89755 91574 298263 267686 763362 771479 238191 235530 300101 301562 355508 343374 368448 369943 392225 398299 371932 414376 899868 941794 574581 488096 323861 315766 369561 369691 390142 395225 399963 407783 459225 457366 747210 774860 39.85 67.5 1
09:08:27 2023-10-13 383155 378871 93452 90951 144654 149557 155939 155091 117380 115530 123567 127588 141658 143502 400286 433147 1258056 1238879 482538 501101 132621 114715 130904 129424 148375 144536 141950 142014 89816 91385 301088 268257 765076 768752 236310 234570 298677 300611 355816 345445 367341 373088 391055 398893 374204 415302 902432 948431 587215 490205 322256 315802 368557 369502 391872 393472 403205 406086 457218 460057 738425 777064 39.85 67.5 1
09:08:28 2023-10-13 385601 378839 94829 91393 144449 152070 155324 155091 116928 115630 123197 127588 141372 143358 400286 432057 1253421 1229567 477580 501455 132375 114682 130697 129509 150494 144196 141794 142216 89849 91448 300718 267496 764971 773986 236847 234758 302120 301736 357003 345303 369452 369799 389746 398157 376061 417668 901245 939315 580579 488627 322256 317553 369417 369546 390766 395301 403490 404119 458065 457902 743927 774860 39.85 67.5 1
09:08:29 2023-10-13 383424 379047 94833 91426 144419 152110 155324 155376 116894 115982 123149 130132 141305 143790 400250 428126 1261702 1241036 479532 501101 132529 114682 130971 132583 148791 144096 141962 141984 89882 91385 301088 266172 771695 769296 235580 234278 300531 301068 352355 346244 368412 372820 389271 396488 375292 413138 902708 949384 583046 489441 321344 315973 369705 367543 391319 393507 404709 404119 454477 459121 736612 775279 39.85 67.5 1
09:08:30 2023-10-13 385601 378646 94837 91017 144385 149272 156008 154678 116928 115949 123146 127588 141605 144200 400250 431717 1252532 1229081 477386 501101 132317 114715 130697 129776 148480 144594 138331 138691 90064 91349 293636 267117 769063 774768 237854 234431 300354 301068 354441 344926 369632 372638 392454 397670 373048 414520 900152 938852 600593 487934 322714 315021 369445 369799 390215 395336 401424 404119 458824 457402 745020 774324 39.85 67.5 1
09:08:31 2023-10-13 383117 379051 94677 91050 144419 149660 155324 155341 116894 115869 123112 127765 141605 143901 400250 428122 1263567 1241036 478445 500393 132621 114649 130879 132654 148895 143896 141765 141984 89882 91448 300718 266928 767569 769296 235945 234605 300531 300647 353909 346487 368412 373088 389271 397706 375328 413138 903349 951155 583046 491760 323172 318196 369121 368507 392149 395827 403666 406878 456947 459265 740052 774787 39.85 67.5 1
09:08:32 2023-10-13 385331 379051 94969 91191 145120 149068 156008 154772 117284 115597 123264 127738 141729 143126 400852 426342 1250720 1237117 483062 500747 132705 114682 131062 129335 149103 144236 142302 142014 89882 91448 312268 266550 772736 772026 235545 234640 299130 302481 353378 346522 369560 372076 391639 396523 375328 414448 898442 947091 583321 488280 322714 315802 370002 367507 391042 395336 401992 405367 454334 458046 746643 772160 39.85 67.5 1
09:08:33 2023-10-13 381978 379051 94866 90984 144783 149452 156186 155091 117170 115789 123349 127765 141372 143392 400889 427876 1258984 1246416 480896 501101 132570 114715 130879 132561 150773 144096 142078 141949 90162 91323 299549 265420 771854 770387 235945 233522 301339 304497 355491 348253 371116 373511 389711 396417 375221 416483 903792 952429 583046 491760 321800 316451 369445 368391 391763 396641 404709 404119 454441 459409 738082 773541 39.85 67.5 1
09:08:34 2023-10-13 385337 379047 94900 91017 144922 149347 156295 154841 117284 115597 123415 127588 141372 143126 400286 426575 1247107 1236237 481973 500357 132557 114537 131467 132424 150842 143752 142229 141683 90100 90913 299549 265420 772264 770604 235580 234605 300452 302021 352320 346001 369596 372036 391639 395345 375328 414520 897204 945014 587215 488974 322714 315802 370002 367507 389940 395025 402598 405403 453131 457402 746790 774399 39.85 67.5 1
09:08:35 2023-10-13 382555 379056 92950 91430 144921 152075 155358 155341 116506 115823 123131 130132 141305 143858 399967 427541 1260844 1241036 479124 500357 132529 114649 131062 129331 150529 143981 140462 138405 89998 91216 298847 266172 772389 769805 237518 234104 302266 301843 355491 346487 368932 373088 389271 395898 377932 414376 902708 946543 583046 489478 321991 318792 370002 367543 391319 393507 405571 404760 456125 458763 735268 774274 39.85 67.5 1
09:08:36 2023-10-13 384506 379056 94875 91271 144786 149172 156295 154841 116928 115597 123349 127588 141899 143801 400569 427205 1249555 1237117 482612 500393 132535 114682 131062 129420 150808 143862 141997 141717 90162 90913 301049 264670 776535 772857 237518 234898 299340 302445 354488 345410 369560 373347 391879 394963 374239 414484 898804 946235 587215 488974 323172 317256 369749 367773 391726 395713 402378 408400 454510 459193 746422 773858 39.85 67.5 1
09:08:37 2023-10-13 383096 379051 94968 90979 144654 149557 155904 155056 116894 115982 123230 127942 141268 143930 400525 430097 1263866 1246851 479422 500175 129186 114616 130923 129513 148963 144637 138264 141902 89849 91289 302032 265796 778215 771635 236039 233813 300495 301985 354989 348500 368269 371613 389236 396523 375292 415339 903349 949984 581656 489405 322256 317892 368853 368615 391319 393782 403776 406086 454441 460057 740088 776018 39.85 67.5 1
09:08:38 2023-10-13 385596 379056 95006 90951 144820 149557 156156 155056 117251 115756 123467 127588 141658 143502 400250 426548 1250683 1237117 483222 501455 129364 114649 133117 129246 148964 144436 142251 142165 90006 91448 312268 266739 770476 772573 237518 234932 299095 302481 354122 346765 369344 372307 391976 400044 376013 417668 897019 949384 579208 488974 323172 315766 370002 367507 391319 395266 402561 408907 455262 459697 747173 772518 39.85 67.5 1
09:08:39 2023-10-13 385601 381196 94902 91330 144745 152111 155757 155272 116894 115869 123264 127765 141562 143392 400213 431681 1253421 1231320 477350 501810 132467 114682 130879 129598 150564 144296 141939 142345 89849 91448 298403 267117 768464 773913 237518 234208 299655 302880 354406 344890 369596 372820 389853 398263 373048 414484 900754 937988 579208 488280 322942 315427 369669 369799 390215 395854 401351 404083 458751 458431 744234 776609 39.85 67.5 1
09:08:40 2023-10-13 385592 379051 95010 90951 144888 149452 156260 155056 117284 115597 123500 127588 142041 143324 400852 427841 1250683 1237117 484798 501064 132696 114682 130971 129509 150739 144330 140462 142147 90089 91627 302032 267233 777682 772573 238258 234863 301266 302763 355994 346866 369380 372561 391843 396558 375892 414376 898368 948431 584436 488627 323172 315802 369893 368060 392149 396668 401351 405367 453768 460057 747173 772518 39.85 67.5 1
09:08:41 2023-10-13 386148 379051 94837 90984 144419 149893 156008 155307 116928 115869 123264 127765 141339 143358 400213 432362 1253421 1230443 477544 501064 132467 114715 130805 129509 150599 144296 141893 142182 89849 91448 305095 266928 781969 773949 237518 234208 299620 301068 354441 344890 369560 372036 389853 397706 373572 414448 901429 939352 587215 488974 322256 317553 369705 369510 391173 396943 403483 407204 458650 457866 744271 776290 39.85 67.5 1
09:08:42 2023-10-13 385051 379047 95001 90951 144888 149452 156260 154807 117089 115597 123349 127588 141763 143358 400852 426954 1253613 1240131 484453 501127 129360 115236 131354 129865 148826 144228 142318 138691 90155 91505 312268 266739 764687 770387 237518 235449 299549 302445 353874 347009 369524 372307 392225 396558 376156 414376 898768 950482 584436 488627 323172 315550 370002 368615 392426 395301 401351 405403 455979 460057 747173 773651 39.75 67.5 1
09:08:43 2023-10-13 386148 379056 94902 91017 144745 152040 156117 155307 116894 115597 123264 127765 141763 143591 400213 432456 1252495 1230443 477386 501810 132529 114682 130879 129691 148375 144637 142049 142212 89849 91448 301088 267307 777594 773949 237182 234605 299620 301104 354938 345410 369524 371768 393566 398609 376861 417594 900963 940616 583046 488244 324091 316113 369525 369655 390766 395231 401314 404119 458543 459369 747173 776609 39.85 67.5 1
09:08:44 2023-10-13 385601 379056 94902 91201 145120 149346 156018 154923 117212 115530 123619 127486 141891 143291 400104 428973 1254004 1238879 484395 501773 132621 114748 130853 129865 148619 144291 141893 142147 89849 91448 298403 266739 772558 772026 237518 235002 299130 303740 353874 347044 369488 372557 392190 396523 375892 414048 899943 950057 585825 488627 323172 315802 370002 368651 392149 395266 401314 405367 454086 460057 744124 773773 39.85 67.5 1
09:08:45 2023-10-13 386148 379047 94800 91267 144615 152005 155757 155031 116894 115869 123264 127588 141339 143358 400213 431054 1252495 1229567 479804 501064 132432 114682 130697 129509 150460 144196 141696 142182 89816 91415 299549 267686 766868 774768 237518 234793 301729 303420 357003 346778 369083 369763 391461 398716 373012 414376 901223 943348 583046 488280 323172 317220 369409 369799 391137 395713 401314 404119 460126 458691 744147 777064 39.85 67.5 1
09:08:46 2023-10-13 382518 379047 94902 91254 144921 152111 156008 155164 116894 115597 123315 127588 141696 143358 399931 430396 1263530 1240117 477314 501455 132501 114682 130971 129509 150599 144096 141893 142048 89849 91448 314515 266928 771621 768208 235545 234570 301339 302561 354406 346208 368377 373347 389509 398893 375029 415339 903990 950057 583046 489441 322293 316194 368853 368615 391872 396277 403161 405865 458102 459265 741631 775906 39.85 67.5 1
09:08:47 2023-10-13 384511 379056 94837 91201 144711 149395 156008 155307 116894 115789 123197 127853 141605 144200 400250 430647 1253384 1231740 479546 500809 129182 115169 130957 129687 148930 144228 141987 138500 89874 91442 299198 267307 768075 772820 235910 234208 301339 301736 356498 344890 369632 373616 389853 398016 374025 416865 901429 940133 584692 488280 322256 315973 369445 369763 391042 395925 403740 404154 458824 458368 743891 777717 39.85 67.5 1
09:08:48 2023-10-13 382905 379056 94808 91489 144381 149915 154910 155779 116780 115982 123064 130208 141605 144400 400250 430097 1262634 1240999 479464 501101 132662 114682 131062 129509 150704 143862 141893 142013 90006 91352 298263 265984 769843 770387 235910 234605 300952 303525 353343 346487 368412 373088 389544 396453 377139 416335 902451 952283 583046 491760 322028 319047 369857 368435 392149 396943 405571 404688 457454 459409 736870 776609 39.85 67.5 1
09:08:49 2023-10-13 383424 379051 95001 91017 144745 151899 156270 155571 117212 116089 123619 127908 141696 143756 400104 433499 1255789 1235715 479731 501064 132616 114715 130879 129598 148930 144594 140968 142345 89849 91448 298403 266739 768434 772238 236274 233882 299620 302880 353909 344372 369596 371874 389853 397670 373607 414520 903349 940681 587215 490898 321800 318451 370002 369799 387984 394127 404996 405045 458824 456652 738170 776512 39.85 67.5 1
09:08:50 2023-10-13 380901 379051 95001 91283 144922 149452 156260 154841 117170 115597 123415 127765 141372 143358 400569 427876 1257914 1249080 480859 501064 132501 114682 130971 132711 150704 144062 141927 142013 90067 91256 302032 265420 768493 771332 238866 234000 301230 302834 355491 345823 369344 375466 390877 395722 374061 414340 901429 950057 583046 493866 322256 318038 372095 368651 391319 393232 405350 405331 457527 458727 735752 774361 39.85 67.5 1
09:08:51 2023-10-13 383424 379051 94907 90951 144888 151899 155801 154772 117251 115484 123349 127588 141763 143225 400852 429116 1245127 1237117 483569 500357 132432 114682 130697 129509 148515 144096 141696 141984 89849 91323 297922 265420 770317 771693 235910 234605 300877 303652 352284 343374 369596 373088 392225 394998 371932 414448 896153 943348 583046 486616 322256 315658 372657 369763 388020 394092 402561 410110 458567 457043 744235 773504 39.85 67.5 1
09:08:52 2023-10-13 380731 379051 95031 90984 145188 149276 156513 155031 117284 115597 123533 127588 141997 142759 401172 430401 1257914 1248192 482538 500320 129271 115057 130853 129865 149138 144228 142219 142340 90064 91349 297922 266172 768763 768062 237041 234174 299130 302977 352355 348253 369524 372432 390400 395345 374239 414376 903718 951155 583046 492397 321344 317329 370002 368615 391319 393782 405571 405403 456061 459409 735826 773651 39.85 67.5 1
09:08:53 2023-10-13 383420 379051 95006 90951 144786 149276 156260 154841 117170 115564 123382 127588 142410 142957 400889 427841 1248668 1236237 482010 500357 132501 114682 130697 129509 150634 144196 141927 141984 89882 91385 301049 264670 769771 771693 238191 234769 299375 302977 354739 344408 369632 373088 391604 395275 373048 414520 899831 946584 575952 491410 323172 315802 373147 369026 387876 396943 402985 407660 455755 456652 743891 772555 39.85 67.5 1
09:08:54 2023-10-13 380731 379047 94862 90951 144922 149243 156295 154557 117170 115783 123770 127317 142300 143090 400707 429009 1255789 1246305 485032 500528 129182 114616 130971 129598 149035 144291 140466 138628 90122 91448 298403 266172 769662 767665 239273 234828 298433 303652 352320 345168 368412 371945 392261 395863 374168 413138 900008 951970 584170 492434 322942 315802 372657 369206 391042 394235 403490 405511 458102 458404 738082 772555 39.85 67.5 1
09:08:55 2023-10-13 383960 379056 95134 90918 145595 148931 157054 154274 117772 114896 123718 127167 142255 142432 400569 433043 1243288 1233566 487492 501064 132248 114715 130505 129598 150460 144330 141696 142216 89849 91448 299549 266739 760689 770568 236274 234723 299351 305580 357238 346741 369416 373616 392118 395722 375264 416453 899943 943274 583046 486616 322256 315802 372657 369510 388020 394057 402598 405475 457182 456508 738170 772518 39.85 67.5 1
09:08:56 2023-10-13 380620 378871 93452 90852 145526 149452 156166 154635 117150 115497 123567 127330 142331 142894 400286 429250 1254785 1248192 484947 501101 132501 114682 130926 129687 150529 144196 141962 142013 89882 91448 299549 265984 769303 767665 236876 234605 300240 303013 353343 344926 368412 372764 393088 395863 374168 413756 900790 951970 582761 492397 322942 314962 372095 369502 390766 394437 402883 405511 457380 458010 737990 772555 39.85 67.5 1
09:08:57 2023-10-13 382837 379042 95068 90855 145393 148931 156801 153778 117317 114830 123415 126782 142041 141801 400852 433079 1243288 1232689 488068 501455 132283 114715 130697 130043 148791 144594 140224 138786 89784 91382 299198 267307 761206 773121 238596 234828 300561 304640 354406 343374 369524 373088 394016 398016 371897 414376 898590 942013 583046 490712 322104 315802 370002 369871 390215 395006 400711 405439 459261 457330 747210 774824 39.85 67.5 1
09:08:58 2023-10-13 381155 379056 95001 90984 144811 149408 156260 155056 117170 115597 123349 127588 141899 143801 399931 433079 1257914 1238879 482195 501101 132248 114715 130571 129687 148308 144364 141562 142350 89755 91701 297922 268257 759237 768208 236310 234570 299585 302056 356043 344890 367858 371649 391914 398964 373048 415339 903349 948431 585579 493161 323172 315442 369749 369763 392426 395548 403344 407783 460669 459913 737842 778169 39.85 67.5 1
09:08:59 2023-10-13 385596 379051 94895 90988 144888 151899 156152 155091 116928 115597 123349 127588 141372 143555 399640 432755 1252222 1227707 482394 501309 128963 114649 131136 129687 148930 144330 141893 142216 89882 91574 298403 267686 764723 772784 236847 234967 300986 302889 355366 344408 368968 369943 391019 398613 373048 414376 899868 937565 583046 487588 322714 315021 369445 369799 390766 395336 401351 404119 459438 458368 743597 777064 39.85 67.5 1
09:09:00 2023-10-13 382269 379047 94772 91426 144653 152075 155324 155307 116928 115597 123264 127588 141372 143324 399967 429791 1263567 1241036 477278 501101 132535 114682 130971 129509 150529 144096 141974 141984 90006 91448 312268 266172 766737 768208 235945 234243 301765 301068 357003 347003 371380 374633 389711 398157 375749 416483 903916 949873 583046 491410 322714 317408 369445 368651 391872 396313 404422 406086 454441 459733 740088 777187 39.85 67.5 1
09:09:01 2023-10-13 384019 378623 93161 91320 144811 149410 156122 155169 117150 115849 123434 127874 141997 144500 400250 431038 1254310 1233529 480785 499676 132467 114715 130697 129509 150599 144494 138331 142216 89882 91448 312268 266739 765837 772820 236109 234045 299655 301809 354406 344926 369668 371684 389888 397706 373607 416901 902068 938025 581950 488627 322028 315938 370002 369799 391042 395854 403776 404154 458824 458404 742801 776572 39.85 67.5 1
09:09:02 2023-10-13 383153 379056 94776 91393 144677 149800 155757 155341 116861 116015 123182 130298 141605 144500 400250 428064 1259914 1241036 478445 500393 129271 114682 131062 129509 150773 143896 140560 138405 90184 91342 300718 265984 770469 770350 238191 234629 300846 301843 355994 346344 368968 373088 389580 396488 375641 417075 902708 951155 580266 489441 322028 318269 370002 368615 391319 393782 405571 405045 456088 458763 735826 774824 39.85 67.5 1
09:09:03 2023-10-13 384529 379051 94940 91191 144888 149347 156152 154807 116928 115597 123264 127499 141372 143324 399967 426646 1248668 1236237 482990 499967 132621 114649 131062 129424 148445 144479 142001 142075 90162 91323 301049 264670 772059 772820 235945 234605 299130 302056 354488 345445 369632 372820 391914 394998 374239 416901 898479 944538 587215 486580 322485 317516 372511 368363 387767 395160 402452 405331 457203 456473 744799 773073 39.85 67.5 1
09:09:04 2023-10-13 378867 379056 94940 91082 144918 149243 156295 154343 117317 115564 123297 127411 141763 142928 400286 428788 1257578 1249523 485018 500919 129005 114649 130775 130007 148581 144193 142193 142310 89849 91385 314515 265420 768046 768817 238697 234208 300240 303013 352320 345168 368860 372835 392261 395345 373643 414084 900116 952759 582761 492434 322256 315514 372095 369206 390766 394160 403490 405475 455827 458046 737990 773222 39.85 67.5 1
09:09:05 2023-10-13 383155 379047 95035 90855 145393 149035 156801 154356 117479 114863 123448 127201 141796 142101 400286 432414 1243288 1231777 486039 500747 132248 114715 130697 129687 150250 144398 141696 142216 89788 91448 297922 266739 766142 771479 235945 234605 299713 303013 354441 343339 369308 372943 393739 398016 375264 417705 899229 941940 583046 491410 324091 315176 372095 369871 390215 394127 401031 409527 461360 457330 747173 774824 39.85 67.5 1
09:09:06 2023-10-13 383096 379051 93452 91161 145176 149976 156414 154708 117379 115530 123500 127452 141854 142970 400068 432540 1250647 1238879 485768 501101 129275 114682 130879 129513 148445 144679 142049 142178 89907 91448 301088 266172 769303 769296 235580 235002 298677 302620 353874 345965 367269 372036 392261 396523 375988 415302 896493 952502 579208 486544 321651 315356 370002 369763 390647 394127 401351 405403 458824 460057 744983 774237 39.85 67.5 1
09:09:07 2023-10-13 385596 379051 94866 91297 144888 151828 156043 154807 117203 115484 123297 127588 141372 143126 399967 432402 1248668 1226945 481213 501455 132317 114715 130879 129509 150494 144193 141696 142117 89965 91534 298403 267686 767261 773670 237182 234898 299514 302880 355401 345268 369344 369763 391019 398893 373083 414376 899572 945489 579208 487588 322176 315802 370002 369727 390215 394092 400711 405045 459261 458046 745819 776609 39.85 67.5 1
09:09:08 2023-10-13 385234 378979 93194 91154 145123 149243 156295 154841 116928 115816 123585 127466 142331 143126 400323 429791 1254004 1237117 484431 501101 132409 114715 130879 129598 150563 144130 141765 141984 89849 91448 301088 266172 772076 770387 235545 235002 300520 302481 354157 347044 368968 371768 392190 396523 375928 414340 897532 950021 587215 488280 323172 315802 370002 368651 392426 395301 401956 405403 454122 459733 747210 774399 39.85 67.5 1
09:09:09 2023-10-13 385592 379051 94837 91017 144788 149684 156043 155346 116928 115597 123230 127765 141405 143358 400286 431465 1252074 1232498 479657 501163 129094 114649 130992 129776 148515 144262 141987 138691 89907 91349 297922 266928 771473 773403 237350 234758 301979 301068 354441 345203 369596 369655 390329 398299 373607 414520 901429 938615 588605 488627 322256 318451 369741 369835 391042 395925 403813 404154 460237 458404 743927 775961 39.85 67.5 1
09:09:10 2023-10-13 382306 379051 92941 91426 144377 149800 155791 155169 116700 116015 123064 130118 141516 144300 399085 427541 1261739 1241036 478174 500003 132443 114649 130971 129420 150563 143862 141962 141949 89882 91448 301049 265796 769613 768752 235945 234243 300988 301809 353378 346244 368968 373088 392454 396952 375641 417001 902598 952685 590342 491410 321800 318938 369857 368471 391872 393782 405571 404760 454477 459805 736295 774399 39.85 67.5 1
09:09:11 2023-10-13 382608 379047 94898 90951 145086 149800 155983 155065 117212 115849 123500 127773 141891 143722 400068 431537 1255789 1237080 479804 501028 132621 114715 130853 129954 148931 144291 141858 142147 89973 91448 298403 266928 769303 772389 236310 234174 301339 303740 354406 344890 369632 371874 389853 397670 374168 416865 903792 942013 583046 490898 321344 315462 369966 369466 387587 393782 404996 405331 456504 455974 740181 777064 39.85 67.5 1
09:09:12 2023-10-13 378903 379065 94972 90951 144922 149452 156260 155022 117251 115597 123382 127588 141631 143324 400213 427578 1257914 1248192 479657 500320 132501 115275 130879 129598 150704 144296 141893 142112 90035 91448 317494 265874 770861 769910 239374 234069 301053 305090 355743 345303 369344 375470 392011 396952 374993 414340 899757 951155 584436 493829 321800 315802 372095 368615 391726 395512 404996 405439 454477 458691 735789 771934 39.85 67.5 1
09:09:13 2023-10-13 378758 378623 93194 90852 145214 149132 156191 155022 116894 115564 123297 127615 142291 142957 400779 433079 1254310 1240570 481853 501064 132180 114715 130480 129687 148308 144296 141696 142380 89816 91478 301088 266172 765914 771479 236640 234011 301209 301985 353874 343303 369524 371910 390674 396488 374203 414412 902708 942013 586989 492361 322183 315802 370002 369763 387984 394714 404709 405331 459189 457458 736311 774824 39.85 67.5 1
09:09:14 2023-10-13 378830 379056 93461 90918 144978 148755 156260 154309 117170 115372 123434 127377 141997 142230 400250 429116 1252495 1245849 486603 500383 129271 115169 130831 129687 148826 144479 141987 138691 89998 91505 302032 266172 767687 767938 237006 234898 298433 305289 354122 345374 371380 372728 393365 396952 374061 413720 900754 954431 584170 492397 323172 315802 372095 369466 391050 394714 402561 405475 456468 458727 740088 772518 39.85 67.5 1
09:09:15 2023-10-13 382827 379051 95170 90918 145222 149140 156772 154171 117479 114863 123567 126782 141889 142162 400852 433147 1244171 1233529 486112 500320 132437 114715 130480 129691 148375 144637 141691 142212 89849 91574 301088 266928 766658 772573 236274 234769 299605 303652 354441 343374 369524 373616 393990 397670 375722 418523 896908 943513 578351 491061 323061 315766 373147 369618 390070 396943 402985 408381 457182 458111 740335 776056 39.85 67.5 1
09:09:16 2023-10-13 378867 379047 95035 90951 145359 149243 156832 154781 117407 115670 124022 127317 142121 143025 400379 429310 1255789 1247741 486678 501028 129271 114682 130879 129509 150599 144594 142602 142310 89849 91448 298403 266172 771167 768208 236345 234967 300877 302977 353874 345410 367269 371910 393990 396916 374168 413102 900116 954699 584170 492397 322102 315802 372095 369727 391319 394714 402598 410457 455827 458727 740181 772518 39.85 67.5 1
09:09:17 2023-10-13 382864 379047 95100 90918 145359 149035 156801 154274 117561 114863 124591 127046 141757 142000 400250 433079 1243251 1232379 486112 500320 132214 114715 130480 129687 148637 144330 141696 142380 89849 91448 299198 266928 767355 772463 238191 235250 299351 302799 355081 346288 369416 373579 393534 396312 375264 418597 896456 942013 586347 486616 323172 315802 372884 369799 389940 394092 402875 408308 458543 457330 742010 774237 39.85 67.5 1
09:09:18 2023-10-13 378686 378907 93457 90819 144884 149907 156260 154274 117170 115431 124644 127330 141729 142861 400250 427876 1255789 1246142 483113 500320 132467 114682 130697 129509 149193 144296 141893 142112 90006 91448 301088 265796 764915 767665 236345 234570 300240 302977 352320 344890 367822 371910 393365 395863 373905 415302 899118 951970 584170 492013 322714 315802 370002 369170 391042 394714 402240 405475 455791 458368 740265 772481 39.85 67.5 1
09:09:19 2023-10-13 382555 378784 95001 90822 144922 149035 156295 154167 117284 114863 123752 126749 141796 141834 400867 433043 1243288 1231740 486838 501064 129019 115282 130419 130043 148445 144662 140168 138881 89969 91538 302032 267496 760416 773670 238191 234734 299972 303652 353838 343374 372173 373616 393918 396263 371932 414412 897130 942013 583046 486616 322714 315802 372095 369835 388020 394092 402561 405511 458543 457330 742727 774787 39.85 67.5 1
09:09:20 2023-10-13 378830 378835 93452 90951 145321 149243 156295 154557 117251 115497 123533 127377 141372 142466 401223 429756 1254347 1246416 484139 499967 129207 114682 130879 129509 150704 144330 141962 142147 90151 91448 301088 265796 768554 766038 237041 234570 298836 302977 352320 345168 368412 372764 393088 396263 374168 413756 900116 953177 582761 492013 322942 315802 372657 369727 391319 394714 403490 407805 455827 458691 737990 772518 39.85 67.5 1
09:09:21 2023-10-13 383060 378758 95163 90922 145390 148340 156801 154274 117479 115398 123956 127195 142389 142525 400104 432899 1245604 1236052 485181 500139 129117 115202 130845 129687 150494 144330 141992 142563 90151 91316 301653 265420 764147 772202 236274 234863 299585 303901 352320 345898 369668 373088 392190 395275 374204 416571 899794 944941 585825 486616 323172 314986 372095 368032 390215 395301 403454 405439 454477 457330 747173 772518 39.85 67.5 1
09:09:22 2023-10-13 382306 379051 94902 90951 144888 152005 156260 154807 116928 115597 123264 127765 141665 143358 399691 430437 1254310 1236237 479583 501064 129296 114715 130971 129509 150494 144364 141893 142182 89849 91448 301088 266739 764952 772238 236675 234723 302743 302656 357509 348007 371651 373880 390877 400291 376328 417935 901381 938433 587215 488974 322671 316416 370002 369510 390766 396131 404996 407978 457182 457223 740591 774824 39.85 67.5 1
09:09:23 2023-10-13 385057 378984 93194 91260 145184 149171 155775 155134 117117 115849 123685 127765 141997 143901 401187 426535 1252720 1238879 484257 501064 129562 114682 131254 129687 150983 144130 142026 142182 90213 91448 301088 266172 767967 772026 237518 234967 299360 302481 354406 347044 369596 372825 392225 398317 376156 414412 898131 948431 585825 488627 323172 315802 370002 368355 392149 395854 402561 405403 454086 460057 747173 772518 39.85 67.5 1
09:09:24 2023-10-13 385596 378794 94932 91017 144786 149520 156008 155307 116894 115756 123264 127853 141605 144100 399967 430508 1254310 1230443 479804 501101 132248 114682 130788 129865 148930 144594 140133 138755 90031 91475 299198 266928 768419 774768 237518 234793 300354 301526 355187 346741 369228 369943 394123 398751 373572 414376 901790 937565 583046 487588 323172 314986 370002 369510 391042 396479 401387 405045 458579 458727 746878 777064 39.85 67.5 1
09:09:25 2023-10-13 384799 378722 95001 90984 145728 149920 156295 155022 117170 115564 123415 127527 141933 143092 400286 428612 1250683 1237117 483222 500320 132621 114715 130879 129602 148375 144637 142053 142216 89849 91448 301088 266172 767910 769841 237518 234967 299130 302516 354157 348747 367269 372561 392225 396523 374168 415302 898479 946543 584436 488974 321651 315802 370002 369438 390921 394678 401351 405403 457182 460057 747173 774787 39.85 67.5 1
09:09:26 2023-10-13 385610 379056 94932 90988 144619 149452 156260 155056 116894 115564 123315 127588 142020 143257 400292 432849 1250369 1227707 483113 500211 129122 114649 130831 129691 148271 144637 141997 142415 89932 91448 299198 267686 774924 772573 236847 235037 299395 303777 356293 344926 369228 372036 391914 400419 373607 414412 899757 937529 587215 487588 321651 314986 369966 369871 390766 395301 401314 404724 458543 458691 747210 776512 39.85 67.5 1
09:09:27 2023-10-13 382269 378189 95001 91017 144713 152005 156008 154807 116928 115564 123264 127588 141763 143324 399085 430468 1261702 1238320 477544 500320 132621 114682 130879 129509 148619 144249 141962 141984 89849 91448 298403 266928 765796 768208 236310 234605 299620 302666 358015 348316 371116 374035 391497 399942 374061 415228 904249 950057 587215 491760 322714 315802 369705 369582 389755 396277 403593 404688 459261 460057 741789 776953 39.85 67.5 1
09:09:28 2023-10-13 385445 378542 93161 91320 144752 149452 155978 155169 117117 115656 123434 127629 141662 143257 399048 432702 1250443 1227818 482501 500320 132398 114649 130662 129598 150494 144262 141696 142182 89849 91448 314515 266928 767820 772275 236847 234803 301339 302990 354974 346741 369228 371773 392190 398928 373012 414412 900184 942013 583046 487588 322140 315622 369966 369280 390766 394954 400994 404724 460126 458368 745511 774860 39.85 67.5 1
09:09:29 2023-10-13 381119 379056 94902 90988 144884 149555 156260 154807 117170 115564 123334 127588 141372 142894 399048 432362 1259877 1238879 477652 500357 132501 114715 130971 129509 150599 144296 140364 138595 89965 91501 314515 267686 766822 768098 238022 234793 301266 302990 355366 346451 368377 373352 391019 398928 377396 415081 903349 948468 581656 491760 323172 315442 368889 369502 392426 393507 403168 406086 457417 459733 740098 774399 39.85 67.5 1
09:09:30 2023-10-13 385287 379051 94902 90984 144585 149311 155983 155065 116861 115756 123197 127853 141605 143709 399923 431717 1252495 1230443 479804 498510 132317 114715 130697 129509 150494 144196 141927 142083 89849 91448 298263 266550 766731 772426 235545 234688 301416 302880 354441 345168 369668 372825 389853 398578 373905 416901 901429 939352 587215 486350 322028 315938 370002 369799 390215 395854 404378 404724 457182 457402 741676 774860 39.85 67.5 1
09:09:31 2023-10-13 382306 378785 94837 91017 144568 149766 156008 155238 116894 115956 123197 127942 141268 143731 399048 429792 1261383 1244074 479694 500955 129275 114649 130957 129513 148755 144536 142453 142070 90006 91289 299198 265232 778501 771006 236239 233976 300531 302056 352355 346776 369119 373616 389853 396453 375328 414048 902432 951155 587215 490898 321117 315938 370002 368096 391319 394092 405858 405367 454441 459409 735231 773688 39.85 67.5 1
09:09:32 2023-10-13 378975 378587 93194 90984 144884 149447 156117 154841 116928 115564 123382 127588 141372 143324 399931 430432 1254347 1237117 479804 501455 132351 114682 130697 129598 150494 144330 141794 142083 89849 91448 301088 266809 766731 770387 236841 234208 301303 302056 354157 343374 369596 372764 391019 397706 371967 418486 902708 942013 581656 492361 321991 315021 369785 369799 388020 392923 404996 405367 458184 456329 737953 774824 39.85 67.5 1
09:09:33 2023-10-13 378867 378492 93582 91161 145791 149381 156409 154811 117346 115530 123500 127452 141891 143257 400068 427734 1254310 1248192 483913 500357 129182 114649 130971 130156 148791 144296 141893 138691 90031 91448 298275 265796 768673 766001 237041 234605 298677 303013 353343 345445 369264 373061 393124 395898 374168 414412 900116 946579 573210 492397 322776 315802 372657 369727 391319 394714 403813 407805 455827 459086 737990 772518 39.85 67.5 1
09:09:34 2023-10-13 382827 379056 95105 90789 145188 148686 156801 154309 117317 114863 123467 127201 141997 142230 400889 433007 1245127 1233566 486765 500357 132248 114748 130697 129687 150494 144330 141794 142216 90089 91501 299198 267414 766247 773670 238191 234863 299641 304185 356893 346778 369488 373880 392777 395898 373048 418188 899831 944274 584436 486616 323174 314731 373638 369655 389940 394713 403527 407841 458824 457043 743891 774237 39.85 67.5 1
09:09:35 2023-10-13 381233 378948 93457 91165 145321 149347 156657 154699 117389 115464 124022 127466 141763 142894 400286 429214 1253928 1246416 483113 500320 132437 114715 131062 129602 148791 144637 141997 142113 90006 91448 299198 265796 768434 767665 237077 234769 298677 303901 356481 345481 368968 373061 394025 396488 374204 414218 899794 951970 580266 492361 322714 315802 372657 369799 391319 394714 403813 407841 456468 459409 737995 773688 39.85 67.5 1
09:09:36 2023-10-13 383160 378789 95229 90918 146121 149035 157089 154309 117479 114863 123752 127201 142054 142162 400286 433079 1243325 1234759 488068 500809 132806 114682 130558 129865 148619 144727 140168 138724 90031 91442 298403 266739 768139 772026 236109 234758 300452 303865 354406 343409 369524 373616 394472 398299 372489 414448 898664 942013 582524 486652 322402 315802 372095 372000 390215 394162 401387 405511 459944 457366 744124 774824 39.85 67.5 1
09:09:37 2023-10-13 382905 378789 94973 90984 145732 149684 156801 154807 117284 115564 123415 127377 142434 142861 400250 429791 1250683 1235686 485387 500357 132529 114682 130788 129509 150529 144193 141893 142117 89882 91448 301088 266172 768075 768208 238191 235002 300616 302977 354441 345445 367269 372561 393088 396523 373905 415302 897459 951298 585825 488974 322140 315802 370002 369799 390647 396871 401351 405475 456861 458014 743891 774237 39.85 67.5 1
09:09:38 2023-10-13 385331 378522 94940 90988 144786 149274 156018 155100 117349 115783 123349 127785 141997 143901 400104 432899 1249208 1226796 483258 501455 132621 114715 130697 129954 148930 144902 141893 142380 89849 91574 302032 267686 766394 771693 237182 235037 299620 301139 357745 345168 369524 369943 391950 398928 373643 414254 900116 937565 583046 487588 321687 314986 369741 369871 390766 395301 401351 404760 458543 458404 746643 777064 39.85 67.5 1
09:09:39 2023-10-13 381693 379056 95001 90984 144553 149871 155688 155341 117203 115597 123264 127588 141966 143502 399967 429881 1261702 1239237 479620 501101 132621 114682 131062 129424 148895 144536 140560 141997 89882 91385 302032 266550 771968 769910 238934 234758 300389 300962 354335 346380 368269 373880 389746 398716 375749 414012 902432 951155 579208 491760 323172 316416 369409 368687 391872 396290 403629 404119 454512 460057 738462 774824 39.85 67.5 1
09:09:40 2023-10-13 383044 378984 93194 91356 144752 149661 155879 155164 116894 115630 123112 127765 141778 143921 399685 430396 1254347 1233566 479583 500955 132501 114715 130879 129509 150529 144330 140364 142083 89882 91448 301088 266550 769213 770604 238596 234045 301339 302021 354441 345445 371796 371910 390435 397706 373905 416938 901790 939352 584436 490515 321800 315717 370002 369763 388020 396605 404996 405367 457182 456687 740614 774860 39.85 67.5 1
09:09:41 2023-10-13 378975 379056 95006 90984 144884 149243 156295 154699 116928 115484 123415 127588 141372 143126 400286 427876 1254347 1247303 479694 499640 129182 114583 131284 129865 148930 144262 142219 142276 90064 91316 312268 265571 769152 768062 237041 234045 299166 303013 352320 347760 369192 374144 389888 395310 374765 416964 901790 946543 583046 492049 321117 315973 370002 368096 391319 394127 405571 405439 456015 459409 735789 772518 39.85 67.5 1
09:09:42 2023-10-13 381757 378867 94936 90951 144754 151828 156008 155056 117050 115530 123382 127853 141372 143392 400250 430432 1254310 1236237 479124 501101 132386 114715 132990 129509 150739 144230 141765 142182 90038 91448 312268 266172 766850 770568 236710 234208 299655 302021 354441 344408 369704 372538 391055 397706 373905 416938 902708 941347 583046 492049 321800 317408 370002 369799 388020 393817 405571 405403 458824 457330 740088 774860 39.85 67.5 1
09:09:44 2023-10-13 378903 379051 95001 91017 144816 149190 156295 154807 117245 115703 123956 127561 142389 143901 400141 427734 1257877 1249006 482116 500175 129182 114715 131062 129509 150563 144330 141765 138691 90006 91448 299194 265420 769782 767122 239544 234466 299166 303652 352320 345445 369560 373656 392225 396211 374239 414412 901429 950057 584436 492470 322256 314511 372657 369206 391319 392923 405571 407841 455863 459409 737990 774361 39.85 67.5 1
09:09:45 2023-10-13 378934 379060 94875 91012 144888 149347 156043 155056 116928 115630 123349 127588 141773 143358 399649 430535 1254347 1237998 479169 501455 132437 114715 130879 129513 148445 144637 141799 142178 89882 91448 301088 266172 767955 770387 238866 234208 300913 302056 354441 343339 369560 373061 391055 397706 371967 414520 902432 937565 579745 492434 322256 315021 370002 369871 388020 395055 404996 405403 459261 457079 737695 776768 39.85 67.5 1
09:09:46 2023-10-13 378565 378984 95197 90885 145248 149452 156627 154669 117450 115497 123533 127588 141796 142894 400889 428902 1256749 1247303 484628 500357 132621 115169 130992 129509 149035 144326 141962 142216 90006 91448 298403 265984 772920 766038 237444 234967 299166 303901 356229 345481 369560 373097 393436 396523 374239 416670 901223 952006 583046 492470 322942 315802 372657 369799 391319 392614 404709 407877 456504 459409 738082 773688 39.85 67.5 1
09:09:47 2023-10-13 383169 379051 95102 90918 145393 148931 156836 154309 117317 115517 123448 127588 142075 143126 400889 432362 1244244 1233603 488068 501419 132501 114715 130818 130447 149138 144964 140687 138786 90031 91601 299549 266928 763256 774768 238934 234828 300452 304293 354122 344337 369524 373998 393703 396453 373012 414484 897093 944611 586347 486616 322942 315802 372920 369835 390215 396569 403454 407841 459225 457330 744675 774200 39.85 67.5 1
09:09:48 2023-10-13 378261 379051 95033 91128 145236 149243 156478 154665 117089 115372 123382 127452 141796 143092 400250 427876 1252495 1246416 485144 501064 132467 114715 130879 129598 150669 144296 140498 142182 89849 91448 301088 265796 767567 765965 239273 234898 300566 303616 353343 345410 368377 374829 394231 396488 374204 414048 899868 951970 585579 492361 323172 315802 372620 369727 391319 393798 403168 407805 457146 459373 740088 772518 39.85 67.5 1
09:09:49 2023-10-13 383060 379047 95162 90918 145188 148651 157020 154274 117446 114830 123685 127107 142389 142624 399923 433350 1245604 1234834 486678 500139 129019 114616 131354 129865 150669 144296 141893 142380 89973 91661 312268 266172 767779 772573 236310 234932 301199 305506 353343 344337 369560 373616 393954 396175 372715 414520 897459 943348 584436 486616 323172 315622 372920 369835 390215 394678 403454 407841 460126 457330 741640 774200 39.85 67.5 1
09:09:50 2023-10-13 378384 378794 95006 90951 144880 149452 156295 155022 117160 115564 123382 127588 141763 143358 400250 427841 1259429 1248192 479657 500357 132570 114715 131062 129509 150739 144330 142061 142182 90129 91448 301049 265526 767941 769296 237041 233487 301467 302977 355958 345445 369488 373061 391019 395898 374204 417557 902068 951155 584436 493866 322028 314986 373443 369466 391872 393507 405858 407805 455791 459791 736311 775503 39.85 67.5 1
09:09:51 2023-10-13 384508 378803 93452 91260 145087 149228 155810 155169 117117 115464 123619 127629 142804 142957 399931 428779 1245127 1238362 484947 501028 132467 114715 130879 129687 148930 144330 141893 142182 90006 91448 304747 265232 764423 770532 238697 234932 300877 303901 353060 344372 369596 373616 393365 395898 373012 414484 897459 942905 584436 486616 322942 315802 373183 369799 388020 396871 403776 408742 457862 457330 742764 773651 39.85 67.5 1
09:09:52 2023-10-13 380887 379056 95006 90984 144820 149557 156191 155056 117193 115564 123415 127588 141595 143413 400213 432720 1254075 1239762 481853 501455 132621 114715 130879 129602 148615 145039 140644 138665 90089 91538 299198 266739 783919 770350 238866 234793 299479 302763 357671 345799 369632 372467 391055 397423 376328 420052 903718 942013 581656 494215 322256 315021 371827 369799 388020 393782 404996 405367 457182 457066 737990 774824 39.85 67.5 1
09:09:53 2023-10-13 382827 379051 95128 90951 145359 149068 156995 154630 117251 115484 123500 127588 141763 143191 400250 432326 1245127 1233529 485929 500357 132467 114748 130971 129865 150460 144364 141893 142414 89849 91448 295794 266846 762750 772573 236274 234932 297773 303865 356498 343374 369560 373616 394616 396523 373048 418821 898768 943348 586868 486652 323172 315802 373333 369871 390215 394989 403813 408417 459908 459144 740261 774787 39.85 67.5 1
09:09:54 2023-10-13 378925 379051 94968 90988 145170 149452 156260 155056 116894 115564 123382 127588 141372 143435 399959 435005 1257541 1239687 481742 500919 132318 115315 130488 130480 148515 144898 141626 142613 90006 91448 302032 266550 758824 771479 237006 234535 299585 303740 357509 346288 371759 372467 391019 397670 374204 417527 902432 940681 580713 491629 322028 315462 370002 369799 388020 394127 405571 405367 457218 456973 740088 774824 39.85 67.5 1
09:09:55 2023-10-13 384820 378948 95039 90979 145671 149452 156295 154807 117251 115564 123382 127765 141696 143324 400250 427134 1250443 1237117 483225 500796 132604 114715 131062 129598 150739 144296 142026 142228 90162 91448 298403 264670 788724 771657 236274 234967 302632 302941 354989 345168 369632 373352 392225 395863 374168 416901 898131 944941 579894 486616 322942 315802 372920 368579 390215 395231 403490 407805 454512 457330 741908 773066 39.85 67.5 1
09:09:56 2023-10-13 381268 378835 93582 91287 145120 149449 156156 155169 117273 115849 123652 127751 141662 143291 399786 430396 1257021 1238879 480827 500773 132621 114715 130971 129687 150494 144330 140560 142410 90006 91448 301088 267482 768943 772026 237041 234243 301339 302445 356750 343374 369596 372764 391604 397706 373048 418821 903990 943348 581656 492397 321991 315462 369785 369799 390215 393472 404996 405403 458507 456972 737953 774824 39.85 67.5 1
09:09:57 2023-10-13 381978 378482 95162 90918 145390 148271 156910 154167 117284 114830 123752 127134 141997 142230 400286 433007 1245127 1233048 486039 501064 132375 114748 130697 129776 148515 144330 141696 142414 89816 91574 298263 267159 778562 772026 236310 234769 297738 303013 354974 344372 369560 373616 394267 397985 372454 414448 897459 943348 578865 486652 322104 315802 371696 371709 390861 396871 401205 405367 459800 457937 746989 774639 39.85 67.5 1
09:09:58 2023-10-13 378781 378912 94968 90951 144649 151899 156330 155056 117212 115597 123467 127554 141763 143358 399649 432944 1257914 1239200 482538 501541 132437 114748 130536 129869 148134 144938 141593 139550 89660 91827 301088 267686 755587 768208 236640 234932 301090 302729 356578 345168 368672 371945 392225 400085 373048 413720 901753 947725 580713 491282 322714 314986 370002 372000 392426 393507 403813 405403 459944 460057 737990 777064 39.85 67.5 1
09:09:59 2023-10-13 382176 378518 94997 90984 144654 149347 155914 155056 117251 115484 123515 127588 141829 142894 400286 429791 1255752 1242302 486678 500175 129182 114649 130992 129687 149243 144727 142185 138628 90031 91448 298403 266657 769303 768208 238022 235813 298677 304387 356750 345445 369727 372525 393400 396558 374168 415007 899943 951970 589807 488974 322140 315802 371646 369763 390957 394678 401387 405439 457218 459109 741908 774200 39.85 67.5 1
09:10:00 2023-10-13 381367 378803 93161 91356 144275 152244 155411 155341 116894 115564 123448 127588 141372 143225 399649 429791 1263567 1239237 478445 500357 132501 114682 130971 129509 150739 144296 141927 142112 90006 91448 298263 266357 768404 768208 236274 234769 302694 301068 356750 346522 369228 373880 389853 398299 375892 416261 903990 953999 583046 486688 322677 316672 369677 368910 389791 394092 404996 404724 455471 459733 740088 774824 39.85 67.5 1
09:10:01 2023-10-13 385055 379051 95105 91287 145887 149066 156379 155065 117150 115690 123619 127663 142193 143155 400068 428578 1252222 1237117 483186 501541 129360 114550 131507 129828 149311 143828 142195 141961 90162 91571 299428 265796 775348 770387 235945 234932 299130 302481 352320 346522 369632 372825 391998 396488 376192 416901 898841 946350 579208 488974 322942 315802 370002 367507 390215 395301 403168 405403 454441 458404 746077 771934 39.85 67.5 1
09:10:02 2023-10-13 382269 378574 94997 91017 145154 149741 156260 155238 116928 115597 123230 127765 141595 143750 399649 427912 1259877 1246416 479464 500320 129186 114682 131062 129602 149103 144536 142001 142018 90162 91448 298275 265420 779803 770387 236310 234011 300988 302941 353343 346208 369560 372467 390435 395898 375328 414448 902432 952502 570428 492361 321707 315938 372095 368651 392040 396907 405962 409527 454334 459229 735084 773504 39.85 67.5 1
09:10:03 2023-10-13 384269 378907 93452 91102 145218 149661 156295 155199 117193 115597 123737 127738 141729 143324 400250 427805 1246800 1237117 482503 499931 132351 114715 130879 129598 150529 144330 142026 142182 90067 91448 298403 264670 765532 770532 236274 234932 299585 302656 355725 344890 369596 373088 392225 395863 373048 417885 896824 944274 579208 486652 322942 314986 373183 369763 390215 394989 403813 408417 456825 457366 740298 773688 39.85 67.5 1
09:10:04 2023-10-13 378713 379047 95001 90984 145377 149452 156260 155056 117170 115564 123330 127588 141987 143358 399649 431681 1254347 1241903 481326 500066 129271 114649 130957 129954 149802 144697 142185 138786 90064 91442 299198 266172 780605 769841 237041 234243 301869 304208 354406 343339 369488 373026 394123 397600 372489 414484 905453 942905 581135 492397 322714 315021 370002 372000 390215 394499 404996 405403 459944 457366 737953 777064 39.85 67.5 1
09:10:05 2023-10-13 382905 378522 94973 90951 144782 149136 156275 154807 117170 114863 123567 127377 142095 142525 399967 433079 1245127 1229118 488406 501455 132317 114748 130697 129687 150564 144699 141840 142449 89882 91448 299199 267307 759666 770387 236274 235729 301777 302516 355543 344408 369524 371092 394025 399804 373607 414448 900116 943513 591217 486652 322140 315802 372657 372000 390766 394127 401387 407841 458255 458046 747173 774324 39.85 67.5 1
09:10:06 2023-10-13 378970 379047 94932 90984 144786 149310 156488 155065 117212 115783 123619 127751 142193 143155 400104 433012 1256873 1240570 481973 501064 132214 115302 130561 129865 148166 145073 141528 142548 89693 91701 299198 267686 769805 768208 236345 234769 299585 302481 356351 344890 368377 371945 392225 400085 373048 413720 902432 948431 583046 490935 322714 314986 370002 372000 389791 393507 404422 405403 459944 460057 739563 777616 39.85 67.5 1
09:10:07 2023-10-13 385344 378784 94932 91017 144754 151828 156260 155056 116928 115597 123349 127588 141763 143358 399649 432362 1249760 1229567 481105 501455 132529 114682 130879 129687 148619 144249 141808 142216 89849 91574 298403 267307 762836 771693 236847 235002 299620 302880 355543 345203 369524 372036 391055 398928 374204 414412 901865 942013 578351 487588 322942 318451 370002 369835 391319 396479 403197 407672 460959 459121 743450 776953 39.85 67.5 1
09:10:08 2023-10-13 381818 378984 93194 91453 144583 150185 155584 155376 116667 115949 123197 127942 141812 144021 399649 427169 1262634 1242838 478151 501664 132638 114715 131062 129598 151053 144130 140560 141984 90162 91448 299549 265984 766380 768208 238596 234932 302193 303850 353909 346522 369524 371353 389853 396558 376192 414412 903990 946615 591217 489441 322256 316929 370002 368651 392149 396871 405858 405331 454512 460057 737444 774860 39.85 67.5 1
09:10:09 2023-10-13 381171 379051 94902 91017 144786 149276 156260 155307 116928 115597 123349 127942 141899 143901 399649 430432 1254347 1237117 477350 501101 132501 114715 130971 129776 150634 144364 142008 142182 90006 91448 299199 266550 769063 772026 236841 234243 300531 302481 354441 345203 371497 373358 391019 398299 374204 420090 903806 943618 578865 490364 322714 316788 369929 369655 390106 396338 405748 408363 458751 457330 740591 775503 39.85 67.5 1
09:10:10 2023-10-13 381783 378835 94968 90984 144786 149276 156260 155199 117150 115597 123264 127588 141605 143901 399685 427205 1258056 1246416 479804 501101 132570 114715 133244 129509 150808 144330 142096 142083 90162 91385 312268 264670 771134 769841 236841 233522 301416 302977 353343 346244 369524 373061 391019 396488 375328 414412 901149 952502 584436 493131 321800 315973 372657 369206 391872 394713 406146 407805 457020 459733 736870 773688 39.85 67.5 1
09:10:11 2023-10-13 383424 379042 95031 91017 144828 149766 156191 155341 117326 115816 123737 127738 142050 142970 400707 427810 1250406 1236968 484290 500175 132806 114715 130971 129691 148895 144637 138782 142661 90162 91448 309441 264670 779618 774768 238191 234967 299585 303901 352320 344926 369704 371684 392261 396488 374168 417527 897167 946310 585825 486580 323172 315021 370002 368651 390766 395889 403813 405439 456052 457402 746114 773259 39.85 67.5 1
09:10:12 2023-10-13 378867 379051 95031 91017 145157 151793 156018 155056 116928 115564 123415 127588 142075 143259 400250 427205 1254347 1248192 481594 500357 132535 114682 131062 129687 150773 144364 140560 142182 89882 91385 298403 265420 769662 767122 239273 234243 301582 303013 353343 345481 369560 373061 393400 396523 374239 414412 899868 951155 579208 492434 322714 315802 372657 369763 391319 395068 404996 407841 458824 459805 737778 775503 39.85 67.5 1
09:10:13 2023-10-13 382124 378943 95271 90885 145729 149452 156990 154884 117312 115690 123619 127588 141796 143358 400286 432717 1245090 1235358 485929 500393 132317 115348 131171 129687 150599 144398 141962 142216 90067 91448 312268 266172 763980 772026 236145 234967 299605 303937 354441 344372 369596 371389 394616 397670 373048 414484 897496 942013 584436 486688 323172 315364 373183 369907 390215 394713 403205 407841 460779 458404 743854 774824 39.85 67.5 1
09:10:14 2023-10-13 378903 379051 95039 90984 145359 149243 156692 154699 117203 114896 123533 127499 141829 142928 400889 430129 1253458 1245530 485621 500003 132501 114715 133024 129598 150808 144330 141962 142117 90162 91448 312268 265984 769423 767122 236710 235002 300240 303652 353909 345516 367858 373026 394616 396558 374239 413138 900790 956486 580266 493863 324091 315550 373147 369655 392426 395791 402985 407696 458677 459949 741141 773651 39.85 67.5 1
09:10:15 2023-10-13 382269 378522 93582 90885 145180 148998 156801 154807 117317 114896 123956 127242 141997 142028 400250 433079 1245127 1230028 487022 500357 132283 114748 130788 129776 150494 144699 141696 142414 89882 91574 301088 266928 771178 770387 236310 235729 298225 302729 355543 344926 369560 371092 394302 398928 373048 414448 900116 942843 583046 489441 321651 315740 372920 371737 390215 394713 402598 407877 459981 458727 744983 775503 39.85 67.5 1
09:10:16 2023-10-13 378650 379047 95035 91426 144786 149276 156548 155100 116928 115630 123822 127772 142389 144300 400597 432683 1254237 1239724 482427 501273 132444 115348 130523 130043 148411 144833 141696 142484 89882 91661 300718 266928 758158 770387 237041 234605 299514 302941 354974 343409 369524 373061 392225 398299 371967 414448 903990 942905 589807 492434 322714 317553 370002 372000 390215 393507 404996 405439 458901 458046 737953 777064 39.85 67.5 1
09:10:17 2023-10-13 382286 378780 95031 90988 145218 148790 156801 154699 117193 115597 123315 127588 141899 143801 400286 431074 1244855 1235358 485585 501101 132340 114715 130697 129687 150494 144364 141730 142251 89882 91574 301088 266468 762365 770568 236310 234769 299605 303901 357003 343409 369596 371353 394616 396558 373083 418858 898804 937565 583046 486688 323172 315802 373443 372000 390215 395025 403205 408742 459944 458462 746432 776609 39.85 67.5 1
09:10:18 2023-10-13 381162 378839 95197 91294 145420 149765 156518 155169 117427 115849 123718 127874 141796 143225 399967 433165 1254347 1241036 482538 501541 132253 115335 130480 130939 148172 145039 141658 139550 89882 91637 301088 266739 763066 770387 237242 234605 299655 302729 354476 343374 369560 373061 391998 398299 371932 414448 902708 937565 588398 492434 322256 315021 370002 372000 390215 392958 404996 405439 459981 457402 737430 776512 39.85 67.5 1
09:10:19 2023-10-13 381999 378522 95035 91017 145403 151793 156582 154807 117284 114863 123718 127289 141796 142297 400286 433079 1245127 1230028 486185 501101 132621 114748 130879 129865 148619 144727 141962 142251 89882 91637 298403 266928 759922 770387 236310 235729 298225 302977 356078 344408 369596 370798 393990 398928 373083 414484 899943 937529 568710 489979 325013 315658 369821 371746 391319 394849 401205 405331 459800 459229 745672 777064 39.85 67.5 1
09:10:20 2023-10-13 382360 378784 94936 90984 144922 149835 156414 155307 116928 115597 123500 127765 142054 143291 400004 433079 1256275 1238287 481822 501455 132351 114715 131062 129776 150634 144398 141927 142251 89882 91574 299549 268447 766018 768208 236345 235002 301090 301702 356614 346001 368412 371910 392261 400120 374275 413174 901353 948468 559822 490205 322942 315462 368565 369907 390647 394127 404422 404154 459261 459805 740088 777064 39.85 67.5 1
09:10:21 2023-10-13 385418 379056 94875 91426 144782 149311 156186 155341 116928 115630 123382 127853 141997 143901 399931 431753 1252074 1227818 477616 501101 132386 114715 130879 130139 150563 144398 141765 142216 90038 91448 301088 266739 766371 772573 235545 234967 300566 301562 357003 348253 369344 371782 391976 399978 374097 414340 901282 946024 584436 488590 324091 315938 370002 369871 391319 396943 402378 405295 459548 458691 747173 777717 39.85 67.5 1
09:10:22 2023-10-13 383451 379047 94932 90984 144786 149939 156008 155341 117217 115597 123448 127765 141997 144049 400213 430094 1263567 1241865 479804 502962 129182 114715 131062 129865 150983 144330 142061 139226 90129 91574 298263 266739 778197 768208 236310 235401 300952 301491 355223 347288 369228 374144 393853 399488 376457 414340 903990 953852 586347 489405 323172 316894 369966 369170 392426 394092 404385 404724 455791 459013 738462 774824 39.85 67.5 1
09:10:23 2023-10-13 384872 378794 93582 91287 145285 149871 156423 155065 117150 115736 123652 127717 142016 143248 400032 425937 1252495 1237117 484453 501273 129453 114682 131337 129335 149311 144436 138731 142169 89973 91448 301088 266583 772347 771479 235910 234967 302009 302906 353343 347532 369632 373088 392225 396488 376457 418784 899757 947019 583321 488974 323619 315427 371877 368615 391319 396444 403740 405439 454405 458403 746040 772481 39.85 67.5 1
09:10:24 2023-10-13 378420 379047 94997 90984 144888 149452 156513 155272 117136 115564 123382 127588 141562 143324 400213 427505 1259703 1249080 481169 501455 132512 114715 131062 129598 150983 144330 142091 142147 90067 91448 301088 265379 769750 769296 237575 234174 301303 303865 353874 346487 369560 374181 392225 396488 375328 417223 902708 952502 591217 493866 322183 318451 373611 369438 392317 396556 406146 408922 456682 459624 736649 774399 39.85 67.5 1
09:10:25 2023-10-13 383205 378659 95137 91393 145278 151996 156513 155065 117150 115564 123567 127588 141763 143358 400250 428973 1245127 1237117 485293 500320 132467 114715 131062 129865 150739 144364 141893 142414 90067 91637 301049 265796 765778 772238 236274 234967 299620 304793 353343 344890 369632 374144 393990 396488 373607 417822 898768 944274 575952 489405 323623 315802 373711 369871 390215 395266 404385 409031 458543 458010 742764 774787 39.85 67.5 1
09:10:26 2023-10-13 378673 378477 95068 90984 145575 149452 156766 154807 117284 115372 123685 127499 141796 142861 400250 429210 1253421 1242838 486112 501064 132621 114682 130971 129691 148410 144637 142147 142212 90129 91448 301088 265984 767836 765965 236274 235002 298642 303865 354441 345965 370289 374071 394329 398016 377396 416446 899646 955882 570428 491760 323766 315766 372620 369763 392426 393472 402561 407805 458399 460057 741115 774200 39.85 67.5 1
09:10:27 2023-10-13 381906 378790 93452 90984 144922 149452 156513 155056 117293 114896 123482 127588 141763 142894 400250 433043 1248668 1229567 486112 501810 132621 115222 130879 129687 148931 144727 141966 142285 90006 91701 298403 267414 761835 770387 235945 236093 300452 303740 358523 345410 369560 372036 393436 400085 373870 418188 901223 937565 584436 487588 322665 315802 369736 372000 391319 395266 401314 405367 459944 459467 745217 777064 39.85 67.5 1
09:10:28 2023-10-13 381816 379051 93448 91228 145115 149660 156414 155061 117117 115497 123415 127486 142132 143257 396587 431537 1261665 1239762 477616 501064 129182 114649 131062 129687 150704 144398 141962 142182 90064 91448 299549 267307 770326 767665 238191 234769 301303 302990 356043 347044 369228 374144 390745 398893 375892 414340 903990 951155 582524 489441 323172 316416 369966 369466 390373 396241 403813 405009 455827 460057 741141 774824 39.85 67.5 1
09:10:29 2023-10-13 383153 379051 94968 90984 144816 149520 156260 155307 116894 115756 123230 127942 142607 144200 400213 430396 1254310 1233566 479716 501064 132501 114682 130971 129687 150704 144330 141893 142182 89882 91448 301088 266172 766850 772026 238528 234208 300495 302021 354441 345445 371796 372467 391568 398263 374204 418117 903349 941347 574581 490898 322256 315938 370002 369510 387731 396619 405962 405331 458076 456830 741067 774639 39.85 67.5 1
09:10:30 2023-10-13 380421 378912 93452 91323 145120 149627 156657 154988 117284 115564 123889 127663 141918 143413 400250 427925 1259370 1247523 484555 501101 132478 114715 131062 129687 150739 144330 141962 142182 90067 91574 298403 266468 772317 766001 237041 234967 298677 303865 356750 345965 368968 373097 394302 396558 374204 416298 901429 954735 585579 492434 321651 315802 373297 369799 391872 392888 403490 407841 457182 459791 740181 773688 39.85 67.5 1
09:10:31 2023-10-13 381135 379047 95035 90984 144922 149452 156295 155056 117193 115564 123297 127588 141763 143225 399048 433079 1259429 1238283 481105 501810 132621 114748 130971 129865 148375 144364 141893 142449 89816 91701 301088 268175 757470 767665 236310 234932 301339 302481 356365 345965 368412 371874 392225 400397 377396 416667 903806 950336 581656 492460 323172 317589 369591 371818 393538 394057 404672 405331 459981 457789 740540 777064 39.85 67.5 1
09:10:32 2023-10-13 385058 378789 95006 90951 146053 149171 156622 154807 117251 115564 123482 127588 141997 142957 400250 430396 1252495 1238879 484321 501455 132535 114715 130971 129687 150634 144364 142026 142216 89849 91448 301088 266172 763912 769296 235910 235694 299340 302941 354441 347532 369228 372825 393400 397706 376457 414012 898804 951155 583914 488974 321687 315802 370002 369799 390957 395854 402525 405439 455827 460057 747173 773651 39.85 67.5 1
09:10:33 2023-10-13 381636 379051 94800 91489 144749 152287 156008 155376 116780 115949 123079 130165 141773 144058 399048 427169 1261702 1241918 478445 500320 129182 114682 131062 129598 149243 144326 142195 141984 90129 91448 298403 265796 771423 769910 238793 234758 301339 303955 356750 347181 369416 374144 390877 396382 376313 414412 905080 946579 575952 491760 322256 316894 370002 369206 391872 394713 406110 405367 455791 460057 735895 774824 39.85 67.5 1
09:10:34 2023-10-13 383677 379051 95001 90984 144922 149347 156260 155056 117160 115564 123415 127588 141796 143358 399931 426539 1250170 1237117 482538 499931 129271 114715 131062 129687 151018 144364 142160 141949 90195 91448 298275 264296 772729 772573 236310 234967 301303 302941 355689 345481 371796 373616 392261 395863 375328 419141 899155 945681 584436 486580 323172 315462 373183 369170 390215 395889 403483 410732 458824 458081 747321 772371 39.85 67.5 1
09:10:35 2023-10-13 381010 378975 93194 91323 145218 149870 156339 155341 117056 115597 123448 127853 141974 143731 400852 430396 1254347 1238879 479546 501309 132604 114748 131062 129865 150773 144799 140560 142414 90067 91574 298263 266550 767209 772573 239273 234570 302270 302941 355508 344408 371796 373061 391914 398578 373607 416938 903718 942013 581656 492361 322256 315903 370002 369799 388020 395042 405858 405403 457862 457330 737995 774860 39.85 67.5 1
09:10:36 2023-10-13 381986 378522 95134 90859 146277 149140 156985 154309 117479 114863 123515 127201 142358 142213 400250 432461 1243288 1233529 488068 501455 132529 114748 130879 129869 148445 145039 140462 142579 89849 91637 301088 266928 765049 772026 238596 235002 300240 303865 355508 344890 369596 371910 395485 398893 373607 414484 899535 943128 579208 491410 324551 315766 372620 372416 391282 396533 401773 407660 459944 458727 747210 774860 39.85 67.5 1
09:10:37 2023-10-13 378686 378939 94997 90988 144931 149684 156260 154841 117150 115564 123415 127588 141763 143358 399048 433079 1257914 1239200 482538 501810 132340 114748 130805 129865 150704 144833 141927 142553 89882 91827 298403 268447 768632 768208 237041 235002 299655 302941 356650 345445 368932 372764 392261 400999 373643 414048 903990 948431 583046 491665 322942 317329 370002 372000 390921 394092 404709 405475 461434 457979 738082 777064 39.85 67.5 1
09:10:38 2023-10-13 385601 378767 94940 90984 144914 152137 156295 155307 117251 115630 123382 127853 141796 143358 399048 432362 1250443 1227818 482503 501810 132409 114715 130879 129776 150599 144364 141962 142449 90067 91701 297922 267307 767010 772820 238022 236013 300740 302444 356365 345823 369452 373052 392083 400540 375149 418597 902561 942905 584436 488280 321687 318646 369893 369871 391872 396514 403490 405331 461434 459733 747210 777064 39.85 67.5 1
09:10:39 2023-10-13 381730 379065 94841 91254 144715 150009 155757 155376 116928 115756 123264 127765 141997 143901 399048 427876 1263567 1241955 477278 501810 132621 114715 131062 129598 148895 144364 142061 142216 90067 91448 301049 266172 777399 768208 236345 234967 301445 301104 354476 347532 369524 372241 390435 398613 376492 414412 903990 952759 584436 489441 322942 316965 370002 369206 389791 394713 405283 405045 458824 459877 739867 776384 39.85 67.5 1
09:10:40 2023-10-13 385331 378939 95197 91294 145222 149765 156592 155173 117117 115497 123382 127765 141796 143358 399967 427562 1254004 1237117 483222 501101 129453 114583 131612 129513 149346 144536 142359 142070 90162 91385 297922 265420 775187 772026 236274 235002 299620 302941 353343 347324 371759 373088 392225 396488 376528 418153 899794 947019 583321 488974 321426 318414 371832 368910 391042 396166 403776 405439 457814 458727 746114 772555 39.85 67.5 1
09:10:41 2023-10-13 382306 379056 94902 91017 144914 151934 156295 155065 116928 115630 123349 127765 141763 143392 399967 428845 1259914 1248192 479804 500357 132638 114715 133245 129687 149243 144249 142096 141984 90162 91448 298403 265044 773643 769841 236345 234208 300777 302977 353343 346522 369524 373026 391019 396488 375892 414448 903792 952957 584436 492142 322256 318901 373147 369062 392149 396943 406110 405331 458641 459877 735826 773688 39.85 67.5 1
09:10:42 2023-10-13 382260 378513 93578 91323 145354 149452 156260 155056 117170 115564 123770 127751 141796 143259 400286 427209 1245127 1237117 482951 499967 132529 114715 130971 129598 150529 144347 141927 142216 90006 91448 314515 265044 763543 770568 236310 234967 301339 304400 353308 344890 369668 371648 393713 396488 373607 416901 897167 943796 584436 486652 323172 314951 373711 369871 390215 394989 403813 409031 458543 457366 744148 774361 39.85 67.5 1
09:10:43 2023-10-13 380191 379056 95006 91220 145526 150222 156801 154699 117284 115484 123533 127588 142429 142894 400286 427841 1254347 1246416 485351 500357 132478 114682 130879 129687 150773 144330 141927 142216 89882 91448 301088 265420 763807 765965 236876 234967 300561 305714 356750 348253 369308 373847 392945 396382 375185 418300 901282 951600 583046 493480 321800 315462 372095 369206 392353 396943 406146 407805 457020 460057 736801 773297 39.85 67.5 1
09:10:44 2023-10-13 382412 378513 94870 91017 144888 151899 156548 155091 116928 115597 123467 127588 141796 143225 400286 427881 1245127 1236237 482167 499967 132501 114715 131031 129776 150599 144364 141962 142414 90100 91448 299549 265420 766744 772026 236310 234967 300877 304614 353874 344408 369632 371353 394580 396488 373048 416901 897167 937565 584436 486652 323172 315802 373183 369907 390215 395266 403813 409031 459261 458404 743154 776609 39.85 67.5 1
09:10:45 2023-10-13 380191 378522 95158 90988 145526 149243 156801 154807 117284 114896 123415 127499 142528 142894 400250 429152 1254310 1246416 485278 501101 132621 114682 130971 129687 149346 144782 140560 138881 90184 91475 298847 266172 768673 765855 236936 235554 300986 304185 354406 345445 368412 373061 394580 397423 375149 413756 901429 954735 578876 491904 322140 315658 372920 369835 391872 392923 403168 408417 460126 460057 738462 773651 39.85 67.5 1
09:10:46 2023-10-13 382031 378522 95006 91226 145188 148998 156692 155056 117284 114863 123533 127377 141997 142230 399967 433079 1245127 1231777 488059 501810 132283 114748 130879 129865 150529 144833 141829 142449 89882 91637 301088 267307 759280 771479 236310 236058 298677 302941 356328 345203 369596 371092 394580 399804 373607 414484 900790 942843 583046 491061 324551 315658 373374 372271 391319 395160 402130 408597 461360 458189 747025 776572 39.85 67.5 1
09:10:47 2023-10-13 378903 378780 94965 91017 144816 149414 156379 155022 116894 115597 123146 127588 141997 143155 399967 433296 1257021 1239237 481445 501101 132283 115335 130697 129954 150460 144868 141696 142355 89788 91827 297922 267686 754575 768208 236675 234967 299620 302941 356614 345445 368412 372503 392261 400718 373643 413720 902708 948468 584436 490935 323172 315730 370002 372000 390647 393782 404422 405439 460779 457979 739563 777064 39.85 67.5 1
09:10:48 2023-10-13 385596 379051 94932 91017 144888 151969 156152 155199 116928 115597 123264 127765 141372 143291 399085 432362 1250720 1229567 480390 501810 132317 114715 132805 129776 150598 144364 141962 142216 89915 91448 298403 266928 767625 772238 235580 235002 302057 303310 356043 348253 369344 371782 392874 399942 374061 414340 901001 944685 579208 488244 324551 315903 370002 372000 391319 396479 402269 408363 459908 459409 747210 777064 39.85 67.5 1
09:10:49 2023-10-13 381548 379051 95006 91017 144880 152040 156043 155056 116961 115597 123264 127588 141172 143358 399085 429489 1262634 1241036 481021 501810 132570 114715 131062 129687 150563 144330 138426 142182 90038 91448 298403 266172 764809 768208 238596 235002 301234 302880 355258 347288 369524 373734 390745 399804 376457 414412 903718 946579 579208 486688 323172 316929 370002 369206 390647 396605 404422 404760 455791 457979 737127 774860 39.85 67.5 1
09:10:50 2023-10-13 382072 379051 94936 91300 144888 151828 156018 155199 116928 115597 123197 127588 141372 143358 399085 430432 1254347 1236237 479620 500393 132501 114682 130879 129598 150529 144398 140302 138786 90122 91501 299198 266702 764811 772573 239273 234466 302156 302763 354867 345026 371759 374035 391055 398613 374204 417899 904361 942013 583046 492049 322256 318487 370002 369835 388020 397038 405858 405439 457218 457366 737990 774860 39.85 67.5 1
09:10:51 2023-10-13 378297 379051 95035 90984 145079 149172 156801 154841 116928 115405 123533 127588 141899 143702 399085 427541 1254347 1246416 483913 500357 132535 114715 131062 129687 150668 144330 141962 142182 89882 91448 297922 265420 767567 766038 237444 234967 298712 303901 353378 345965 369596 373061 393436 396523 374239 414448 900790 953351 581351 493167 322942 315586 373111 369510 391799 395091 403666 408308 458714 459265 739978 772371 39.85 67.5 1
09:10:52 2023-10-13 382630 378071 95100 90753 145629 149035 156726 154069 117441 114797 123752 127134 141829 145573 399649 432339 1245127 1232689 487986 500357 132437 114748 130697 129869 148375 145039 141950 142571 89849 91574 298263 266739 758510 770387 236310 235330 298225 302977 355543 344926 369596 371684 394616 398928 373083 414484 898479 943513 575095 486652 321651 315292 372920 372000 390215 395301 403527 408779 460053 458727 743854 774399 39.85 67.5 1
09:10:53 2023-10-13 378830 378522 95035 90984 145385 149243 156692 154841 117203 114896 123415 127411 141763 142500 400286 429854 1253458 1242875 486494 501101 132437 114715 131062 129691 148617 144637 141992 142376 89849 91448 298263 265420 763807 766038 236345 235002 298712 303013 354441 345481 367858 374633 394365 398051 377396 416187 899007 956831 579208 491760 324551 317589 372620 369799 391506 393507 402598 407841 457969 460057 741676 774399 39.85 67.5 1
09:10:54 2023-10-13 381978 378518 93190 91294 144956 151934 156330 154846 116928 115405 123382 127588 141763 142894 399685 432759 1245127 1227818 484737 501455 132437 114682 130879 129776 148619 144650 141752 142216 89849 91574 298403 267496 762371 770387 235580 236093 299620 303740 356328 345445 369632 372036 393748 400085 374168 414448 901223 937565 586347 487588 322629 318001 370002 369907 391319 395925 401387 405367 459656 459409 744725 777064 39.85 67.5 1
09:10:55 2023-10-13 383967 378518 94940 90984 144918 151793 156330 155091 117170 115484 123415 127499 141339 142894 400286 425340 1249797 1237117 483225 501101 129360 114649 133407 132677 151087 143862 142427 141915 90195 91249 312268 264487 781416 771879 238191 234863 301412 302550 355743 346309 371578 373807 393053 395863 376156 417490 900079 948637 579208 488974 323172 315658 372095 368882 390766 395854 403776 405439 455979 458010 744983 772481 39.85 67.5 1
09:10:56 2023-10-13 381171 378784 93194 90984 144786 149590 156260 155134 116894 115564 123264 127588 141907 143901 399048 430058 1253384 1237117 481580 501064 132621 114682 130971 129687 150704 144181 141939 142345 90006 91448 312268 266172 767836 770387 237006 234208 299620 302445 354441 344337 369596 373918 392154 398578 373012 417490 903990 940764 586347 491336 322256 315973 370002 369799 387731 396943 405925 408907 459254 457187 741631 776534 39.85 67.5 1
09:10:57 2023-10-13 382233 378477 95166 90951 145437 149140 156950 154665 117251 114896 123604 127466 141854 142772 400250 432420 1243288 1236484 488489 500773 129186 115315 130866 130048 148271 145039 142276 138856 90031 91568 299198 266550 779879 772573 236310 234967 300307 306088 354903 344337 369560 371648 394580 398122 373572 414484 897804 942843 584436 486616 323172 316113 373183 369871 390215 395231 403813 409031 459225 457330 742202 774361 39.85 67.5 1
09:10:58 2023-10-13 380731 378789 95001 91267 144718 149976 156295 154996 116894 115564 123382 127588 141658 142927 399048 432719 1254310 1238879 480354 500320 132437 115222 130571 129869 148237 145039 141696 142509 89849 91448 297922 266172 760934 770387 237041 234570 299620 302693 354441 343374 369524 373061 392225 398016 375685 418858 903732 944648 581656 491867 322714 317820 372058 371818 390106 395827 405283 405439 461434 458368 739210 777064 39.85 67.5 1
09:10:59 2023-10-13 378216 378482 95141 90951 145222 149557 156191 154665 117170 114896 123533 127377 141966 142631 399931 429188 1253384 1244607 486566 500320 132621 114715 131062 129691 148860 144637 140560 142372 90006 91448 301088 265796 769093 765965 238934 234967 298677 302977 354406 345445 367822 374144 394267 397670 374204 415302 899757 953351 579208 489478 322366 315802 372095 369763 390921 395418 402561 407805 457182 460057 740591 772518 39.85 67.5 1
09:11:00 2023-10-13 380792 379056 94907 90988 145425 149452 156260 155056 116894 115564 123382 127765 141696 143126 399649 432971 1260598 1239762 483295 501064 132501 114715 131062 129687 150704 144330 141893 142216 89973 91448 298403 267496 764705 768817 238866 235449 299479 303236 356436 346866 368788 374935 391461 399942 376277 416816 903990 950021 579208 491760 323172 316381 369373 369763 392426 396556 404202 405009 457182 460057 741238 776609 39.85 67.5 1
09:11:01 2023-10-13 384230 378513 94936 90951 144888 149452 156260 154846 116894 115564 123415 127588 141763 143092 399012 426356 1250647 1237117 483569 500320 129360 114649 131062 129420 151018 144062 142259 142013 89849 91448 295177 265984 771654 770387 236109 234967 301303 302906 353378 347288 369632 373088 392225 396488 376492 416865 900079 947055 587215 488974 323172 318146 370002 368615 391319 396479 403483 409527 457521 458439 745893 774399 39.85 67.5 1
09:11:02 2023-10-13 378686 379056 95006 90984 145526 152005 156295 154811 116894 115564 123382 127588 141696 143225 399649 428845 1257914 1249080 479657 500773 129360 115249 131162 129954 148930 144262 142219 142340 90125 91505 299198 265383 774319 768208 237373 234208 299620 303579 355994 346902 369524 373585 392261 396488 377396 417668 901429 951155 583046 493480 322256 317249 372920 369466 391595 392888 405571 408417 459475 459733 737953 772481 39.85 67.5 1
09:11:03 2023-10-13 382224 378518 95071 91205 145188 148790 156766 154523 117251 115405 123382 127499 141997 143702 399931 431377 1243288 1232652 485695 500284 132432 114715 130879 129865 150460 144364 141893 142414 89849 91574 301088 266172 765254 770387 236274 234932 297773 303865 354441 344372 369560 373880 394580 398299 373012 418560 899831 945638 584436 490364 323172 315766 373675 369691 390970 396943 403629 408886 459872 458010 742238 774361 39.85 67.5 1
09:11:04 2023-10-13 380731 378645 94968 90951 144816 149276 156260 154811 117150 115564 123415 127588 141997 142759 399048 432719 1254310 1238879 481511 500320 132054 114748 130229 129865 148101 144799 141626 142449 89849 91448 301088 266172 775316 769296 237041 234570 299585 303740 354441 343374 369524 373026 392190 397706 371932 414412 903349 942905 589807 492361 322714 318146 370002 372000 390766 393472 404996 405439 459728 458691 737953 777064 39.85 67.5 1
09:11:05 2023-10-13 383233 378495 95006 91012 144922 149452 156295 154811 117170 115564 123415 127588 141763 143225 400250 432719 1250443 1229567 484701 501064 132621 114715 130879 129513 148756 144938 141984 142575 89849 91637 299198 267307 767675 772026 237518 236248 302193 304603 358777 345823 369452 372752 392083 399907 376945 418263 899609 942869 587215 487588 322140 316634 369713 371854 391872 396514 403132 405367 459390 459949 747210 777064 39.85 67.5 1
09:11:06 2023-10-13 381119 379051 94837 91335 144745 149870 156008 154962 116894 115564 123330 127765 141763 143324 399048 427876 1263530 1241918 478445 500320 129271 114682 131062 129687 149243 144249 142160 142182 90006 91448 298403 266172 768285 767665 236310 234967 301445 302880 354974 347288 369524 371910 390435 398893 376457 414376 904436 954866 584436 489478 322714 316929 370002 368651 392426 394954 405858 405331 455827 459877 737801 776347 39.85 67.5 1
09:11:07 2023-10-13 382296 378518 94968 91364 144854 152005 156226 155341 116861 115564 123297 127942 141305 143358 399048 430058 1254347 1233566 479532 501064 132467 114715 131062 130043 149034 144829 140462 138786 90031 91538 314515 266550 764441 772573 238697 234793 302156 304066 354441 345481 371796 375732 391461 398858 374204 417822 903990 942237 585825 486580 322256 317929 370002 369835 390215 396166 405571 405367 458220 457366 738170 776609 39.85 67.5 1
09:11:08 2023-10-13 381155 379056 94940 91017 144918 152005 156295 155065 117251 115564 123448 127765 141372 143358 399649 428772 1257914 1249080 479354 500320 132570 114682 131062 129598 150983 144330 142061 142048 90006 91448 299549 265044 771287 768208 237408 234174 301339 303013 353343 346244 369560 373883 392225 396488 375328 414412 902708 951155 584436 492839 322942 317675 373147 369618 392149 396385 406146 408849 458677 459877 736686 773615 39.85 67.5 1
09:11:09 2023-10-13 378857 378518 95001 90984 144888 149347 156260 155056 116894 115564 123297 127588 142020 143688 399322 432791 1255789 1240608 482501 500528 132479 115315 131044 130972 148515 144799 141893 142449 90162 91448 312268 266172 763740 770387 237077 234570 301339 304713 355366 343374 369596 373585 392190 398578 373012 414520 903718 942905 588398 492397 322714 315938 370002 372000 390215 394057 405571 405475 460017 458691 737990 778169 39.85 67.5 1
09:11:10 2023-10-13 378564 378518 95134 90984 145389 149452 156766 154772 117284 115484 123685 127588 141757 142894 399931 429116 1254310 1246416 484934 501064 132535 114715 130971 129687 150739 144364 142206 142216 90162 91448 312268 266172 765342 766001 236841 234967 300986 303615 357003 348747 369344 376881 393846 396417 375749 414376 901245 953779 584436 493683 323172 315802 373183 369835 391872 396119 404996 408995 456825 459733 737990 773467 39.85 67.5 1
09:11:11 2023-10-13 381672 378522 95204 90926 145930 149035 157129 154309 117479 114863 123904 127377 142528 142432 399931 432666 1244207 1233566 486801 501064 132467 114781 130879 129865 150739 145035 141893 142449 90006 91701 304747 266172 770301 771479 236675 234967 300566 304364 355508 345132 369632 371910 395485 398928 373905 416865 900079 937565 584436 489441 322665 315622 372920 372525 391319 395301 402598 409031 459728 458727 747210 777717 39.85 67.5 1
09:11:12 2023-10-13 383080 378784 95001 91017 145111 149557 156692 154996 117284 115484 123482 127588 141658 142903 400250 431316 1252495 1239762 484701 500357 132621 114715 131062 129691 148756 145039 140644 138760 90184 91661 297922 266172 764070 768098 237854 235883 299408 302799 356750 347532 368896 372825 393400 397985 376771 414376 898405 951155 579208 488627 324551 317299 372095 369835 390957 396444 402598 405439 458499 458014 747173 773688 39.85 67.5 1
09:11:13 2023-10-13 385145 379047 94833 91249 144718 152040 156008 155341 116928 115597 123297 127942 141763 143392 399085 430468 1250720 1229567 477314 500357 132409 114715 130971 129687 150634 144364 141927 142414 89882 91574 298403 266550 763964 772238 236074 234932 300988 303740 355508 345516 372321 373611 391055 399488 375029 418153 902708 940838 587215 487588 324091 317899 369749 369618 392353 396409 403629 408512 459800 459913 745893 778753 39.85 67.5 1
09:11:14 2023-10-13 383424 378780 94900 90988 145258 151899 156548 155199 116928 115630 123415 127853 141763 143259 398795 428845 1251827 1238362 485018 500955 129626 114649 131612 129776 149346 144262 138808 142112 90162 91637 298403 266172 785112 771479 236310 235495 299620 302941 354193 348331 371651 371684 393400 396558 377324 417490 901429 946511 588605 488627 321651 315658 371832 368615 391319 396479 403813 405475 454477 459409 744124 773185 39.85 67.5 1
09:11:15 2023-10-13 382248 379051 94907 91426 145123 150537 156295 155031 116928 115630 123230 127853 141696 143591 399085 431316 1254347 1235358 479804 500710 132501 114748 130879 129687 150529 144364 141962 142216 90067 91448 297922 266550 767716 772026 237041 234570 302193 302729 355508 345965 372629 375736 391940 398645 375185 418044 903953 940499 581656 491483 322714 318755 370002 369835 388020 394127 405858 405331 460126 457294 740088 774860 39.85 67.5 1
09:11:16 2023-10-13 378555 378369 95001 91017 145157 151828 156548 154841 117170 115451 123415 127588 142008 143358 400250 427505 1257021 1244869 486219 500357 132501 114715 130879 129598 150773 144398 140498 142216 90100 91574 301049 265796 783253 766001 238934 235002 301156 303937 354406 346208 368412 374035 394616 397706 375292 413138 899868 954772 588398 490935 322176 315802 372657 369835 392426 396326 403168 407841 457218 460057 740030 774237 39.85 67.5 1
09:11:17 2023-10-13 381099 379056 95039 91274 144922 151934 156295 155307 116928 115517 123415 127588 141729 143358 399612 433007 1261702 1239200 482307 501101 132621 114748 131062 129687 149035 144692 141962 142018 90184 91534 298403 267686 768943 766976 236770 234898 299514 302807 356436 347110 369380 372466 391639 400120 376492 414376 906370 952083 583046 489478 323172 316451 369857 369835 390957 394678 404709 405331 457218 458049 737648 777717 39.85 67.5 1
09:11:18 2023-10-13 384239 378767 94936 90984 145385 151929 156548 155056 116928 115405 123382 127588 141763 143225 399685 426570 1250683 1238879 483913 501455 129448 114715 131062 129598 149587 144330 142061 142216 90006 91448 299549 266172 770079 769841 236109 235002 301339 302977 354476 347568 369668 373088 393088 398299 376492 416901 900100 948431 587215 488443 321651 317553 369785 368918 392390 398907 403519 405367 457344 459949 747321 774399 39.85 67.5 1
09:11:19 2023-10-13 381710 379047 94936 91426 144922 152075 156295 155532 116928 115630 123230 127942 141372 143790 399649 428772 1261383 1250415 479472 501273 129448 115156 131302 129865 151406 144662 138575 142375 90187 91448 300718 264670 768612 768208 238697 234104 302266 303616 353909 347044 369596 374039 391914 396523 376457 414484 903349 946579 584436 493516 322256 318669 372657 369763 391872 395301 403929 407805 458824 460057 735789 773688 39.85 67.5 1
09:11:20 2023-10-13 382269 377594 95001 90984 144782 149307 156295 155056 117203 115564 123264 127588 141899 143801 399967 427876 1245127 1237117 485106 501101 132478 114715 130971 129687 150773 144799 138426 142216 90006 91448 298263 265044 766123 770387 238596 234967 299166 304828 353378 344408 369668 373434 394329 397423 376328 419455 898368 944685 584436 491061 323172 315766 373411 369727 390766 396907 403850 409067 459944 458619 742764 774787 39.85 67.5 1
09:11:21 2023-10-13 379917 377949 95043 90984 145626 149976 156706 154850 117212 115497 123804 127330 142050 142772 400068 429067 1254896 1242838 486950 501101 132437 114715 130888 129780 148860 144637 138650 142571 90067 91448 302032 265796 765342 766001 238596 235694 298677 303013 354974 346244 368377 373434 394652 398299 374239 413102 899118 953388 579208 486688 322665 315802 372920 369871 391541 396605 402598 407841 457218 458049 742764 774824 39.85 67.5 1
09:11:22 2023-10-13 382628 378465 94904 91017 144948 151819 156548 155341 116928 115405 123297 127588 141796 143126 399685 433007 1248668 1227818 484737 500357 132386 114748 133082 129865 150634 144799 141927 142449 90100 91574 298403 267686 761315 771332 237854 235988 299549 303740 356472 345339 369452 372452 393222 400085 374204 414520 902708 944501 579208 487588 322665 318038 370002 372000 392149 396514 402598 405403 460779 460057 746311 777616 39.85 67.5 1
09:11:23 2023-10-13 381119 378518 95039 90984 144880 152075 156295 155341 117284 115597 123415 127765 141665 143358 399085 430432 1263567 1241955 477314 501455 132621 114715 131062 129687 148895 144364 141962 142216 90100 91574 301088 266172 765375 767665 236876 235002 302621 301985 355543 347603 369560 372241 391055 400120 377324 414448 902701 952759 584436 489478 321651 316965 370002 369763 390957 396943 404738 408326 460126 460057 743251 778235 39.85 67.5 1
09:11:24 2023-10-13 383153 378790 94936 91320 144820 149520 156295 155341 116928 115789 123264 127942 141605 144300 399649 430432 1254347 1236559 480748 501554 129271 115282 131027 129954 151090 144731 142289 138977 90187 91794 302032 266739 764194 772573 237041 234769 302193 302834 356043 346487 372657 373358 392225 399382 375364 419150 903990 940838 581950 488974 320713 318676 370002 369907 391872 396550 405858 405439 459225 459409 743891 777717 39.85 67.5 1
09:11:25 2023-10-13 381693 379051 94936 91489 144811 149660 156152 155100 116928 115982 123349 130208 141605 144300 400250 428881 1262634 1246416 479427 501101 129271 114715 133153 129687 151053 144364 142096 141984 90195 91448 297922 265232 769209 768752 236345 234243 301481 302977 353874 347044 369560 373061 391639 397427 376807 418858 903806 953852 584436 492251 322183 319352 373147 369618 392982 396943 404213 407805 458824 458014 737106 774639 39.85 67.5 1
09:11:26 2023-10-13 378903 376957 95035 91459 144837 152075 156776 155576 117326 115816 123837 127908 142023 143722 399822 432467 1254200 1240608 482538 501810 132529 114748 131062 129865 149452 144893 142160 142484 90129 91448 298403 266172 764441 769841 237408 234967 299655 302977 355508 343409 369560 373621 392261 398578 373012 414484 903792 945681 581656 492434 322714 318038 371832 372525 391042 394092 405571 405475 459764 459409 738082 778169 39.85 67.5 1
09:11:27 2023-10-13 380731 378518 95134 91017 145629 151899 156836 154841 117398 114896 123685 127588 141829 142894 400004 429152 1253458 1242875 487294 500357 132570 114748 131062 129865 150668 144364 142008 142281 90195 91574 299549 265796 765778 768817 238866 236013 300980 303794 354335 346380 368305 374935 394401 397564 375149 416150 900754 953632 583046 489478 324782 315334 372095 369907 391541 393817 402912 408308 458543 458049 743094 774361 39.85 67.5 1
09:11:28 2023-10-13 381745 378518 94870 91017 145258 151934 156330 155307 116928 115484 123415 127588 141698 143126 399085 433043 1248668 1227818 484701 501810 132501 114748 130879 129687 150634 144398 141730 142251 89882 91637 297922 266928 760551 770387 235580 235764 301640 302481 356614 345445 369596 372561 393124 400120 374204 414520 902708 942942 584436 487588 322402 318001 370002 372000 391872 396514 402561 408363 460922 459481 746952 776953 39.85 67.5 1
09:11:29 2023-10-13 383750 379051 94940 91050 146277 149976 156692 155100 117203 115597 123482 127588 141666 143502 400004 427562 1249797 1237117 483913 498583 129541 115090 131542 129869 149276 144637 142558 142297 90282 91316 298849 264633 773054 773670 236274 235002 299655 302977 352355 346795 372439 374144 393436 396488 375892 417899 901149 947055 587215 486580 321687 317965 373183 369206 390215 395889 404422 408417 458175 458727 745056 774274 39.85 67.5 1
09:11:30 2023-10-13 379011 378767 94969 91267 145250 152101 156330 155341 116928 115630 123415 127942 141665 143392 399685 430432 1254347 1238879 480947 501101 132443 114748 131062 129865 150808 144364 138522 142251 90100 91448 298403 266172 767955 770387 239273 234605 300531 302729 355258 344408 369668 375168 392261 398893 373119 417527 902851 944538 579208 492179 323172 318487 372095 369727 390694 397196 406110 405331 459981 458691 738082 777064 39.85 67.5 1
09:11:31 2023-10-13 382614 377990 95072 90984 145393 149243 157089 154807 117317 115431 124499 127350 142284 142759 400141 432971 1244980 1234834 489077 500919 129051 115315 130879 129865 150563 144833 138141 139245 90064 91637 299198 266928 759026 770387 238934 236353 298712 303013 356614 345445 369632 374035 394687 400120 373905 414520 899868 937601 584436 486580 323418 315802 370002 372000 391319 396943 402276 405475 460053 459409 748803 777064 39.85 67.5 1
09:11:32 2023-10-13 380850 378790 94973 90984 145218 149311 156548 155341 117203 115597 123600 127588 141997 143901 399085 433318 1256275 1239274 481822 501101 132386 114715 133117 130185 150842 144398 141962 142251 90100 91701 302179 267686 775071 768208 236675 235778 302193 302656 357403 349241 369083 375204 393257 400540 376328 417371 905005 951118 581656 491629 323172 315682 371950 372679 392982 394057 404996 405475 459981 460021 739563 778169 39.85 67.5 1
09:11:33 2023-10-13 385376 378903 93452 91419 145087 150080 156483 155641 117117 115849 123685 127853 141763 143358 399612 431430 1255789 1230443 480354 501455 132621 115222 131127 130048 148860 145039 142195 142614 90067 91637 301088 266928 773048 773670 237518 235002 300706 302408 356543 345930 369596 373088 391879 400049 377092 414484 902395 942013 582234 488627 323172 319120 370002 369871 392426 397662 404996 405367 459620 460057 742471 778169 39.85 67.5 1
09:11:34 2023-10-13 381657 379047 94869 91683 144854 152535 155974 156095 116861 115982 123197 130312 141339 144257 399048 427805 1263530 1244644 479532 501064 129360 114715 131337 129954 149765 144479 138798 138877 90187 91571 298403 265984 773793 768606 238866 234863 301726 303955 354406 347568 369560 372763 394123 398543 376987 414484 905080 954114 584436 489441 322256 316929 372095 369727 390612 395266 404249 405439 456504 460057 737526 776609 39.85 67.5 1
09:11:35 2023-10-13 383133 379056 95133 91360 145325 152005 156622 154846 117251 115564 123567 127942 141796 143324 399612 428772 1250443 1237117 481785 501064 132754 114682 131062 129687 151018 144330 142195 142182 90162 91448 293439 264296 774367 772573 236310 235002 301339 302977 353308 345481 372321 371874 393365 396488 375328 418153 900116 947019 578523 491024 324091 318378 374203 369618 391282 396338 404812 408886 459328 458511 747321 774750 39.85 67.5 1
09:11:36 2023-10-13 378564 379051 95071 91017 145139 149452 156657 155065 117170 115564 123448 127853 141763 143257 399959 428590 1259370 1249933 481631 501273 129537 115315 131267 130043 149346 144330 142160 142414 90162 91448 297922 265649 768643 767628 237776 234769 301412 304364 356750 346522 369596 374181 393990 397670 376156 414484 902708 952502 592626 493829 323172 317444 373447 369835 392426 393507 405858 409031 459475 460057 737990 774787 39.85 67.5 1
09:11:37 2023-10-13 382593 378784 95170 91191 145491 149033 157274 154807 117284 115405 123533 127588 142193 143901 400250 431717 1243288 1233566 485658 500320 132467 114748 130971 130043 150739 144799 141927 142414 90067 91637 301088 266172 759532 772026 236310 234967 298433 304578 355508 347760 371506 375466 394293 396382 374061 418008 898621 946161 577837 490364 324091 316381 373711 369727 390766 396479 404702 409609 457344 458727 747321 774399 39.85 67.5 1
09:11:38 2023-10-13 378261 378763 93716 91287 145617 149536 156880 155026 117312 115497 123837 127629 142389 143056 400032 428779 1254347 1247303 485351 500773 129276 114715 131062 129865 150773 144364 138522 138786 90195 91637 312268 265796 768434 765965 237408 234967 299340 304328 354938 346487 369228 373954 394616 397706 375856 414376 901429 956979 586989 492397 322402 316258 373183 369835 392426 393507 403813 409031 458543 460057 741141 774324 39.85 67.5 1
09:11:39 2023-10-13 381978 378482 95199 90984 145422 149871 156836 154747 117365 114863 124089 127377 142054 142213 400250 432719 1245127 1233529 487220 501064 132437 115414 130879 129869 148721 145240 142057 139437 90089 91820 297922 267649 761211 772026 238697 236318 301126 303686 356436 345303 369452 371874 395800 400682 374168 418858 902400 944016 579379 486580 323646 315586 372095 373052 391872 395889 402240 407805 459692 460057 749335 777064 39.85 67.5 1
09:11:40 2023-10-13 378934 378744 95031 91393 145359 152146 156657 155056 116928 115564 123567 127853 142041 143324 399649 433079 1259703 1239200 483002 501810 132581 114748 131062 129865 150878 144799 140560 142414 90067 91701 298403 267686 769124 767665 238934 234967 302014 302481 357689 347288 369488 372467 393400 401281 376156 414376 905005 951155 583046 490169 323172 315938 369749 371709 394654 396353 405173 408400 459836 462660 742237 778611 39.85 67.5 1
09:11:41 2023-10-13 385184 378513 95001 91267 144888 152287 156295 155134 116928 115756 123415 127942 141562 143392 399048 431074 1255715 1233378 480785 500919 129360 115315 131210 130480 149138 144697 138384 138786 90249 91701 302032 266739 762789 772238 238866 235554 301374 302657 356293 346487 372883 373875 391879 400085 375328 418781 902708 940838 586868 488280 322140 318378 370002 369907 392149 396550 403776 405367 459908 460057 747210 778272 39.85 67.5 1
09:11:42 2023-10-13 381999 378518 94837 91552 144653 152464 155874 155843 116861 115869 123230 127942 141339 143790 399048 427505 1263567 1242838 478408 501064 132604 114715 133372 129776 151123 144364 142294 142216 90162 91448 312268 265796 766409 768208 236675 235002 301481 302021 354441 347568 369560 375168 394123 398645 377338 414376 905005 953816 584436 491760 323172 317747 369893 369582 390921 395266 403644 405367 458824 460021 737953 774824 39.85 67.5 1
09:11:43 2023-10-13 378420 378784 95071 91320 145120 150045 156379 155100 117036 115803 123752 127908 141891 143756 398903 430022 1256873 1238879 480827 501810 132454 115282 130992 129869 149068 145039 142199 142575 90129 91634 297922 266172 766850 772026 237408 234605 300741 302977 355508 345168 371759 373621 392225 398858 373905 418153 905005 944016 579208 492397 322714 318451 371832 369907 390215 394127 403644 405475 458901 458691 737990 777064 39.85 67.5 1
09:11:44 2023-10-13 378297 378767 95199 90984 145385 149447 156801 154807 117284 115564 123567 127588 141796 143092 400250 427876 1254347 1247303 485144 501455 132454 114715 131062 129776 149347 144893 138673 142216 90162 91574 298403 265649 769934 767725 239953 235355 299479 304649 356750 346866 369416 375516 394436 397670 375328 414448 902572 957844 579050 492324 323861 315802 373183 369799 392426 396678 404422 409067 458184 460057 740186 774237 39.85 67.5 1
09:11:45 2023-10-13 381280 378333 93452 91472 145222 149765 156260 155056 116928 115597 123448 127738 141829 143324 399612 433079 1259703 1242414 482917 501810 132570 114748 131062 129865 150773 144699 142125 142449 90067 91637 301088 267686 760551 767122 236675 235002 301416 302021 356650 347288 369524 372799 393400 400999 375892 414412 902664 950021 581656 490552 323172 315717 370002 369907 391541 395266 404996 405367 459944 459334 738462 778828 39.85 67.5 1
09:11:46 2023-10-13 384511 378790 95071 91363 145218 149765 156657 155031 116894 115597 123718 127588 141997 143901 399931 431463 1252532 1241903 485218 500773 129537 115348 131027 130043 149138 144731 138384 139187 90187 91601 300718 266550 763824 769841 236109 235694 302193 305654 355472 348336 369596 373088 394025 398751 377625 416865 900790 951155 591217 488974 322402 318183 372095 369799 390992 396514 403813 407805 458787 458049 747210 774237 39.85 67.5 1
09:11:47 2023-10-13 383983 379051 95001 91552 144816 149976 156191 155376 116928 115630 123500 127942 141658 143901 399085 430544 1254347 1231740 479804 501455 132621 114748 131062 129691 148860 144637 142195 142376 90100 91637 301088 266550 763314 772573 236841 234967 301445 302445 355508 345965 372920 371910 392190 399520 377932 419155 903494 940690 580882 488974 323861 319389 369893 371818 392426 397520 404959 405403 459944 460057 746432 778272 39.85 67.5 1
09:11:48 2023-10-13 383153 378477 95035 91397 145258 149276 156523 155100 117212 115783 124022 127785 141891 143291 399503 428881 1252185 1237849 483639 501028 132570 114748 133303 129865 149346 144658 142160 142216 90038 91448 298403 264415 773402 772573 236345 235002 299655 304328 353343 345965 371796 371684 393400 396523 374239 418153 898804 945840 579208 486652 321616 315938 373975 369835 390766 396166 404709 409646 457898 458727 741908 774399 39.85 67.5 1
09:11:49 2023-10-13 380731 378789 95001 90984 144922 152040 156657 155277 116928 115597 123533 127765 141763 143358 399685 430715 1254347 1239200 481169 501455 132535 114748 131062 129865 150808 144799 141927 142449 90100 91574 300718 266172 768195 770203 239544 235449 301942 302870 355366 346778 372475 376002 392083 399346 374061 418153 902664 943348 579208 494215 323172 318451 372095 369871 390215 394678 406146 405475 458255 458691 738082 776512 39.85 67.5 1
09:11:50 2023-10-13 382087 378369 95428 90852 145966 149661 157025 154807 117561 114863 124022 127377 142255 142759 399358 433007 1245127 1235358 488766 500955 132501 115335 133082 130043 150773 144833 141962 142484 90100 91637 299199 266928 762635 771479 236675 235729 298677 303901 356578 345445 369632 371981 395521 400120 374168 416865 900790 937601 584436 486652 323646 315658 372095 372525 391319 395301 402276 407841 459584 459733 748803 776512 39.85 67.5 1
09:11:51 2023-10-13 378614 378513 94969 90984 145087 149520 156657 155307 116928 115564 123652 127765 142193 143901 399685 433079 1259703 1241036 482917 501554 129360 115315 131162 130415 149138 144731 142219 138881 90064 91857 299198 268257 769669 768208 237006 235002 299655 302021 357439 347425 369488 372763 393400 401352 376156 417668 902664 949984 586989 490552 321651 315717 370002 372000 391506 394954 404996 405367 459944 458049 738425 777717 39.85 67.5 1
09:11:52 2023-10-13 383967 378789 95031 91017 145393 152005 156374 155199 117284 115564 123600 127588 141796 143126 400286 429259 1252532 1238879 483258 500357 132621 114748 131062 129780 148895 144637 142152 142372 90162 91574 300718 266172 768344 769296 235945 235694 301339 302977 355223 348372 369632 373088 393436 398893 377625 419455 899535 952083 578177 488974 324091 317444 372620 368471 392982 396373 403629 407660 457020 460057 747210 773688 39.85 67.5 1
09:11:53 2023-10-13 381978 379047 94932 91430 144922 152110 156295 155376 117050 116089 123619 128195 142020 144089 399822 427698 1264189 1247741 479280 500139 129537 114715 133312 129687 149035 144291 138703 142583 90224 91448 298403 264670 768374 769910 236936 234208 300988 302977 354157 346522 369596 373656 391879 396523 376492 414412 903792 952502 586868 492434 321800 318487 373183 369763 392426 395336 404213 407841 458065 460057 736440 774237 39.85 67.5 1
09:11:54 2023-10-13 381693 377985 94969 91017 144956 152040 156330 155341 117170 115597 123415 127765 142041 143126 400250 428779 1247782 1237117 484416 501064 132570 115335 133118 129865 150773 144398 140560 142449 90006 91574 299549 265420 763700 771479 239443 235484 301230 306450 354832 345303 371614 374674 395028 397529 374025 417971 899007 942905 584436 486688 321651 317516 373939 372000 391042 396678 404996 409067 459800 458727 744675 774860 39.85 67.5 1
09:11:55 2023-10-13 380694 378071 95230 91294 145593 149661 156880 154919 117312 115497 124056 127588 141796 142861 400286 430145 1254310 1244644 486912 501064 132621 115315 131062 129865 150773 144364 142241 142216 90162 91448 309441 265796 764423 766001 236345 235530 301203 303901 354974 346487 368412 372502 395207 398613 375364 414048 900152 953669 586347 486652 322665 315514 372657 369871 391852 394713 403168 408454 460200 459369 742801 775503 39.85 67.5 1
09:11:56 2023-10-13 383315 377981 95035 91426 144786 149625 156330 155199 116928 115630 123448 127765 141997 143901 399085 432398 1250443 1229567 484701 501810 132570 115282 131070 130939 149242 144964 142289 138786 90064 91634 297922 267686 763717 773121 237518 236118 302193 302481 356614 345481 369380 373052 392225 400682 375328 414520 903718 945014 584436 488280 322140 318487 370002 369907 391872 396550 403813 405403 460453 460057 747210 777616 39.85 67.5 1
09:11:57 2023-10-13 382827 378518 93582 91356 145359 152005 156548 154846 117170 115597 123770 127588 141829 143392 400286 428845 1248668 1237117 481445 500320 132613 114715 131062 129687 150808 144594 142096 142414 90162 91448 298403 264296 767343 772573 236841 235002 299655 303901 353378 345481 372357 371945 393436 396523 375029 418190 900790 947055 579208 486652 321651 318183 373711 369907 390766 396202 404996 409682 458291 458727 741945 774860 39.85 67.5 1
09:11:58 2023-10-13 378867 378731 95031 91050 145254 151964 156330 155341 116928 115597 123989 127772 142054 143688 399995 432181 1256910 1240645 481862 500882 129360 115315 131027 129865 150983 144398 138522 142449 90038 91694 301069 266172 763392 769296 239612 234967 302156 303901 355508 344408 369560 375736 393400 399488 373607 414484 903718 947055 581656 492397 323172 315973 372095 373052 391872 396560 405571 407805 462691 460057 737990 778169 39.85 67.5 1
09:11:59 2023-10-13 378903 378780 95130 91050 145393 149452 156945 154875 117479 115405 123718 127499 141796 142894 400250 429398 1253421 1242875 485768 500710 132437 114715 133152 130185 148930 144398 141997 142449 90195 91574 312268 265796 767328 767665 236310 235729 301339 303651 357509 348747 371380 373776 395064 398157 375784 417075 900926 957917 586868 492013 322366 315802 372920 369546 392426 393782 403776 409067 459438 458049 742195 774237 39.85 67.5 1
09:12:00 2023-10-13 378686 378501 95197 91294 145256 149870 156662 155169 117117 115497 123685 127663 141763 143358 399085 433079 1257914 1241036 483225 501810 132720 114748 133152 130759 149277 144398 141962 142484 90162 91701 302179 267686 764292 767665 236710 235002 302014 302056 356650 346522 369560 371945 393124 401035 375892 414412 903718 948468 583046 489478 321651 315717 370002 369871 391577 394713 404996 405367 458615 458049 738462 777064 39.85 67.5 1
09:12:01 2023-10-13 384511 378518 95064 91017 145180 149311 156801 155199 116961 115564 123382 127588 141997 142957 399967 427576 1253421 1237117 484052 500357 132788 114748 131062 129687 149346 144829 138712 138881 90279 91634 312268 266172 783479 770350 238191 235589 299514 302834 355472 347603 371796 373766 393150 398680 377590 417822 901429 948468 588605 488974 322140 315717 372131 369763 389791 397436 404709 407841 455791 460057 747210 774237 39.85 67.5 1
09:12:02 2023-10-13 378903 378767 95068 91017 145077 149685 156662 155307 117284 115597 123382 127588 142054 143291 399967 427205 1257914 1248446 484248 500320 132535 114748 131062 129687 150703 144398 142043 142251 90195 91448 299549 265420 768704 765460 237077 235002 300877 304400 354441 346522 369004 373990 395207 398020 375892 414412 902708 955058 586989 492470 322665 315586 373447 369907 389791 394127 403850 409067 458579 460057 742568 774399 39.85 67.5 1
09:12:03 2023-10-13 382269 378522 95229 91430 145423 152040 156836 155065 117479 115484 123818 127411 142025 142793 399995 435003 1250045 1236126 486963 500919 129182 115348 130992 130792 148755 145305 141927 142484 90038 91701 299549 266818 773760 772573 236675 235002 300452 304864 355936 345481 369668 371945 395800 398928 374168 416938 901429 937601 584436 489478 322665 315622 373183 372788 391319 395889 403205 409104 459764 459733 749446 776512 39.85 67.5 1
09:12:04 2023-10-13 380887 378784 95068 91364 144956 151969 156692 155341 116928 115597 123448 127588 141405 143358 399685 433079 1256275 1239274 482234 501810 132443 115414 130971 130043 150739 145069 141794 142519 89849 91827 301088 267686 756868 767665 237077 235002 302052 303013 357725 347282 369308 375998 393739 401209 375221 417705 905917 949947 583046 491483 324091 315938 370002 372525 391541 396871 405497 405439 460089 459405 740088 776805 39.85 67.5 1
09:12:05 2023-10-13 384291 378799 93582 91512 145253 150396 156087 155272 117150 115882 123415 127874 141854 143731 399749 431458 1253421 1229567 477544 501200 132621 114748 131062 129780 148895 144880 141997 138951 90038 91701 301088 266550 762666 771693 236145 235530 301234 302516 356328 346558 372357 370834 392261 400718 375328 418190 903718 945040 584436 488280 322665 316451 370002 372000 389791 397697 403527 405403 459981 460057 747210 776805 39.85 67.5 1
09:12:06 2023-10-13 381146 378780 94904 91489 144718 150291 156186 155779 117122 115597 123482 127765 141658 143502 399121 431084 1263567 1242875 479124 501810 132705 114748 133153 129691 149383 144938 142260 138856 90312 91534 299198 266928 768016 768098 236936 235589 302009 304171 355900 348474 369452 373026 391639 399524 376771 418523 903494 951934 587215 490552 322942 320024 369893 369763 390921 395301 406146 405367 459475 460057 737990 774860 39.85 67.5 1
09:12:07 2023-10-13 382360 378907 95099 91389 144888 152146 156513 155341 117212 115882 123718 127942 141796 143690 400250 430522 1254347 1237998 479804 501455 132604 115421 131062 129865 150983 144799 142160 142414 90162 91448 301088 266172 768464 771555 237610 234967 302193 304064 355508 345445 372620 374181 392225 399488 375064 418781 903990 937565 583046 492434 322714 316416 372095 369871 391042 394713 406146 405511 459872 458727 739563 777064 39.85 67.5 1
09:12:08 2023-10-13 378257 378220 95166 91017 145595 152005 156766 155307 117284 115564 123989 127853 141796 143358 400250 429116 1259370 1251674 485181 501664 129360 115236 131428 130043 149346 145180 138575 138881 90249 91701 299198 265796 767448 768208 238302 235002 302009 304578 354441 347009 371909 374074 394616 397706 375892 414484 902708 955853 585579 492434 322402 314986 373711 369871 393826 394092 404996 409972 458543 459013 740088 774588 39.85 67.5 1
09:12:09 2023-10-13 378384 378518 93711 91453 145359 152040 156548 155134 117284 115597 123567 127765 141757 143358 400250 433151 1259703 1241903 482538 501810 132621 115302 131062 130480 148895 145902 141988 142592 89882 91701 301088 267686 761987 769296 237041 235002 299655 302977 357653 346487 371380 373061 393400 401316 375328 414412 904361 950885 579208 490935 321651 315682 370002 372525 394384 394989 404996 405403 460017 459805 740088 777895 39.85 67.5 1
09:12:10 2023-10-13 383388 378162 95035 91320 145579 150176 156776 155100 117346 115530 123956 127751 142121 143291 399786 430221 1255789 1240645 484664 501101 132638 115282 131428 129954 149347 144928 142160 142414 90162 91820 298403 266172 768075 769296 236109 235729 299620 302977 355508 348617 369632 373616 394616 398928 378194 414484 901223 946579 580579 488974 324782 315682 372620 369799 392127 396514 403813 407805 456504 459769 745782 774824 39.85 67.5 1
09:12:11 2023-10-13 385328 378789 93595 91544 144918 152357 156295 155376 117170 115869 123415 127942 141796 143824 399967 432605 1254347 1232498 477580 501810 132621 115335 131062 130275 149304 145052 141997 142484 90162 91701 314515 267423 767955 776699 238528 235589 302835 304713 356400 346344 374566 373843 392047 400085 375364 419077 903718 943041 575472 488974 323172 316929 370002 369582 392712 396550 405858 405439 459585 460057 746261 778169 39.85 67.5 1
09:12:12 2023-10-13 382935 378682 93725 91323 145424 149276 156657 155341 116894 115564 123922 127738 142201 143901 399895 427205 1248668 1240645 483569 500357 132570 114715 131062 129776 150808 144799 142061 142414 90162 91448 298263 264670 764441 772026 236345 235295 299655 304614 353874 345445 372352 371945 394580 396523 374239 418153 898804 944274 585825 486652 321651 315021 373975 369907 390766 395889 404996 410008 459944 459409 742617 774860 39.85 67.5 1
09:12:13 2023-10-13 380461 379056 95035 91393 145218 149976 156872 155341 117170 115597 123666 127588 141854 143801 399640 433106 1256129 1240496 482353 501554 131507 115348 131062 130882 148755 145485 142453 139047 90187 91601 299198 266172 761509 770387 237408 234769 303013 302870 355472 344855 371759 373919 393400 399382 373643 417527 902664 942942 583046 492397 323588 315973 372131 372000 391042 394092 403041 409527 460017 458727 737990 777064 39.85 67.5 1
09:12:14 2023-10-13 381963 377945 95068 91267 145629 149870 157525 155341 117479 115451 123956 127554 142025 142432 399923 433079 1247782 1229991 486149 501101 129238 115222 131062 129954 150739 144868 141927 142484 89882 91701 298403 267307 762343 770387 236675 236459 301339 302941 356614 345481 369632 373088 395207 399800 374204 416865 901429 942905 579208 488627 324401 314986 370002 372525 392149 396479 403168 413002 460017 460057 746841 777064 39.85 67.5 1
09:12:15 2023-10-13 380865 378518 95130 91426 145359 150080 156741 155100 117212 115783 124944 127874 142020 143291 398903 432863 1264189 1243910 481481 501810 129360 114748 133153 129865 149589 144577 142160 142414 90006 91448 299198 267686 766079 766038 237006 235002 301979 301985 356650 347603 369560 372764 392225 401316 377023 414448 903695 946579 586347 489478 323172 316929 370002 369871 391541 395301 404996 405367 458579 459369 742010 777064 39.85 67.5 1
09:12:16 2023-10-13 384239 378522 95035 91017 145359 152040 156657 155307 117203 115597 123533 127588 141796 143225 400292 426606 1254347 1238320 484453 501455 129829 114715 133338 129687 151193 144364 142195 142216 90162 91637 299198 266172 770746 770240 238697 236013 302853 303296 355936 348474 372475 374144 394123 401460 378014 418117 901429 950482 588605 488900 323118 315938 372095 369727 389791 396550 404849 408799 455791 460057 745782 774237 39.85 67.5 1
09:12:17 2023-10-13 378312 378640 93582 91419 145458 149870 156592 155134 117251 115597 123718 127853 141562 143688 400584 427567 1258056 1248483 485144 500919 132621 115335 131062 129865 149347 144650 141962 142251 90101 91574 301058 265420 768314 766001 237811 235002 299375 304614 354974 346522 369560 374217 394616 398317 375592 414448 902506 954772 584170 492434 322176 314986 373711 369907 389791 394092 404996 409067 458220 460057 737127 774824 39.85 67.5 1
09:12:18 2023-10-13 381119 377897 95204 90951 145621 149064 156920 155056 117479 114863 124156 127377 142059 142162 400286 433097 1245127 1235358 486838 501518 129271 115553 130888 131116 151148 145101 142289 139341 90220 91667 299549 267117 778464 771479 237006 235729 300452 303901 356365 345481 369632 372728 395764 400718 374204 417676 903349 942905 584436 486652 323646 315550 372095 373129 391872 395889 402561 407841 459692 460057 750771 777064 39.85 67.5 1
09:12:19 2023-10-13 384570 378389 95162 91297 145188 149520 156692 154747 117150 115597 123718 127588 141997 143801 399649 430024 1252532 1235649 484628 501064 132604 114748 131062 129865 150948 144699 142160 142484 90100 91574 301088 266172 768299 769296 236310 235729 299655 303013 355543 348331 369668 373616 393990 398928 377927 414556 902708 951155 580579 488974 322629 315938 372131 369641 390992 397662 404422 407841 456183 458049 748530 774274 39.85 67.5 1
09:12:20 2023-10-13 384511 378794 94870 91426 144709 150910 156226 155410 117017 116009 123922 128195 142050 143930 399503 431034 1257578 1234834 479731 501273 132437 115222 131062 129691 149103 145039 140644 142381 90129 91701 299198 266172 764070 774219 236675 234967 301445 302729 356043 346522 373220 371945 391914 400085 375892 419446 904361 942013 587215 491024 322714 318901 370002 369907 391042 396550 403964 405439 460126 459086 741676 776609 39.85 67.5 1
09:12:21 2023-10-13 382260 378513 95068 91017 145393 152099 156801 155199 116928 115597 123567 127765 141763 143223 400286 431377 1245127 1237117 485548 499251 132443 115222 131062 130043 150773 144699 141962 142484 90162 91701 301088 266172 770615 770568 237041 235449 300452 304900 355223 345168 371759 371981 395836 398299 374204 418153 900116 942905 592626 490284 323172 315802 373711 372525 391319 395889 403519 409682 459764 459805 747496 776217 39.85 67.5 1
09:12:22 2023-10-13 378758 378420 93452 91390 145454 149699 156880 154893 117150 115564 123533 127853 141829 143358 399085 435688 1257914 1239200 480729 501101 129100 115381 130697 130792 150494 145305 141696 139407 89849 91827 301088 267307 760785 768208 237077 235002 299655 302977 357438 347760 369560 374181 392261 398928 373607 414484 902701 947019 573724 492434 323172 317906 372095 373465 391872 394127 405571 405511 459728 460057 739816 778169 39.85 67.5 1
09:12:23 2023-10-13 380191 377990 95096 91021 145728 149311 157234 154949 117284 114929 123633 127588 142528 142894 400286 430094 1254347 1244644 486039 501101 132570 115282 131289 130447 149346 144964 142254 138881 90408 91667 299198 266172 765181 765855 238866 236223 299549 303901 355258 346522 371909 371945 395171 398893 375892 414376 901604 956195 584436 491061 323155 315021 372657 369907 392163 395266 403205 408454 459225 459369 743891 774860 39.85 67.5 1
09:12:24 2023-10-13 381155 378518 93582 91426 145218 150009 156657 155492 116928 115816 123989 127853 142201 144100 399085 432702 1261702 1239237 480463 501810 132570 114748 131062 129865 150808 144799 142061 142251 90162 91574 301088 266928 762887 766038 236876 235037 300531 301985 356650 347568 369560 373026 392261 401352 377058 414448 902701 946579 584436 491760 321651 318378 370002 369871 391852 395301 404996 405403 458463 459369 740067 776609 39.85 67.5 1
09:12:25 2023-10-13 384255 378230 95035 91054 145258 149452 156801 154962 117284 115597 124056 127772 142054 143555 399995 426196 1254896 1238805 483876 500565 129541 114649 131704 129424 149346 144637 142363 142014 90246 91604 299198 266172 780735 769910 236310 235813 301979 302977 354441 347003 371832 371353 393436 397706 377360 418190 903718 948468 578346 486580 321687 316258 372095 369208 391319 396514 404709 407841 457380 459733 746938 773688 39.85 67.5 1
09:12:26 2023-10-13 378975 377625 95035 91045 145415 152075 156692 155341 117284 115597 123500 127765 141665 143358 399685 427205 1258093 1248483 483076 501810 132570 114748 131062 129776 150808 144398 141962 142449 90162 91448 311590 265420 768659 766001 237811 235002 300877 304614 354441 346760 369560 374217 394652 397706 375892 414448 903349 956158 586989 492397 322140 314986 373711 371732 389791 393817 404709 409104 458543 458014 740687 776056 39.85 67.5 1
09:12:27 2023-10-13 382630 378225 95362 90885 145492 149435 157204 154669 117312 115305 124056 127208 142025 142297 399685 433079 1247341 1234834 485929 501101 132535 115414 131062 130726 150563 144833 141927 142484 90068 91637 299549 266172 763485 770387 236345 235002 300240 304650 355543 345445 369668 372503 395800 398928 374204 416938 901429 942905 578523 491410 322665 315802 373183 372788 391319 395301 403168 409393 459692 460057 748914 776056 39.85 67.5 1
09:12:28 2023-10-13 378889 378533 94969 91017 145393 149765 156582 154996 116961 115597 123448 127588 141796 143225 399685 433296 1257914 1238320 482538 501101 132535 115256 130971 130972 149138 145133 140462 139828 89969 91890 300153 268257 761322 765855 237268 235390 302276 304603 357689 347019 369524 372503 394052 401952 375856 414412 904385 950482 584436 491665 321651 315973 370002 372000 391816 394713 404996 405439 460017 459369 741141 777064 39.85 67.5 1
09:12:29 2023-10-13 383985 377954 94944 91050 145184 150185 156260 155272 116894 115996 123264 130208 141820 143413 399085 430553 1255715 1231740 479464 501101 132529 115222 131062 130833 148895 145039 142161 142579 90038 91637 301088 266172 763420 770568 236876 234967 301234 302764 355543 346782 372956 373061 392225 399804 375364 419446 903075 941347 587215 489478 322485 316929 370002 369907 390766 396514 403964 405475 459261 458727 740627 777064 39.85 67.5 1
09:12:30 2023-10-13 379011 378803 95068 91300 145385 152066 156801 155582 117203 115630 123567 127765 141732 143938 399959 429488 1261494 1250858 479657 501468 129448 114682 131428 129954 151335 144833 142393 139322 90195 91574 298403 265273 786627 768208 237811 234710 299690 305469 354299 346801 369632 374253 394100 397706 376492 416901 903349 946579 580408 493902 322714 315497 373183 369871 389791 394127 403964 409067 457898 460057 738082 774824 39.85 67.5 1
09:12:31 2023-10-13 381544 379047 94997 91397 145224 152252 156513 155307 117170 115756 123482 127942 141796 144040 399012 430360 1254347 1238680 481169 502606 129271 114715 131062 129954 151018 144364 142125 139388 90129 91574 298403 266172 767836 770387 237575 235401 300495 304387 355508 344372 369632 374181 392895 399768 373572 416901 903990 944238 583046 492434 323172 316416 372095 372000 391319 394092 406146 407805 460017 456972 738054 778169 39.85 67.5 1
09:12:32 2023-10-13 379921 378763 93711 91287 145592 149765 157025 155134 117312 115497 123989 127629 142121 143157 399749 428743 1257021 1246416 486603 501810 129182 115189 131062 129865 151018 145099 138575 142449 90162 91701 298275 266468 768075 766001 237408 235694 300877 304578 357509 346487 369228 373026 395450 398299 375856 416261 901429 956122 586989 490898 322629 315802 373597 369871 391470 394092 403740 409067 458543 460468 741640 774750 39.85 67.5 1
09:12:33 2023-10-13 380489 378518 95039 90979 145087 149276 156766 155307 117089 115564 123600 127942 141997 143901 399012 430094 1267160 1243754 479804 501810 129271 114715 131337 129954 151018 144364 142083 142414 90162 91701 301088 267270 783222 767122 237041 235460 301445 301985 356578 347603 369560 372467 392190 400718 377625 414484 902664 953351 584436 490169 322140 319389 372447 369510 394654 395749 405460 408400 457718 462333 742195 776327 39.85 67.5 1
09:12:34 2023-10-13 384129 378284 95137 91426 145077 152031 156548 155100 117346 115564 123685 127765 141796 143358 399931 428275 1252458 1238879 483569 500796 129541 114682 133594 129513 149765 144637 142562 142323 90381 91448 298380 265420 771770 770387 236310 235659 299620 303403 354406 347568 372620 371874 394315 396523 377590 418781 901075 947688 583321 488974 323172 315938 372620 369727 391595 396514 404996 407805 456468 460057 747173 774750 39.85 67.5 1
09:12:35 2023-10-13 380792 378780 95128 91393 145359 152287 156513 155341 116928 115597 123482 127942 141763 143824 399967 430145 1259370 1241016 479731 501664 129182 115315 131302 131182 149649 145129 138728 139344 90191 91701 298403 266403 783129 772463 237670 234932 300952 302941 355757 347514 373338 373026 392225 400049 376156 419410 904361 942013 587215 489441 322714 316929 369713 369871 391042 396479 403929 405439 459908 457043 740591 777064 39.85 67.5 1
09:12:36 2023-10-13 381367 378249 95362 90984 145433 149133 157199 155056 117373 115372 124022 127377 142025 141998 400250 433079 1248668 1233603 487529 501810 132535 115335 130971 130043 150599 145035 142125 142553 90006 91701 301088 267414 762248 770387 236841 236423 301467 303865 357367 345965 369668 371353 395485 400682 374204 418858 901429 942905 584436 488974 323646 314986 372652 372788 392149 395889 403168 405475 460053 459791 749335 778169 39.85 67.5 1
09:12:37 2023-10-13 381082 378522 93651 91542 145583 149763 156741 155203 117312 115769 123837 127874 143001 144300 398867 432899 1261494 1240999 483569 501810 129537 115222 131062 130043 151018 144799 142125 142753 90187 91637 302032 267686 764723 767665 238866 235694 300495 303740 357653 347568 369524 373026 393400 401316 377023 414448 902664 951155 583914 490169 322104 316416 370002 369871 391816 396871 404996 405403 458579 459369 740627 777064 39.85 67.5 1
09:12:38 2023-10-13 383153 378790 95100 91552 145339 152287 156295 155376 116894 115836 123382 127942 141339 143824 399048 430396 1254347 1237117 479804 501810 129271 115222 131337 130043 151018 144799 142125 142484 90162 91637 298403 266172 764441 772026 237373 234932 301445 302941 356578 346522 372883 373585 392190 398928 375892 419410 902628 944685 580408 491629 322942 316929 372095 369582 390548 396943 407190 407660 461507 458547 741756 776916 39.85 67.5 1
09:12:39 2023-10-13 380458 378867 93452 91260 145829 150626 157020 155164 117251 115783 123837 127942 142129 143358 400250 427841 1261494 1248446 485241 501064 129360 114748 131062 129865 151018 144799 142160 142484 90129 91637 301049 266169 768075 766001 237041 235530 299585 304328 355223 346487 369228 373061 395764 398578 376156 416927 902708 956834 581656 492049 324991 314986 373602 369871 391506 394092 403776 409067 458543 459877 740591 774824 39.85 67.5 1
09:12:40 2023-10-13 381958 377945 95195 91271 145900 149485 156766 155272 117251 115564 123989 127588 142193 142759 399967 433043 1250045 1236559 488068 501285 129061 115348 130957 130759 149034 145133 142185 140168 90031 91920 302032 266739 759666 770387 236841 236143 300913 303865 356543 345445 369632 372764 395656 400120 374204 416901 901429 942905 584436 486652 323646 315802 372657 373052 392426 395854 403168 408454 462691 460057 749335 778169 39.85 67.5 1
09:12:41 2023-10-13 383060 378518 95199 91320 145792 152252 156657 155341 117284 115564 123752 127765 141763 143225 399649 429885 1254310 1239762 483222 501810 132621 114748 131062 129869 149103 145039 142091 142575 90100 91448 301088 266172 767836 769296 236274 236058 299655 302977 356007 348617 371796 373616 394580 398928 378460 416938 899757 951155 578346 488627 322629 315938 372657 369799 391541 397662 403813 407841 455791 458049 747173 776969 39.85 67.5 1
09:12:42 2023-10-13 383128 378518 94928 91456 145253 150185 156914 155818 117017 115882 123752 128085 141696 143756 398867 430262 1255981 1236200 479804 501810 132806 115222 131254 131064 149347 144727 142061 142414 90129 91701 298403 266851 764527 772573 237041 234967 302621 302906 358015 346522 373520 373026 392225 400085 375892 422040 905080 942013 585825 486652 322714 316894 372207 369907 390766 396514 403964 405439 459585 459791 738170 777064 39.85 67.5 1
09:12:43 2023-10-13 381674 377918 95105 90942 145188 149276 157054 155056 117284 114896 123870 127377 142389 142230 399612 433079 1248668 1232652 487602 501455 132535 115414 131062 130133 150739 144833 141893 142583 90006 91701 301088 267340 770914 770387 236876 236423 298886 302977 358777 345965 369632 371910 395800 400999 374765 420052 902708 942905 584436 488974 324138 315021 372207 373052 389755 398907 402875 410110 459800 462392 750363 778685 39.85 67.5 1
09:12:44 2023-10-13 378794 378722 93452 91356 145603 149976 156731 155238 117170 115597 123567 127772 142016 143612 399012 433093 1259840 1241903 483569 501810 132806 114748 131062 129869 149103 145039 142096 142575 90067 91637 301088 267686 774792 766001 236841 235002 299655 302021 357402 347568 369524 372764 393124 401316 376492 414412 905005 951155 570428 490552 321651 316416 370002 369871 392092 395301 404996 405331 458543 459369 740591 777616 39.85 67.5 1
09:12:45 2023-10-13 383420 378784 95067 91489 145356 152429 156295 155341 116894 115789 123415 127942 141665 143790 399048 429760 1254347 1236237 479804 501101 132604 114715 131062 129865 150808 144774 142160 142484 90162 91701 301088 266739 765856 772573 237041 234967 301445 302977 356293 346522 373484 373061 392225 399804 376170 419784 904856 941794 570907 490753 323061 316859 372058 369691 391246 396373 404213 405439 459944 458727 741713 778095 39.85 67.5 1
09:12:46 2023-10-13 378312 379047 95162 91426 145389 152181 156915 155410 117193 115597 123600 127853 141992 143392 399931 427841 1259606 1250258 484602 501101 129260 114748 133245 129954 151053 144799 142195 142414 90162 91701 298275 265796 768314 766038 237847 235694 303171 304578 357491 347044 369668 374217 395521 398299 376457 418549 902708 956122 582761 493131 322402 315462 373975 369871 390338 394092 405571 409682 458579 458014 740088 774860 39.85 67.5 1
09:12:47 2023-10-13 382557 378522 95369 90946 145900 149243 157538 154923 117684 115431 124704 127452 142631 142827 400104 432617 1246490 1236968 485649 501419 129260 115335 131062 129954 149380 145167 142401 142514 90129 91637 299198 265796 766371 771693 238866 235694 301339 304864 354441 345445 371796 372503 395764 398263 374204 418153 898841 942942 578351 489441 321687 314986 373975 372525 391319 396943 404996 410008 460017 459409 743891 774860 39.85 67.5 1
09:12:48 2023-10-13 378939 377949 95031 90984 145629 152005 156811 155307 117284 115597 123718 127588 142025 142894 400286 429756 1254347 1242838 487257 501455 132638 114748 131062 130043 149347 144851 142195 142449 90162 91701 298403 266172 767955 768208 236345 236258 299585 303865 356043 347009 369452 372502 394616 398928 375892 414412 901865 955582 585825 486544 323610 315694 372884 369907 392163 395889 403490 410844 458973 463241 746525 775353 39.85 67.5 1
09:12:49 2023-10-13 384655 378369 93452 91419 145256 150185 156483 155679 117251 115564 123448 127853 141796 143380 400104 432037 1250647 1230443 481822 501664 132501 115222 131062 129865 150878 144833 141962 142484 90162 91701 299549 266928 764723 770604 235910 235694 302193 302481 356614 346208 369632 373088 392225 401035 375328 416865 903349 937601 584436 488280 322140 319120 370002 372000 392426 397697 404996 405439 459656 460057 747321 777064 39.85 67.5 1
09:12:50 2023-10-13 383424 378518 95039 91330 145209 149729 156766 155307 117203 115564 123482 127853 141997 143901 399967 426535 1248875 1237998 481409 501455 132797 114748 131062 129954 149346 144699 142195 142414 90195 91448 297922 264296 771768 770568 236675 235495 299655 303901 353874 345481 372620 372503 394025 396523 375328 418190 902432 950021 585825 491061 324091 318117 374203 369691 391559 396338 404849 410116 459401 459697 744983 774824 39.85 67.5 1
09:12:51 2023-10-13 378456 378939 95166 91234 145222 149976 156553 155376 117265 115630 123415 127853 141658 143801 400286 430486 1254347 1239762 482265 501101 132621 114715 131062 129958 149138 144637 142108 142385 90162 91448 312268 266172 763807 769296 237776 235002 300531 302977 355508 344408 369596 375998 393400 399488 373607 414556 904361 945681 587215 492434 323172 315938 372095 373052 391595 394127 405858 405511 460296 459409 737990 774492 39.85 67.5 1
09:12:52 2023-10-13 378867 378790 95035 90984 145393 151899 157308 155164 117284 115590 124089 127615 142054 143223 400104 429201 1255789 1245962 485965 501273 129271 114748 131062 129865 150808 144833 142096 139050 90162 91574 301058 265984 765856 766001 237303 236058 299585 304364 355543 346522 368968 371945 395521 398928 375892 414376 901429 954735 579208 486688 323155 315658 373183 369907 392127 395266 403813 408742 458291 460371 741383 774860 39.85 67.5 1
09:12:53 2023-10-13 378934 378513 95064 91393 144922 152322 156548 155100 117170 115597 123633 127588 141796 143358 399048 431501 1261739 1239237 477688 501810 132604 114748 131062 129865 151018 145582 141997 142449 90067 91701 297922 266928 767209 766038 236876 235002 302193 302021 356650 347568 369560 372764 392225 401316 377625 414448 904618 946543 584436 490205 321878 319798 370002 369907 392127 395301 405571 405403 457933 462587 743706 776805 39.85 67.5 1
09:12:54 2023-10-13 383983 378374 95197 91423 145454 149870 156662 155203 117150 115497 123600 127765 141763 143358 399649 426761 1254347 1238879 483569 501455 129626 115249 131704 129687 151333 144398 142427 142018 90286 91637 301088 266172 770995 770387 236345 235694 299655 302656 355009 348617 372657 371614 394025 398299 378230 418190 901429 949984 585825 486580 322176 315973 372920 369502 392149 396550 404996 408454 456504 460057 744767 776512 39.85 67.5 1
09:12:55 2023-10-13 378903 379051 95102 91426 145393 152075 156836 155341 117284 115597 123515 127853 141796 143392 400250 427603 1258093 1251309 481853 501810 129275 115222 133187 129869 149346 145189 142260 142579 90195 91637 301049 265232 770414 767938 237847 234967 301765 304400 354974 347044 371542 375078 394652 397985 376492 417527 903718 952013 579208 493610 323861 318451 374203 369727 393269 396664 407012 409500 457718 460021 737990 774860 39.85 67.5 1
09:12:56 2023-10-13 381693 377981 95195 91353 145859 150521 157246 155056 117284 115597 124056 127874 141796 143392 399085 431377 1245127 1237117 485929 501810 132621 115302 133127 130043 149243 144727 141997 142519 90195 91701 298403 266172 761713 770568 237041 235729 300877 305329 355508 345481 372357 372764 396430 398893 374765 418781 901865 942942 577837 489478 324740 314986 374240 373052 391872 396514 404996 410007 460053 460057 742471 776512 39.85 67.5 1
09:12:57 2023-10-13 378867 378518 95199 91300 145525 151899 156706 155091 117317 114929 123937 127588 141796 143126 399967 429116 1254347 1246416 485695 501810 132604 115256 133211 129954 150842 144833 142195 142449 90195 91831 314515 265984 770566 766038 237077 235729 300877 306450 357762 347282 369344 373776 395656 398787 376349 417668 903879 958597 581656 492361 325013 315021 373711 372000 394375 394989 404385 409682 459261 459733 744235 776512 39.85 67.5 1
09:12:58 2023-10-13 381693 378518 93660 91017 145625 152075 157054 155376 117317 115564 124022 127588 142025 142861 400250 433079 1248668 1231170 487220 501810 132386 115335 131062 130480 150773 145457 141962 142618 89882 91827 301088 267496 772095 771755 237077 236494 301412 303013 357689 346487 371542 371649 395836 401316 375328 417527 902708 944006 584436 488280 323646 315462 372131 372788 390111 395889 403490 405511 460053 457979 749335 778536 39.85 67.5 1
09:12:59 2023-10-13 382630 378844 93647 91289 145390 149659 156703 155238 117150 115882 123837 127874 142291 143155 399085 433043 1261702 1244186 482126 501810 132604 115256 133338 129959 149381 144833 142195 142449 90195 91701 301088 267686 767133 766038 237077 235530 302193 302481 357689 347603 369560 373026 393436 401352 377360 414484 904618 951828 583046 490552 324551 316451 370002 369907 392127 395889 405571 408289 459621 460049 740591 777064 39.85 67.5 1
09:13:00 2023-10-13 384239 378780 95031 91459 144922 152357 156832 155376 117284 115789 123533 130132 141698 143824 399677 430468 1254347 1235358 479804 501810 129537 115256 131062 129865 149138 144833 142195 142484 90162 91701 298403 266172 764971 770604 237041 235002 302114 302977 356614 346522 373484 373097 392261 398645 376192 419446 901990 942013 579208 491061 324048 319389 371986 371746 391319 397556 407301 410090 459800 459229 744402 778095 39.85 67.5 1
09:13:01 2023-10-13 382078 379051 93591 91426 145458 150114 156915 155307 117251 115630 123448 127853 141829 143756 399967 427841 1259914 1251184 483225 501101 132731 115222 131062 129865 151053 144833 142195 142449 90195 91701 298380 265420 769423 766001 237847 235002 299655 304900 355258 347044 372089 374253 395207 398299 376528 416938 902708 954772 580266 493167 322402 315021 371848 369907 390647 394092 405571 410008 458902 457979 737164 774787 39.85 67.5 1
09:13:02 2023-10-13 379651 379051 93656 91050 145184 149800 156201 155341 117284 115597 123600 127942 141997 143901 400286 433079 1257021 1242838 482538 501810 132133 115481 130788 131103 150563 145204 141927 142623 90195 91701 301088 266172 761863 770116 237847 235037 301023 302692 356078 347760 373305 376802 393150 399978 376084 419337 906561 944648 588398 492251 323098 316929 372095 372000 390766 395336 407227 407841 459872 459409 741145 777064 39.85 67.5 1
09:13:03 2023-10-13 379922 378943 95138 91300 145427 152040 156772 155233 117284 115517 123482 127588 141829 143358 399967 427876 1257021 1248446 485695 500393 132638 114748 133127 129865 150842 144966 141997 142449 90195 91637 298275 266172 782508 766038 237444 236058 301126 304614 355543 347324 369264 373621 395800 398893 375892 414412 902432 957584 583219 492086 325202 315021 373711 369907 391541 394127 404422 409355 459261 459369 741713 774860 39.85 67.5 1
09:13:04 2023-10-13 380865 378513 95097 91021 145427 152110 156741 155341 117317 115597 123685 127765 141698 143358 399685 433043 1262671 1241036 482538 501810 132797 114748 133127 129865 149452 144928 141997 139344 90279 91820 298403 267686 771715 767519 237338 235624 301268 303740 357546 348474 369596 373061 393124 401352 377360 418858 905295 946579 587042 490552 324321 319389 369966 369907 392163 395925 405571 405439 459261 460503 738170 778169 39.85 67.5 1
09:13:05 2023-10-13 384511 377954 93656 91050 145393 152110 156836 155307 117089 115405 123600 127765 141796 143358 399685 426606 1254347 1240131 484321 501810 129537 114748 133338 129865 151087 144951 142130 142285 90195 91701 314515 266172 766446 770116 236345 236093 301339 302906 356043 348653 372629 371649 394652 400120 378799 418190 902708 950885 588605 486544 322140 315938 373638 369474 393547 397971 404812 408272 456325 460057 749978 774016 39.85 67.5 1
09:13:06 2023-10-13 383821 378568 95099 91519 145211 151048 156594 155783 117117 116042 123533 128119 141372 143824 399612 430289 1257021 1233566 479804 501810 129271 115302 131245 130043 150983 144799 142160 142484 90129 91701 301088 266172 766611 772573 237041 234932 302749 302941 356578 347009 373748 373585 392225 400085 376156 419446 902664 942013 577837 490862 323588 316929 372095 372000 390766 396479 404213 409527 459908 458691 740591 778169 39.85 67.5 1
09:13:07 2023-10-13 382810 378767 95199 91426 146608 149862 157746 155056 117251 115597 123956 127942 142050 143701 399959 431458 1245127 1237117 485929 501064 129190 115414 131062 130048 148860 145240 141992 142579 90162 91701 301088 266172 774924 772573 237006 235495 301339 304828 355508 345445 371759 375699 396070 400784 377396 417971 899646 944648 587215 491760 325202 317553 374203 373052 391872 396166 403776 411264 459764 459841 747136 777064 39.85 67.5 1
09:13:08 2023-10-13 378867 378775 93582 91419 145595 152040 156766 155307 117284 115597 124558 127942 142025 143358 400250 433079 1259703 1242490 482126 501810 132621 115414 131062 131103 149193 145305 141893 139636 89849 91890 295794 267686 757875 767085 237408 235694 300988 303829 357940 346487 369524 373061 393990 401352 375029 414412 904361 950482 579208 491629 321651 315938 371832 373052 391506 395266 405858 407769 460053 459334 739830 778169 39.85 67.5 1
09:13:09 2023-10-13 385328 378790 93595 91552 144922 152322 156295 155376 117089 115869 123633 128119 141796 143790 399649 431377 1254310 1233529 477580 501810 132720 114748 131062 130043 150983 144833 142160 142414 90129 91820 299198 266818 763807 774731 238191 235589 301303 302799 356472 347110 373597 374144 393329 400963 376457 419077 903990 943128 584692 488974 323172 316929 370002 369582 392982 398255 406146 405475 459944 457979 742617 778169 39.85 67.5 1
09:13:10 2023-10-13 381816 379051 94968 91552 144782 149974 156798 155376 116894 115982 123382 130298 141997 144500 399923 427169 1263493 1244607 479464 501810 129715 114682 133396 129865 151158 144799 142393 142380 90286 91637 298275 265420 786136 768208 237006 234734 302114 303652 354974 347568 369632 373621 392190 399198 377590 416865 902628 951970 584436 492361 322900 316929 373183 369799 393538 396943 408133 411441 457075 460057 737806 774639 39.85 67.5 1
09:13:11 2023-10-13 382930 378876 93647 91407 145660 152252 157020 155307 117251 115564 124252 127949 142418 143690 400816 426646 1249760 1240608 482538 501455 132638 114748 131062 129958 149103 145240 142359 142610 90286 91701 301281 264670 770567 772573 237041 235694 300531 304828 354406 346208 372920 372764 393990 397670 375328 418781 899757 947055 579208 486652 322140 316416 374240 369907 390766 396479 405571 410298 459225 459409 745826 774824 39.85 67.5 1
09:13:12 2023-10-13 380461 376452 95199 91017 145696 152005 157054 154807 117284 114896 123718 127588 142025 142928 399931 430432 1254347 1245530 486075 501064 132570 115302 131245 129954 150983 144799 142125 142414 90162 91637 314515 266172 771187 765965 237006 235729 301090 304364 355508 348253 369560 374217 395485 398609 376206 418523 904670 957917 577486 492215 324551 317589 374203 369402 393260 394057 404672 409682 459225 458014 744305 774602 39.85 67.5 1
09:13:13 2023-10-13 382224 377945 95199 90984 145731 149661 157054 154807 117479 114863 124056 127377 142025 142264 400584 433043 1245127 1235358 487220 501064 132535 115381 131062 130857 150773 145170 142091 139278 90068 91954 299549 267307 776094 770387 237041 236459 300877 303901 356650 345965 371759 371945 395800 401053 374239 417822 901429 942905 584436 486544 324102 317589 372095 373052 392426 396479 402846 407841 462329 460057 750511 777064 39.85 67.5 1
09:13:14 2023-10-13 384145 378513 95064 91021 145390 149995 157054 155307 117284 115564 123567 127765 141997 142957 399649 428095 1254310 1240645 484285 501810 132788 115414 133269 130043 151018 144799 142160 142449 90162 91637 299198 266172 783297 772104 238528 237849 300389 303509 355366 348474 371614 374144 394401 398751 378727 417454 901429 951155 579551 490788 322593 315938 372657 369763 390921 398286 404591 407841 456825 459334 748803 773688 39.85 67.5 1
09:13:15 2023-10-13 383424 378518 95001 91489 145019 150185 156226 155739 116928 116123 123633 130298 141595 143811 399012 430513 1254785 1233566 479804 501810 129364 115414 131062 131013 149346 145240 141997 142575 90319 91701 301088 266172 765218 772573 237041 235495 301481 302941 356043 347009 373484 373026 392190 400085 376192 419446 905005 943348 587215 486652 322942 316929 371832 372000 391042 396550 407190 410110 459656 459984 744309 778648 39.85 67.5 1
09:13:16 2023-10-13 381046 378939 93582 91419 145559 149870 156846 155341 117251 115597 123567 127942 142054 143835 399503 427469 1259877 1248446 483727 500627 132705 115256 131337 129865 149346 144799 142160 142414 90162 91637 298275 265420 767448 766083 237847 235778 301303 303970 354441 347044 369668 374217 395171 397706 376457 416865 903349 954735 586989 494718 321651 314986 373975 369871 390338 394092 405313 409682 458579 460057 740088 774824 39.85 67.5 1
09:13:17 2023-10-13 378867 378465 95001 91426 145359 149656 156801 155341 117284 115564 123600 127853 141796 143552 399048 433079 1257914 1241903 482538 502606 132248 115448 130879 130792 150599 145305 141927 140328 90100 91827 301088 266928 756724 770387 237811 235920 302193 303865 356043 345168 369632 374217 393079 399488 374132 419753 905090 948637 584436 493450 323172 318938 373147 373506 392426 396943 407607 408417 462655 460057 737990 779276 39.85 67.5 1
09:13:18 2023-10-13 378686 378781 95162 90951 145629 149452 157054 155065 117427 115730 123956 127588 142025 142894 400250 429116 1254347 1246416 485658 501064 129271 115222 131062 129954 149242 144799 142358 142251 90129 91637 298275 265796 768464 765965 237041 235694 299340 304364 355508 347305 369488 373026 395800 398928 376457 414412 902437 956122 581656 491629 322665 314951 373447 369871 391541 394127 403850 409682 459225 460013 741676 774824 39.85 67.5 1
09:13:19 2023-10-13 381816 378794 95067 91426 145389 152252 156801 155341 117284 115597 123567 127765 141698 143358 399048 432174 1263530 1239200 480390 501455 132621 114715 131062 129869 149103 145039 142199 142575 90286 91701 299198 267414 765960 766001 239374 235813 302621 302444 359541 348194 369452 375204 393222 401138 377446 418040 905005 946579 579208 490515 322402 319389 369375 369835 392056 395854 405571 405367 458471 461150 740591 777064 39.85 67.5 1
09:13:20 2023-10-13 383096 378789 95035 91393 145389 152146 156801 155341 117284 115597 123718 127942 142025 143358 399649 426606 1254347 1238879 483258 501541 129537 114748 133338 129776 149452 144727 142160 140297 90162 91701 298403 266172 767084 770387 236310 235694 299655 303652 355793 348617 372620 371910 395220 398928 378460 418117 902506 950482 579208 488974 322402 315938 372657 369206 392426 397383 404996 407805 458824 459913 745524 776056 39.85 67.5 1
09:13:21 2023-10-13 378939 379051 95195 91393 145626 152322 156766 155341 117170 115597 123482 127942 141698 143392 399649 426570 1259877 1248483 483913 501101 129182 115282 131415 130939 149555 145099 138575 139083 90345 91794 299198 266172 768673 767725 238443 235659 299620 304864 355508 347532 371542 375198 395171 397985 376457 416901 903953 954772 583914 493516 322629 315021 373975 369907 390338 394092 405858 409972 458579 458014 740088 774824 39.85 67.5 1
09:13:22 2023-10-13 381710 377949 95369 90984 146684 149644 157343 154738 117479 114896 124089 127588 141987 142852 400286 432779 1247782 1236237 487073 501455 132621 115414 131062 130513 148895 145442 141992 142571 90162 91701 298275 266818 768694 772573 237041 235694 299130 304864 356578 345481 371832 373061 396709 399768 374239 418117 899794 946584 579208 491760 325013 317589 374021 373579 392426 396338 404275 410152 462510 459733 748803 777064 39.85 67.5 1
09:13:23 2023-10-13 378867 378767 93711 91479 145587 152385 156836 155341 117203 115976 123989 127942 141829 143358 400250 433079 1259703 1242801 481785 502606 132501 115448 130788 131070 150599 145339 141893 140461 90067 91987 298403 267496 756982 768208 237610 235694 300741 303865 357689 345481 369560 373919 393990 401352 374239 414484 902664 951155 583046 492013 322140 316451 372920 373052 391506 394713 405571 408417 462728 459334 740186 776526 39.85 67.5 1
09:13:24 2023-10-13 384440 378784 95134 91393 145373 152075 156801 155376 117170 115756 123752 127853 142025 143358 400250 433079 1249760 1229954 486149 501810 132570 115414 131062 130792 150808 145069 142061 142553 90195 91827 301088 267686 760319 771479 236310 236494 302621 303615 357942 347282 371687 373880 394472 401174 375713 418008 903879 947366 568202 488280 323646 315973 370002 372833 390612 396514 403776 405511 460053 460057 749335 778722 39.85 67.5 1
09:13:25 2023-10-13 382085 378790 95035 91426 145222 149765 157054 155376 117355 115597 123752 127853 142193 143901 399649 431753 1265988 1242838 481142 501810 132731 115222 133338 130043 151053 144833 142195 142519 90162 91701 301088 265586 766970 767665 237041 235694 302193 302021 357439 348617 369632 373621 393124 401388 377625 418858 905972 946615 584436 490552 322629 316929 371827 372000 392127 395854 405571 405439 459261 460504 743140 777946 39.85 67.5 1
09:13:26 2023-10-13 384566 378780 95031 91585 145291 152357 156801 156095 117193 115869 123567 130165 141698 143824 399649 431382 1256749 1233566 477580 501810 129360 115414 133219 130939 149870 145000 140855 139510 90282 91667 298403 266928 767836 774219 238697 235554 301973 302693 357139 346522 373484 371945 392011 400540 376457 421704 904034 937565 583321 486580 321651 316965 370002 372000 389826 397732 403929 405475 459944 460057 741945 778169 39.85 67.5 1
09:13:27 2023-10-13 381155 378522 95072 91585 145355 152322 156692 155410 116928 115982 123415 130165 141969 144191 400250 427205 1262634 1246416 478077 501455 129537 114748 133338 129865 151122 144398 142462 142449 90319 91637 299783 265420 768582 768208 238866 234932 301904 302906 354974 347568 371759 373061 392225 398299 377590 416901 902664 952006 583914 493863 323172 320294 373638 369691 393538 396799 408170 408886 457039 460021 737806 777064 39.85 67.5 1
09:13:28 2023-10-13 382900 379051 95199 91522 145626 150150 157020 155809 117284 115597 123718 127942 142221 143392 399967 426570 1252495 1239762 483222 501455 129448 114715 133153 129865 151087 144799 142264 142216 90352 91448 298275 264816 770381 772573 237041 235729 302266 304364 354406 346765 373484 372503 394302 396558 376492 421401 902068 948468 579208 486616 324091 316451 374203 369835 391319 396550 405571 409682 457218 459733 746643 774860 39.85 67.5 1
09:13:29 2023-10-13 380191 378513 95229 91393 146312 150437 157239 155341 117326 115597 123956 127942 141987 143413 400250 427939 1256275 1250295 486002 501455 132621 115335 133338 130043 149346 144833 142096 142449 90195 91701 298403 265984 769063 766001 237811 235729 299620 304828 358432 347318 369344 376802 395656 398751 376915 416525 903879 957328 586989 492251 322629 315021 373711 371737 390921 396943 404996 409935 459297 459369 738170 774676 39.85 67.5 1
09:13:30 2023-10-13 383160 377954 95233 91021 145778 152040 157343 155091 117479 114896 124089 127499 142059 142365 400286 433079 1247782 1235358 487602 501810 132478 115414 130879 130546 150808 145204 141997 139374 90162 91701 301088 266928 760181 770387 237041 236459 300877 303901 357438 346244 371796 372800 395800 401035 375328 417822 901429 945014 575952 486652 324367 314986 372657 373052 392149 396202 403490 408454 462728 460057 750400 777946 39.85 67.5 1
09:13:31 2023-10-13 383060 377981 95031 91017 145385 149729 157054 155341 117284 115597 123956 127942 142804 143901 400286 430432 1254347 1239237 484664 501101 132638 115222 133338 129954 151018 145133 140757 139795 90279 91820 299198 266550 768195 769805 238866 236318 300354 303758 356436 348617 369596 373880 395243 399840 378208 414340 901429 951970 577323 488974 323538 315973 372920 372000 392198 396550 403850 409067 458579 460407 748803 774860 39.85 67.5 1
09:13:32 2023-10-13 385143 378789 95039 91477 145258 152322 156548 155410 117193 115630 123752 128289 141763 143690 399967 431834 1254075 1229954 477652 501455 132621 115256 133127 130203 149242 145240 142157 142614 90195 91701 301088 266928 778175 771693 236310 235729 301481 302729 357175 346522 371759 373880 393124 401352 375928 419177 902432 937565 584939 488627 324551 319389 371913 372271 393538 398742 405822 405331 459872 460021 746459 778648 39.85 67.5 1
09:13:33 2023-10-13 383169 378518 95229 91426 145393 152110 156836 155376 117284 115597 123752 127942 141829 143392 399995 428881 1253893 1240645 484602 500919 129715 115348 133827 129954 147792 144697 139615 142147 90476 91448 299549 264670 775331 771693 237006 235694 302193 303937 354476 347496 372956 371945 394302 397741 378230 419113 901429 948468 580579 486580 322140 317929 372920 369799 391872 397419 405283 408454 458065 460057 748997 774824 39.85 67.5 1
09:13:34 2023-10-13 381191 378789 95166 91522 145393 152322 156801 155878 116961 115902 123718 130165 142041 143824 399649 430468 1257021 1237117 479546 501101 132673 115256 133245 129865 151053 144833 138765 142484 90195 91637 301088 266172 767596 770568 239612 234967 301445 303013 356328 346801 373493 376268 393150 399871 376349 419300 905005 944648 584436 492179 323172 316824 372095 372000 390215 396290 406036 407696 459585 459409 738462 777064 39.85 67.5 1
09:13:35 2023-10-13 377729 378414 95170 91021 145280 149520 156801 155341 117284 115484 123533 127942 141997 143901 400286 427241 1257914 1248483 485695 501455 132621 114748 131062 129958 149138 145039 142295 142579 90195 91637 300718 265796 768704 766001 237444 235729 299620 304864 355543 347080 369524 374217 396394 398893 376528 414448 902432 956834 580266 492434 322701 317444 373711 372000 390647 394127 404996 409682 458255 458049 740591 774860 39.85 67.5 1
09:13:36 2023-10-13 378939 378794 95138 91526 145389 152251 156801 155532 117284 115597 124089 127942 142025 143358 399685 432755 1258948 1242838 482539 501810 132638 115448 133153 130857 150808 145204 142160 139928 90246 92014 297922 268447 759911 765892 237338 235589 302156 303758 358625 347389 369452 373621 393990 402553 375928 417631 907738 952502 583046 490971 322629 318938 372095 373052 392127 395301 405571 405511 459692 460049 738462 776563 39.85 67.5 1
09:13:37 2023-10-13 381942 378518 95134 91283 145756 152110 157089 155341 117284 115597 123870 127942 141796 143358 400250 430468 1254347 1241036 485878 501810 132546 115256 131062 129954 151087 144868 142229 142484 90162 91701 301049 266172 781101 769296 236345 236293 300495 303937 356614 348653 369632 371684 394652 398964 378194 414484 901429 952957 579208 486580 323646 315973 373638 371746 395214 397450 404562 408922 459117 463313 747099 778197 39.85 67.5 1
09:13:38 2023-10-13 381999 379051 94997 91716 144892 152640 156330 156382 116928 115902 123448 130298 141405 144058 399967 427966 1267793 1247703 479583 501737 129541 115348 131612 130382 149485 145240 138644 138951 90377 91701 302032 266172 772120 768208 239205 235789 302327 302125 356043 348372 369668 375736 392083 399524 378230 414556 904655 953669 579208 490205 321687 318405 370002 369871 391852 395925 404285 405475 457218 459369 737382 776805 39.85 67.5 1
09:13:39 2023-10-13 384255 379047 95229 91522 145629 152357 157089 155779 117317 115630 123937 127942 141829 143358 400889 428881 1254347 1239237 483258 501810 129715 114748 133850 129865 150080 144249 142497 142216 90476 91701 298403 265796 771110 771479 237041 235764 300566 304292 355223 348689 373520 375168 394365 398680 381166 419191 904436 951082 579379 490016 325013 317487 373411 369655 392426 398290 405571 408779 456703 460057 746841 774860 39.85 67.5 1
09:13:40 2023-10-13 382883 378522 95068 91612 145528 152357 156870 155843 117203 115982 123448 128278 141796 143858 400286 431413 1257021 1237117 479804 501810 132638 115448 133187 130546 151053 145069 142229 142519 90319 91701 314515 266550 782093 772426 237444 235037 301117 303580 356614 347568 374121 373919 393400 400718 376528 420410 902701 945674 584692 486580 322140 317000 370002 372000 390921 398290 403608 405475 460017 458014 743560 778462 39.85 67.5 1
09:13:41 2023-10-13 383060 378784 95162 91615 145595 152500 157054 155376 117284 115597 123752 127942 141796 143358 400213 426535 1251570 1239762 482990 501455 129448 115335 133466 129865 151263 144665 142462 142380 90443 91574 299194 264451 777140 773596 236936 235918 302266 303758 355994 347389 373302 375466 394401 396523 376492 419410 901429 950885 581950 488974 322593 318117 373183 369763 392426 397662 405571 408742 457146 457979 749446 774361 39.85 67.5 1
09:13:42 2023-10-13 382837 379047 95199 91585 145359 152357 156766 155843 116928 115982 123685 128119 141796 143824 399931 431074 1257021 1237117 479804 501810 132673 115414 133372 130645 151053 144833 142393 142683 90319 91701 302060 266550 766611 772573 237408 234967 302913 303652 356578 347009 373784 374146 393088 400120 376156 419483 905005 942680 579208 490898 323172 316965 372095 372000 391137 397414 407480 410402 461249 459589 744309 778648 39.85 67.5 1
09:13:43 2023-10-13 382518 379051 95199 91622 146277 150185 157054 155532 117284 115597 123752 127942 141854 143502 400889 430706 1248668 1239453 485106 501518 129364 115633 131428 131075 149241 145442 138644 139437 90345 91760 297922 265759 764441 770568 237041 235729 300740 305616 355187 345445 372620 373061 395764 398716 375328 418817 899794 945645 579379 489441 322402 317929 374240 372525 391595 396479 405571 410335 459620 460057 744983 777064 39.85 67.5 1
09:13:44 2023-10-13 378826 378518 95166 91426 145595 152322 157054 155410 117203 115597 123752 127942 142369 143690 400250 433079 1257914 1240999 482316 501810 132570 115448 133303 130759 151053 145069 138861 142553 90319 91827 298403 266172 766438 770387 240054 235002 302621 303901 356578 345481 372920 374217 393990 400120 377932 419155 904819 947366 570428 493719 323172 316788 373147 372416 391836 396727 404819 408417 460017 460057 739867 777076 39.85 67.5 1
09:13:45 2023-10-13 381710 378513 95233 91426 145696 152040 157030 155134 117407 115670 124380 127751 142221 143257 399503 432899 1249444 1234834 488605 501810 132570 115414 131062 130825 149346 145382 138617 139407 90162 91890 312268 267196 760713 770387 237077 236824 299620 303901 357689 347009 372321 372835 396358 401352 375328 418153 902708 946347 578865 490169 323383 314986 373975 373579 392426 396514 404422 410298 459836 460057 747210 773869 39.85 67.5 1
09:13:46 2023-10-13 378903 377990 95199 91489 145393 152287 157054 155376 117170 115597 123870 127853 141829 143392 400213 433079 1259703 1241955 483913 501810 132501 115640 133117 131070 150529 145305 141927 139994 90162 91954 306664 267686 760165 769910 239544 236013 303114 304221 358085 346344 369452 374039 394401 401174 375185 414448 902664 951155 586989 493863 324091 318451 373183 373579 392092 395301 406110 408454 459656 459369 740088 777112 39.85 67.5 1
09:13:47 2023-10-13 381927 377954 95204 91422 145381 149765 157274 155376 117284 115564 123685 127765 142193 142957 400286 430129 1254347 1241955 486949 501455 132604 115335 133245 130043 150842 145035 142195 142519 90195 91701 298275 266172 767836 768208 236675 236459 299655 303901 356043 347568 369560 372241 395800 399804 376492 414448 902708 955735 585825 486580 323682 315938 373183 372000 393302 396479 404092 409717 459656 463968 747025 777680 39.85 67.5 1
09:13:48 2023-10-13 381119 378767 95068 91489 144914 152348 156295 155843 117251 115597 123956 127853 141829 143392 399085 429116 1266261 1244644 479657 501554 129626 115249 131599 130807 149661 145095 141093 138819 90345 91920 298403 266739 768404 769296 239273 235694 302363 302233 358015 348510 369596 375058 392190 400718 378496 414376 903769 953388 584436 490205 322176 317924 370002 369871 391541 398922 406146 405439 457898 460049 737127 777064 39.85 67.4 1
09:13:49 2023-10-13 384239 378518 95212 91426 145385 152075 156801 155376 117170 115564 123870 127942 142025 143392 400250 426176 1253421 1239237 483258 501101 129715 114748 133815 130185 149660 144364 142532 142216 90319 91574 299549 265420 774490 770387 236841 235729 302193 303937 354476 348653 373220 372503 394580 398893 378496 418822 902451 950057 580579 490016 324551 318755 373147 369655 392426 398113 405423 408849 458787 460057 749446 774824 39.85 67.5 1
09:13:50 2023-10-13 382269 378538 95006 91618 145389 150150 156548 155912 117017 116169 123770 128195 142054 144245 400104 427925 1263383 1248080 479657 501664 129894 115414 133501 129865 151262 144833 139052 138881 90381 91701 297922 265420 770110 769363 237504 234967 302080 303901 355508 348372 371796 374146 392225 398893 378194 417527 903978 953388 584436 492013 322714 320067 373183 369871 390957 396479 405497 408742 459475 459369 737990 776512 39.85 67.4 1
09:13:51 2023-10-13 383117 378775 95106 91601 145180 149729 157054 155376 117170 115597 123937 127853 142193 144100 400286 427205 1250683 1239200 484395 501455 129360 115335 133431 129954 151122 144733 142462 142285 90352 91637 301145 264670 771888 772275 239205 236213 301197 306121 357003 347425 373338 373216 394472 397529 376879 419894 901282 948637 587215 486688 322665 319389 374770 369799 391872 396550 405858 410298 457718 460057 744836 776609 39.85 67.5 1
09:13:52 2023-10-13 380928 379056 95072 91585 145120 150185 156836 155849 117284 115630 123600 127942 141854 143701 399967 429807 1257914 1240117 481853 501810 129275 115414 133338 130579 149479 145039 142363 142575 90319 91701 298275 266172 764194 771479 237811 235037 301445 304078 356650 346244 373520 375042 393436 400120 377396 419446 905234 944274 579208 493131 323172 319120 372095 372000 391042 395889 404285 407841 459656 459805 740993 778499 39.85 67.5 1
09:13:53 2023-10-13 381709 377949 95233 91300 145731 152075 157234 155307 117446 115405 124156 127588 142289 142466 400286 432813 1248668 1233603 487602 501810 132535 115773 131197 131004 149346 145571 140560 139828 90220 91890 302032 267496 765764 771480 237303 236849 299549 304636 357689 346487 371796 373514 396952 401316 376228 418153 902708 946695 578523 486652 324631 315497 372920 373579 390921 396514 403813 409067 462728 457979 747541 778722 39.85 67.5 1
09:13:54 2023-10-13 378934 378784 95134 91522 145390 150009 157054 155410 117284 115630 123937 127942 142193 144230 400569 433079 1259877 1240496 483569 501810 129182 115448 133118 130759 151053 145559 142195 139732 90162 91987 301088 268447 770774 767938 237444 235729 302193 303901 358804 347568 369344 373621 394616 402553 376457 414520 905331 952724 576466 492106 324551 316859 372620 374108 392931 395784 406146 408272 463236 463641 739470 778286 39.85 67.5 1
09:13:55 2023-10-13 384492 379060 93660 91522 145258 152392 156836 155843 117284 115630 124056 127983 142087 143688 399959 432867 1254896 1232422 483113 503158 129448 115620 131520 131064 149452 145346 142229 138819 90195 91887 298403 267496 761929 772588 236145 236213 301339 302941 357689 346522 372103 373616 393436 401352 376192 418153 904436 946823 584436 488280 323155 316929 370002 372525 391279 398605 404996 405511 460089 458014 746878 776526 39.85 67.5 1
09:13:56 2023-10-13 381155 378767 95031 91585 144952 152529 156628 156095 116928 115597 123752 127942 141796 143591 399685 429188 1266261 1244644 479804 501810 129448 114748 133280 129865 151122 144833 142229 142285 90195 91701 302386 266172 766647 768208 237408 235729 303873 304713 356400 348893 371687 373776 392083 401174 378655 417381 907850 956560 577837 490898 324740 318405 372095 369582 392020 396202 406146 409198 458220 459913 742195 777717 39.85 67.4 1
09:13:57 2023-10-13 382973 378537 95235 91490 145390 150009 156668 156030 117231 115882 123956 128263 142193 144300 398758 430129 1255752 1238324 479804 501810 132557 115256 133153 130882 151053 144833 142195 142484 90195 91701 301088 266172 768344 770532 237444 235002 300915 303013 356614 347324 374085 374181 392812 400120 376492 419483 902701 937565 576466 491665 323818 316965 372920 372000 391042 396514 404891 410402 459981 459733 740627 777064 39.85 67.5 1
09:13:58 2023-10-13 378903 378794 93721 91522 146333 149976 156880 155272 117284 115597 123633 127942 141791 143612 400323 427616 1259877 1252111 484591 501455 132523 115302 133373 130936 149765 145133 138956 139666 90312 91794 298403 266172 764934 767725 238408 236118 300144 305150 355508 347568 369438 374253 395548 398751 376492 414520 902708 956158 585579 493939 322701 315462 373975 372000 390957 394162 404996 410335 459944 459334 738170 774860 39.85 67.5 1
09:13:59 2023-10-13 381978 377981 95332 91017 146279 152040 157204 155091 117594 114863 124189 127411 142724 142432 400286 433079 1245127 1233603 487183 501810 132386 115448 131062 130980 150808 145069 141997 139311 90195 92088 301088 266739 762217 771479 237077 236093 300877 304864 357402 346244 372357 373097 396988 401352 375364 418781 902708 945014 585825 492460 326403 317553 374203 373843 392426 396373 403666 409863 462546 461365 750326 778169 39.85 67.5 1
09:14:00 2023-10-13 383424 378522 95233 91267 145411 149625 157415 155376 117398 115597 124022 127853 142389 144300 402246 429541 1257840 1244186 486002 501737 129894 115507 131428 131004 151441 145035 142427 142519 90319 91701 299198 266702 765466 769296 236675 236494 300704 304078 356472 348617 369596 371910 395800 398680 377590 414484 902708 954772 585825 486580 324401 315717 373183 372000 393026 396514 404709 410973 459981 460730 747210 776512 39.85 67.4 1
09:14:01 2023-10-13 384799 378518 95134 91526 145427 152357 156801 155878 117284 115630 124419 127942 142025 143625 399685 432810 1254347 1230629 481858 501810 132705 115448 133153 130048 149505 145240 142256 142579 90195 91827 301088 267307 768224 771693 236310 236058 301445 302977 357439 347318 371578 374035 393293 401209 376349 418008 904968 946024 579379 488974 322629 316965 372095 371673 390957 398636 405571 405475 460017 458014 746878 780385 39.85 67.5 1
09:14:02 2023-10-13 383169 377942 93711 91575 145480 150080 156915 155272 117184 115849 124089 127908 142154 143722 399967 426535 1252532 1239237 485218 501273 129715 115302 133408 129865 149695 144902 139063 142414 90509 91448 308719 264670 773285 770604 237077 235729 302193 303937 354476 346967 374085 373061 394616 398020 378230 419483 902701 950482 587215 486652 322629 318414 373711 369317 391872 397697 405571 409067 458787 460057 749173 774860 39.85 67.5 1
09:14:03 2023-10-13 380597 379047 95068 91618 145393 150290 156836 155878 116961 115949 123533 130132 141863 143824 399967 430129 1257021 1235686 480827 501810 129360 115335 133153 130043 150982 145069 138670 139666 90279 91757 302032 266550 769063 772573 237706 234898 303123 303758 356436 346380 373748 374253 393436 400156 376206 420410 904618 942942 584436 492875 324091 317818 372920 372000 391319 395925 407190 408454 459981 459409 738425 778169 39.85 67.5 1
09:14:04 2023-10-13 377729 378542 95233 91459 145516 149551 157199 155341 117203 115597 123904 127765 142193 143901 400286 427876 1257914 1248483 486002 501810 129364 114781 133153 130048 149242 145039 142359 142376 90228 91701 298275 265984 765295 766038 237444 236258 299620 304864 356043 347318 369560 373656 396430 398928 376492 414448 904361 957547 579208 492049 323610 318001 374203 372602 394654 395160 404885 410152 459836 463313 745095 776916 39.85 67.4 1
09:14:05 2023-10-13 381430 378785 95134 91459 145629 152110 157054 155445 117317 115923 123752 127942 141992 143358 399612 433003 1264977 1244074 483876 501700 129537 115315 131577 130972 147386 145133 138765 139278 90253 91827 299198 267686 764564 768062 237706 235659 302407 302906 358768 348593 369488 373621 394580 402517 377625 414484 906344 952502 584436 490515 322593 316894 370002 372000 392163 396166 406146 405439 459908 460694 740591 778722 39.85 67.4 1
09:14:06 2023-10-13 384474 378794 95204 91552 145688 152287 156801 155341 117251 115597 123956 127942 141992 143870 399895 427876 1254347 1239163 483222 501518 129360 115414 133303 130043 151123 145035 142294 142484 90319 91827 301049 266172 765828 770671 236841 236544 300952 303508 356578 349425 372629 374866 395198 399836 378619 418008 903238 952429 585825 490788 325013 318938 373447 369727 392092 398255 405276 409680 458787 459943 749335 774824 39.85 67.5 1
09:14:07 2023-10-13 381958 379060 93711 91534 145626 150290 156885 155705 117117 115849 123718 128085 142121 144306 400068 427720 1261665 1249970 480753 501541 129630 115222 133524 129958 149555 145139 142363 139388 90377 91701 301049 265420 768669 770387 237776 234745 301445 304578 355223 347603 371759 375306 394029 398543 377625 417822 904361 951934 587215 493866 323172 316894 373975 369835 390921 395854 404855 409646 458184 459299 737990 774824 39.85 67.5 1
09:14:08 2023-10-13 382360 378220 95166 91426 145385 152287 156592 155376 117284 115597 123685 127942 141992 143392 400250 429116 1250443 1239762 485293 501810 129360 115414 133245 131425 149452 145133 142195 142648 90312 91820 298403 265535 766104 772573 237469 235953 300389 305580 355330 346344 372702 375736 396358 398299 375029 420052 903792 945609 585825 489441 324317 315427 375264 372979 392149 396479 406146 410298 460053 459769 741383 777064 39.85 67.4 1
09:14:09 2023-10-13 380377 378333 95362 91386 145626 152040 156706 155164 117561 115703 124532 127806 142188 143092 400250 429756 1259370 1247303 486002 501455 132604 114748 133303 130043 151018 144833 142264 142519 90286 91701 299549 266371 766228 766001 237077 236093 301339 304757 358015 347568 369560 373585 396394 399488 376492 417223 902708 956158 588398 490935 325013 315682 374203 372000 392163 395266 404672 410298 459944 463896 745732 777064 39.85 67.5 1
09:14:10 2023-10-13 381963 378522 95237 91489 145790 152287 156836 155376 117284 115597 124022 127853 142025 143358 400250 433079 1250045 1238362 488766 502350 129182 115733 131302 131037 149033 145640 138575 140361 90345 91954 314515 267307 760050 771479 237408 236544 301307 304221 357366 346208 372357 373621 396808 400999 375328 418153 902708 942942 577837 486688 324367 314986 373183 373579 392426 396479 403490 409031 462691 460057 750988 778169 39.85 67.5 1
09:14:11 2023-10-13 378650 378486 95170 91552 145829 152287 157020 155341 117251 115597 123752 127853 141891 143358 400213 433079 1261665 1243829 483913 501810 129271 115414 131062 130947 151053 145170 142195 139278 90162 91827 301088 268829 762219 767122 237408 235694 302694 302977 358768 347568 369560 373621 394329 402231 377302 419455 908495 953816 576466 491483 324551 319389 369605 372979 393159 396131 406146 405475 460053 463641 738320 779276 39.85 67.5 1
09:14:12 2023-10-13 385145 378518 95166 91585 145459 151282 156706 156104 117368 116075 123837 128297 142016 144111 400068 431623 1257766 1233529 477616 502520 129364 115448 133338 131075 149484 145240 142393 139245 90381 91827 299198 267304 763420 772784 236675 235729 302115 302941 356365 347532 374048 371910 393365 401316 376457 421326 904361 937565 582234 488974 321651 316965 372207 372000 390921 398255 403929 405439 459944 459752 745020 778722 39.85 67.5 1
09:14:13 2023-10-13 381709 379042 95130 91585 145557 152464 156657 156095 116894 116175 123349 129985 141763 144291 399649 427205 1263567 1246416 479804 501455 129537 114748 133431 130043 151298 144833 142427 142414 90381 91701 298403 265686 771374 769355 239544 234863 302221 305252 355401 348474 371614 376268 392083 398751 378158 417490 902664 953351 578865 492251 322546 317853 373183 369835 390957 396373 405497 409067 457862 459334 738082 774860 39.85 67.5 1
09:14:14 2023-10-13 378722 378907 93582 91419 145458 150080 157020 155341 117170 115597 123718 127942 142491 143515 400213 432630 1257914 1241903 482501 501810 129271 115335 133303 130546 151053 145069 142195 142553 90162 91701 298275 266172 763420 770387 239714 235002 301199 303901 356578 345445 369668 374217 394302 400120 374204 417822 904618 948395 574581 492434 322140 316708 372920 373843 392426 396835 404213 409031 463381 460057 737990 779276 39.85 67.5 1
09:14:15 2023-10-13 380458 378522 95237 91017 145592 149241 157308 155307 117479 115484 123956 127588 142389 142759 400569 429116 1257914 1246416 487683 501518 129626 115600 131472 130882 151335 145202 138670 139245 90377 91920 299198 266657 768195 766001 237408 236093 299585 304577 358015 347252 369488 373621 396394 399488 376915 417520 902708 957547 583046 491665 323610 315021 373934 372000 392127 394954 404422 409972 459944 461833 742801 774860 39.85 67.5 1
09:14:16 2023-10-13 382233 378198 95233 91393 145808 152066 156836 155307 117284 115597 123718 127588 142025 143225 399931 433129 1250443 1229991 486185 501810 132621 115448 131062 130895 149103 145240 142100 142579 90162 91827 301088 267307 763889 770387 236841 236990 300531 303013 358228 346522 371796 371353 395800 401316 378200 418490 902135 947292 570428 488974 324259 318487 372058 372979 392426 396373 403593 405475 460053 460057 749335 779090 39.85 67.5 1
09:14:17 2023-10-13 384790 377954 95035 91426 145778 152287 157054 155567 117212 115783 124022 127949 142121 143523 399786 428275 1255789 1240570 484910 502875 129894 114715 133594 129687 151368 144829 142735 142182 90286 91574 299549 265796 771455 772573 237041 236093 301979 303794 354974 348653 373484 371945 394580 398613 378799 419410 902068 949810 580065 486580 324091 318414 372920 369763 392426 397697 405571 408742 457182 458014 748914 774787 39.85 67.5 1
09:14:18 2023-10-13 381978 378790 95064 91489 145363 152322 156801 155341 117178 115869 123533 127942 141796 143824 399048 430396 1258808 1238879 479804 501810 129360 115414 133303 130043 151018 144833 142195 142484 90195 91701 299198 266657 764317 773596 239544 235449 303608 303758 359031 347181 373638 374074 393222 399942 376349 422455 904618 942204 584436 492361 322987 316965 373443 372000 391042 395889 407190 408597 459981 459791 741141 777616 39.85 67.5 1
09:14:19 2023-10-13 381860 377504 95296 91323 145695 149870 156880 155134 117417 115564 124022 127588 142289 142894 399959 433683 1251059 1232689 487220 500773 129260 115414 131062 130792 150808 145069 141962 139344 90162 91827 298403 267496 759666 770387 237041 236824 299620 303438 357678 346487 371759 371910 396394 401388 375364 419177 902708 944274 579208 488974 324138 315938 372095 373052 390338 396514 403776 407805 462728 457979 746878 778169 39.85 67.5 1
09:14:20 2023-10-13 378903 377945 95130 91397 145423 152075 156801 155341 116928 115564 123818 127853 142041 143392 399649 432362 1263530 1241036 483839 501810 129715 115553 131507 130726 149555 144932 141151 138977 90282 91794 299198 267686 764705 767482 239782 235694 302193 302481 357725 347318 369452 373026 393088 401352 377625 414484 906942 952502 584436 489478 322366 316965 370002 369871 392092 396813 405571 405439 458543 460049 740627 778169 39.85 67.5 1
09:14:21 2023-10-13 382878 378799 95197 91552 145188 149765 156565 155410 117017 115916 123415 130208 142338 144300 399085 429791 1254347 1236237 479583 501455 129271 114748 133153 130043 151053 144799 140855 142449 90162 91701 298263 266172 764211 771479 239273 234967 302835 303013 356578 347288 373484 374181 393400 400085 376457 419483 905005 937565 585825 492049 323172 316965 372657 372000 391042 401948 404249 407841 459944 459409 738425 778169 39.85 67.5 1
09:14:22 2023-10-13 377729 378513 95195 91489 145629 152181 156801 155376 117251 115816 124089 127772 142054 143688 400068 427483 1257840 1249933 483076 501664 129541 115315 131428 129691 149346 145039 142355 140066 90377 91701 297922 265420 769423 766038 238671 235554 299655 304828 355223 347568 369668 375341 395207 398893 377058 418153 904361 954735 579208 493902 321651 318451 374240 372000 390921 394127 404249 410298 460453 458014 740088 774787 39.85 67.5 1
09:14:23 2023-10-13 381404 378251 95299 91224 145900 149347 157343 154807 117398 115372 124022 127588 141894 142466 399967 431753 1245127 1236237 487838 501064 132621 115302 131062 130043 149243 145101 141962 142519 90100 91701 298403 266550 767355 770387 237077 236013 301339 306338 356365 346137 372212 373513 396250 400504 375185 418008 902506 944854 579379 489441 322140 316113 374998 373052 391595 396479 405571 410335 459728 459949 744983 776609 39.85 67.5 1
09:14:24 2023-10-13 379651 377769 95362 91294 145720 149870 157134 155026 117312 115497 124089 127588 141992 142894 399649 429152 1256910 1246416 485732 501455 132454 115414 131428 130043 149452 144851 141997 142484 90195 91701 301058 266172 769183 766038 237077 236093 299620 304828 355508 347532 369524 373656 396394 399524 376492 414412 902506 957844 583046 490935 323646 315462 373711 372000 392127 395266 404422 409972 459944 460730 741383 776609 39.85 67.5 1
09:14:25 2023-10-13 381367 377949 95100 91017 145393 152146 156836 155563 117170 115405 123718 127588 142059 143358 399649 432719 1250443 1229991 486112 501810 132604 115448 131289 130972 149346 145436 140560 139566 90220 91954 299549 267686 767156 772026 236936 237015 302161 303865 358228 346522 371796 374601 395656 401352 375856 418153 902708 947366 570569 488280 324138 318901 372095 373052 390647 396514 403776 405511 462510 458014 749978 778169 39.85 67.5 1
09:14:26 2023-10-13 384239 377985 95035 91357 145482 149520 157054 155376 117284 115597 123600 127908 142193 143801 399649 426570 1254347 1235686 483258 501810 129537 114715 133593 129776 151122 144699 142393 142251 90257 91637 312268 266172 770301 770387 236675 235729 300531 303652 356043 348653 372357 371910 394580 398964 378763 419113 902708 951155 580579 486544 322665 318262 372920 369799 389791 397697 405571 408742 458028 458014 747210 774237 39.85 67.5 1
09:14:27 2023-10-13 382900 378527 95170 91481 145222 150396 156697 155878 117170 115630 123415 128195 142050 143930 399358 430253 1257840 1236089 481580 501700 129453 115348 131393 130726 149207 145283 142260 142579 90319 91701 299198 266928 766371 772026 237077 234967 301902 303509 356543 347568 373784 373918 393124 400120 376492 419483 905005 942843 575472 486544 321651 319849 370002 372000 389791 397976 404249 405511 460017 460057 743927 778272 39.85 67.5 1
09:14:28 2023-10-13 381141 379056 95035 91585 145222 150185 156226 155445 116894 115869 123415 130208 141658 143901 399048 426641 1263567 1248192 479804 501810 129364 114748 133373 129869 149574 144637 142363 142579 90352 91637 297922 265232 772008 768208 237077 234769 302399 304078 357509 348086 371542 374110 393257 398157 378050 417713 905229 956560 587215 492397 322714 319163 373183 369835 394096 396550 405425 409031 458751 458049 737658 777064 39.85 67.5 1
09:14:29 2023-10-13 380925 378528 93647 91453 145593 150080 156915 155710 117312 115849 123718 127874 141891 143358 399012 432847 1257914 1240496 482195 501810 129271 115448 133153 130043 151300 145236 142195 142285 90195 91701 297922 266172 766731 769296 237811 235037 302193 303901 356328 345168 369632 374217 393436 399804 374204 417527 902664 947019 589807 492470 321651 319120 372657 373579 392149 394713 403608 409067 463782 460057 740088 779276 39.85 67.5 1
09:14:30 2023-10-13 378794 377932 95233 91017 145892 151929 157089 155056 117284 115405 123718 127588 142025 142894 399931 429152 1254347 1246416 488068 501455 132788 114748 133338 129954 151087 145133 141054 139083 90312 91854 302032 266172 783253 765855 239612 236283 299514 304685 355900 347252 369560 375131 396745 399804 376915 414412 902432 957547 591217 492810 323538 315021 373975 372000 392163 396943 404422 410008 459585 460730 742764 774860 39.85 67.5 1
09:14:31 2023-10-13 382001 378477 95167 91489 145629 152357 156776 155100 117170 115564 123718 127942 141829 143688 398940 431843 1263567 1241036 483457 501455 129098 115256 133153 129958 149346 145039 138555 142381 90195 91701 301049 267307 766970 767665 239273 235694 300952 302481 357689 347639 369596 375131 393436 401352 377625 414520 905005 946579 587215 490205 322140 316965 370002 369907 392163 396943 405571 405439 459297 460407 740627 778169 39.85 67.5 1
09:14:32 2023-10-13 383967 378790 95134 91459 145629 152075 156801 155341 116928 115597 123633 127853 141796 143358 399640 428881 1257578 1240645 484947 501700 129715 115156 133800 129865 149870 144893 142462 142414 90195 91701 295794 266172 769875 770387 236310 235729 300531 303901 355543 348510 372920 371981 394580 398928 378799 418781 901865 950482 580579 488974 322665 318487 372920 369763 390338 397697 404996 409031 458065 458049 745217 774824 39.85 67.5 1
09:14:33 2023-10-13 381433 378405 95031 91430 145359 152145 156548 155376 116928 115597 123448 127942 141796 143426 399649 426575 1261739 1248446 482538 501810 132638 115222 133279 129865 151087 144833 142229 142251 90195 91637 312268 265232 769694 766038 237882 235002 301843 304864 355223 347568 369668 375078 395207 398299 376492 416938 902432 954772 584436 493516 322176 315717 374240 369907 390921 394162 405858 410008 460126 458014 740088 774824 39.85 67.5 1
09:14:34 2023-10-13 381119 378198 93971 91194 146023 149070 157568 154919 117460 114830 124123 127452 142389 142525 400068 432362 1245127 1236237 488605 500809 129365 115302 131062 130857 150773 144833 138617 139116 90195 91701 312268 266172 759532 770387 237077 236058 299375 304400 356650 346487 371832 373954 396430 400156 375029 417858 901429 944854 584436 489478 322629 315021 372145 372788 391872 396514 402758 410335 460296 460057 744946 774492 39.85 67.5 1
09:14:35 2023-10-13 380191 377990 95039 91426 145385 149765 156309 155410 116961 115597 123600 127942 142193 143901 399967 433296 1257914 1242838 483225 501810 132283 115481 130879 131103 150529 145204 141962 140217 90279 91820 297922 266818 760800 770387 237706 235589 303123 303794 356472 345303 369524 374217 394025 400120 374204 418190 906942 947055 591217 493167 326256 318487 373147 373579 391595 394162 404249 408454 462438 460057 739563 777112 39.85 67.5 1
09:14:36 2023-10-13 383009 377769 95362 91426 146385 150080 156766 155376 117227 115497 124089 127765 141858 142970 400286 433147 1251332 1229991 486185 501810 132529 115335 131376 130759 148895 145341 142161 142592 90100 91701 301088 267307 762590 770387 236911 236859 300531 303013 358539 346522 371832 371353 395800 401388 375364 417527 902432 944977 579208 488280 324174 316486 371832 373052 390373 396550 403813 405511 460089 458014 749335 777112 39.85 67.5 1
09:14:37 2023-10-13 380901 377981 95064 91426 145427 152145 156836 155341 117203 115597 123533 127853 141829 143358 399649 431413 1267793 1245924 483639 502447 129537 115348 131428 130513 151546 145202 139113 139179 90377 91701 293229 266928 769213 767122 239544 235953 301445 303740 357725 348653 369632 373883 392297 401388 378194 414520 905331 954114 586868 490552 322402 319389 370002 369907 392163 396202 405858 405439 459261 460730 739774 778272 39.85 67.5 1
09:14:38 2023-10-13 382883 378513 94969 91419 145416 152429 156622 155809 116894 115597 123533 128030 141763 143824 399048 430058 1257021 1237117 477278 501810 129271 115302 131428 130043 151018 145035 142195 142514 90162 91701 301088 266172 780977 772573 237575 234967 301904 303829 356543 347496 374048 373954 393365 400646 376457 420040 903942 943513 580579 488974 323172 319623 372095 372000 392426 398255 404213 405439 459944 460057 743854 778272 39.85 67.5 1
09:14:39 2023-10-13 381367 378789 95006 91605 145557 150290 156776 155827 116761 115849 123718 128174 141989 143955 399431 428663 1265088 1249970 479804 501064 129448 115600 131726 130138 151440 144765 142393 142414 90286 91787 300718 264670 768193 769296 237373 234570 301445 304328 354406 347568 369632 375006 393365 398228 377288 417490 903990 951970 586347 493829 322942 319389 373711 369835 390886 395889 405140 409935 460453 458014 737953 774824 39.85 67.5 1
09:14:40 2023-10-13 382265 378446 95092 91364 145289 149590 156766 155341 116894 115564 123685 127853 142437 143901 399931 429080 1247782 1239762 485032 501419 129360 115381 131245 130133 151123 145069 140855 142484 90162 91827 302032 265837 766371 772463 239953 235918 302865 305616 355366 346309 372702 375736 396178 398507 375256 418781 901149 947256 585825 489405 322593 314986 372145 373052 392353 401190 406146 410335 460053 460057 743817 777064 39.85 67.5 1
09:14:41 2023-10-13 380116 377738 93711 91386 145729 149694 157239 155307 117479 115484 124022 127738 142121 143225 399895 429170 1254347 1248080 486457 501810 129275 115222 131337 130048 149346 145240 142458 142679 90319 91701 298275 265796 783919 765965 237408 236058 299585 304793 356007 347532 369524 373954 396358 398893 377023 414412 902395 957770 579379 492013 323610 315427 373975 372000 392092 395266 404709 409972 459872 460659 742727 776609 39.85 67.5 1
09:14:42 2023-10-13 381652 378482 95130 91456 145359 152252 156811 155341 117170 115451 123956 127853 141796 143092 399048 432971 1249555 1234260 487720 501481 129360 115633 131393 131037 149452 145095 138417 139732 90312 91920 298403 267686 760455 770387 236310 236459 302548 304603 358156 346451 371759 373880 395171 402020 376156 417527 903792 944238 585825 487934 323646 318378 370002 373052 392426 396514 403776 405475 459692 460057 746841 778722 39.85 67.5 1
09:14:43 2023-10-13 383985 379011 95158 91585 145359 150290 156915 155818 117251 115597 123718 127853 141796 143358 399048 427489 1252495 1240645 483222 501810 129715 114715 133780 129865 151368 144364 142532 142182 90476 91448 300718 265044 785831 772026 236841 235694 302270 303865 354441 347568 373484 372764 394580 397985 378158 419446 903990 950482 577837 490016 322629 318414 373183 369835 392426 397697 406146 409031 459800 460057 747210 774787 39.85 67.5 1
09:14:44 2023-10-13 378975 378429 95166 91585 145214 149970 156741 155818 117050 115976 124022 128174 142193 144300 398867 430253 1258474 1240533 481433 501810 129360 115302 133303 130546 149660 144979 138981 142449 90162 91701 299198 266403 769093 770387 239782 234967 301445 303865 356578 346001 373484 376802 393400 400085 375328 419446 905005 942905 583046 492434 321651 316929 372884 372000 391319 401307 404855 409031 460017 460057 740088 778169 39.85 67.5 1
09:14:45 2023-10-13 382001 377882 95269 90988 145866 149452 157308 154807 117479 114863 124123 127466 142255 142331 399931 433007 1247782 1237117 487986 501810 132570 115381 131062 130792 150773 145170 142160 139311 90067 91701 298403 267307 762769 770387 237373 236494 299585 303865 357653 346522 372321 372799 396673 401352 375292 418153 902708 947731 587215 489441 323347 316185 374240 373052 391872 396479 403519 410043 462401 459769 749224 777642 39.85 67.5 1
09:14:46 2023-10-13 378722 378321 93452 91386 145450 149751 156846 155912 116894 115564 123448 127765 141796 143580 398758 433268 1258948 1240999 483569 501664 132535 115448 131062 130914 150739 145170 141927 139344 90129 91890 298403 267686 755840 766001 237408 235694 300952 303901 358480 347568 369560 373883 394580 402517 376457 414448 904618 952502 587215 490898 322140 318414 370002 373579 392127 395301 406146 405439 459692 460336 738170 779276 39.85 67.5 1
09:14:47 2023-10-13 383044 377913 95138 91316 145587 152252 157054 155307 117170 115564 123752 127853 141763 143092 399048 429756 1254347 1239200 485117 501518 129626 115633 131289 130816 151406 145167 138788 139083 90377 91601 299198 266136 764952 770387 236274 236058 302193 303901 358015 349281 371759 372466 394580 400085 378799 418599 902708 952759 588605 488974 322629 315973 373183 369799 392092 398569 404996 409031 457182 459334 746952 776056 39.85 67.5 1
09:14:48 2023-10-13 381439 378790 95133 91572 145359 152287 156766 156070 116761 115597 123415 127942 141729 143824 399612 426570 1262597 1249970 481580 501810 129448 114715 133338 129865 151193 144799 138712 142449 90476 91701 309441 264670 774682 769296 237575 234769 301445 304364 354974 347568 371796 377065 393400 398299 377590 417527 903990 951970 584436 493516 322714 316416 373711 369799 390647 394989 404855 409357 458824 457979 737990 774287 39.85 67.5 1
09:14:49 2023-10-13 380829 377945 95162 91393 145385 149765 157020 155341 117212 115783 124022 128072 142389 143155 400104 430481 1244943 1238362 486678 500882 129271 115222 131245 130792 150913 145170 138670 139536 90129 91701 297922 265984 760945 770240 237102 235694 299130 304864 356043 345445 372357 373061 396394 398893 375292 418781 901429 942942 585825 489478 322665 315658 374240 373315 392149 396479 404709 410298 459728 460057 747210 777064 39.85 67.5 1
09:14:50 2023-10-13 383044 377945 95199 91017 145629 149870 156801 154962 117170 115484 123533 127853 141796 143358 399048 429756 1254310 1238320 484664 501101 129182 115414 133312 129954 149452 144851 142393 142484 90195 91701 298403 266172 763297 769296 236310 236423 300495 303865 356578 349425 371796 371910 394616 400085 378763 418117 902506 952502 585825 488974 322665 318451 373183 369835 392127 398255 404996 409031 458567 462551 747012 776609 39.85 67.5 1
09:14:51 2023-10-13 384490 378912 93452 91501 145222 150290 156448 155670 116761 115882 123382 128119 141631 143790 399649 430768 1257914 1233529 477314 501455 129182 115348 131062 130043 151018 144868 142195 142484 90319 91701 314515 266172 767716 770568 237041 235002 303050 303013 356614 347288 374048 373656 393088 400682 376492 420708 902628 943513 584692 488974 322104 319498 372095 372525 390647 397697 403893 405475 459981 460057 742434 778272 39.85 67.5 1
09:14:52 2023-10-13 378966 378518 95001 91552 144922 152357 156513 155843 116861 115789 123349 130165 141339 144257 399012 427169 1263567 1248192 479804 501810 129537 114748 131726 130546 149765 144930 138956 138786 90377 91634 299549 265195 768431 768062 237268 234793 301904 304328 354938 347568 369668 375163 393053 398263 377625 417822 902664 956560 585825 493866 322942 319352 373711 369871 391506 396479 405176 409067 459800 459334 737990 774824 39.85 67.5 1
09:14:53 2023-10-13 380731 379056 93699 91453 145728 152287 156801 155783 117170 115597 123804 127908 141891 143358 399048 431390 1257021 1239237 481853 501810 129271 115302 131337 130043 151018 145069 142160 142519 90319 91701 300718 266172 768943 770387 237811 235002 302699 304328 356614 345445 371796 374253 394616 400120 374204 418153 902664 947019 581656 493131 321651 319120 372920 373579 392149 395266 404249 408742 463418 460057 739563 779276 39.85 67.5 1
09:14:54 2023-10-13 378257 378522 95195 91364 145390 149276 157308 155341 117284 115372 123752 127738 142586 143155 400561 428973 1254237 1248080 486655 501627 129537 115348 131393 130546 151018 144833 142195 142484 90319 91820 301069 265796 764441 766038 237408 236058 299514 304828 355543 347532 369524 373620 396394 398928 376457 414412 902708 957807 584436 490935 323610 315021 373183 372000 392092 394954 404422 409682 459908 460694 742764 776609 39.85 67.5 1
09:14:55 2023-10-13 382360 378477 95064 91548 144922 152464 156548 156060 117170 115564 123567 127942 141796 143358 399048 429016 1263567 1242838 479804 501810 129537 115335 133338 130043 151053 144799 142393 142414 90319 91701 298403 265984 766647 767085 237408 235694 302399 302906 356543 349143 369632 373097 392190 400120 378496 416865 903978 955021 570569 490169 321651 318370 370002 369835 392127 396166 404534 405475 457146 459656 737815 778640 39.85 67.5 1
09:14:56 2023-10-13 383169 378234 95296 91356 145458 149870 156880 155710 117117 115497 123637 128051 141891 143358 399612 428505 1249760 1240608 482430 501028 129360 114748 133373 130849 147487 144799 142264 142216 90476 91448 298275 264296 777888 772026 237041 236058 301979 303615 354406 347532 373484 372728 394580 396558 376206 419446 901429 948468 587215 486652 322629 319120 374240 369871 391872 396550 406146 410298 458255 460057 746643 774361 39.85 67.5 1
09:14:57 2023-10-13 379378 377949 95204 91017 145188 149276 157020 155307 117284 115484 123718 127588 142193 142759 399649 429492 1257021 1249080 486075 501455 132638 115580 133338 130133 151053 144833 142427 142484 90162 91701 298275 265796 769574 766014 237610 236258 299620 305997 355508 347568 369560 374181 396358 398893 377928 414484 903349 957547 588398 493863 325013 318226 374998 371709 394096 396943 404885 410152 459800 462660 744309 777064 39.85 67.5 1
09:14:58 2023-10-13 381082 377594 95233 91017 145385 150036 157064 155164 117251 115372 123752 127588 142054 143058 399649 433120 1248668 1231133 486149 501810 132621 115448 133127 131075 149175 145593 142096 139437 90162 91890 301088 267307 777377 771208 237041 236824 299655 303013 357689 346487 372067 371353 395800 401352 375892 418153 902660 945377 587215 488280 324138 316416 372095 373052 390695 396479 403813 407805 462691 458014 749335 778169 39.85 67.5 1
09:14:59 2023-10-13 378939 377945 95100 91489 145393 152075 156738 155341 117170 115597 123448 127853 141796 143688 398758 430823 1266853 1244186 477544 501664 129537 115315 131577 131244 149671 145129 142393 142484 90162 91701 298403 267270 775292 766001 237373 235729 302621 303740 357546 348372 369632 373097 392261 401352 378194 414520 905295 951970 585825 490552 324740 316965 370002 369907 392127 396202 405858 409198 458579 460730 739738 778169 39.85 67.5 1
09:15:00 2023-10-13 382196 378790 95003 91585 145393 152322 157051 155376 116928 115869 123633 130132 141796 143824 399640 430432 1257021 1237117 479804 501810 129626 115335 133303 130546 151053 144868 142195 142449 90162 91701 298275 266172 781969 771479 237610 235002 302114 303652 356578 347044 373784 374181 393400 399520 376492 420374 902701 942240 585825 491629 322365 316965 372657 372000 391319 396479 404855 410559 459981 459409 740030 778169 39.85 67.5 1
09:15:01 2023-10-13 380116 378799 93711 91479 145786 149624 157025 155238 117117 115530 124319 127874 142389 144200 399749 427469 1258808 1250022 486779 501455 129275 115302 133338 130048 149505 145485 138644 142575 90319 91637 301049 265420 772197 766001 237811 236058 299620 304864 355508 347568 369596 374253 396394 398928 376528 414484 903718 957547 579208 492397 323155 315021 373975 369546 390921 394678 404996 410008 459585 459334 742047 774860 39.85 67.5 1
09:15:02 2023-10-13 378903 377621 95096 91017 145389 152216 156801 155341 117284 115564 123685 127853 141796 143358 399012 432702 1263530 1240999 481822 501810 132696 115222 133338 130043 151018 144833 142096 142519 90257 91701 301088 267117 763722 766001 237041 235729 302193 302056 357725 348331 369632 373621 393365 401952 378194 414484 907972 952006 584436 490552 322629 320067 369785 372302 395214 396373 406110 405367 459081 463313 744035 778611 39.85 67.5 1
09:15:03 2023-10-13 385095 378784 95166 91422 145393 150030 156801 155134 117251 115597 123600 127765 141992 143358 399358 426351 1254310 1235649 483258 501810 129715 114715 133559 129865 151333 144432 142462 142251 90162 91701 301088 265984 774389 770387 236876 236093 300531 303937 356078 349179 372956 371945 394616 398964 378799 419410 903349 951155 580579 488863 322629 316672 373183 369799 390373 397697 404665 409031 457182 458049 749335 774824 39.85 67.5 1
09:15:04 2023-10-13 383153 378785 95031 91585 145188 150290 156548 155843 116894 115956 123500 130208 141997 144300 399085 430181 1259370 1238362 481132 501700 129360 115348 131428 130660 151266 144932 138670 139311 90162 91701 299198 266172 766123 772500 237610 234967 301334 303901 356614 348389 373939 374181 393400 400120 376492 420076 904349 937601 584436 490898 323172 317000 372657 372000 391319 396550 405176 407841 459981 459733 741713 778169 39.85 67.5 1
09:15:05 2023-10-13 382582 377666 95429 90984 145866 152075 157343 155091 117479 115578 124189 127588 142059 142466 399649 433043 1248192 1237117 485965 501455 132621 115448 131062 130759 149243 145052 141962 142484 90195 91701 298403 266172 762590 771479 237077 235694 299375 305580 356293 346260 372357 373061 396988 399804 375328 418153 901223 942942 585825 489441 322665 315802 373975 373052 392149 396479 404709 410298 462728 460057 745745 777064 39.85 67.5 1
09:15:06 2023-10-13 378867 377969 93745 91353 145626 149934 156855 155705 117150 115769 123870 127908 142121 143993 398867 432899 1259703 1241903 481409 500105 129276 115733 131062 131070 150634 145339 141927 140458 90064 91924 314515 267686 755202 768208 237610 236035 302193 303794 358516 346522 369596 374217 394619 402553 375328 414484 902664 951155 583046 492049 322629 316708 372131 373052 392127 395301 403041 408454 462728 460431 740088 777112 39.85 67.5 1
09:15:07 2023-10-13 384790 378518 94965 91522 144786 149869 156836 155878 116894 115630 123448 127942 141997 143636 399085 431753 1254347 1231777 480390 501554 132673 115448 133338 130133 151053 145069 142031 142519 90319 91827 301088 266928 763330 773342 236310 236213 302151 302620 357689 347568 372357 371910 393990 401388 376492 418153 902664 942942 587434 486350 322438 316965 370002 371746 393538 398636 405704 409818 459872 460057 747062 779238 39.85 67.5 1
09:15:08 2023-10-13 380937 378357 93194 91675 144820 150396 156156 156416 116894 115982 123567 128297 141658 144130 399085 427272 1266150 1246416 479124 501810 129453 115222 133373 130048 149346 145240 142363 142579 90319 91701 301049 265796 773168 768208 237408 235729 302434 302408 355508 348838 371796 373097 392225 399804 378230 416901 906344 953351 587215 490552 322942 317960 372095 369871 391852 396479 405176 405511 457218 459369 737990 777064 39.85 67.5 1
09:15:09 2023-10-13 381995 378522 95035 91489 145393 152322 156548 155878 116928 116076 123382 129985 141829 143824 396768 429796 1257541 1237117 479804 501810 132638 115256 133245 130893 150842 145582 142195 142527 90195 91701 298403 266172 762789 772026 237610 235002 302151 303652 356650 347324 374085 374217 393124 400433 376807 420452 906830 944685 581656 491520 323172 316859 373147 372416 391872 396514 404891 407877 460017 457759 743344 778169 39.85 67.5 1
09:15:10 2023-10-13 378261 378522 95072 91430 145729 149694 157054 155376 117203 115597 123956 127853 142059 143358 399048 426606 1256275 1250258 484591 501541 129360 114748 133245 130043 151053 144833 142229 139782 90352 91827 298275 265796 765551 766038 237847 235764 299655 305329 356078 347568 369668 375078 395836 398893 377058 414520 903990 957547 586989 492434 322665 315462 372109 372000 390647 394127 405571 410335 459585 459012 738462 774860 39.85 67.5 1
09:15:11 2023-10-13 381368 377949 95237 91017 145647 149414 157573 154923 117441 114731 124532 127364 142389 142525 398867 432827 1248557 1237479 486149 501455 132501 115368 133118 131004 149173 145069 142026 142623 90162 91701 299198 267230 758765 770387 237077 236459 299585 304400 357151 346208 372357 373061 396988 401035 375364 419753 901429 942942 585825 486688 325611 314986 373074 373052 389826 396514 403813 409104 462728 459841 749335 777064 39.85 67.5 1
09:15:12 2023-10-13 382789 377981 95195 91426 145397 152075 156836 155341 116928 115372 123600 127588 141829 143225 399685 429800 1254347 1239237 484701 501810 132621 115222 133219 131182 149662 145094 142264 142717 90319 91827 298403 266099 765980 769296 236345 236459 300531 303901 356614 349179 369668 371945 395243 400120 378799 414520 902506 953388 587215 486544 323646 316009 373183 372000 393338 398007 404415 409717 458327 462297 746767 776953 39.85 67.5 1
09:15:13 2023-10-13 385877 378672 93452 91612 145458 150290 156662 155843 116928 115630 123448 127942 142054 143756 399085 431717 1254347 1230865 482195 502606 132604 115256 133118 130447 150877 144868 142096 139972 90195 91701 314515 266928 763964 772275 236310 236093 301939 302906 357689 347568 372620 371649 394351 401352 376528 418153 902664 937601 586063 488627 322402 316965 370002 372525 390647 398325 405571 405511 459692 458049 747321 776563 39.85 67.5 1
09:15:14 2023-10-13 382555 377981 95064 91459 145385 149765 156836 155376 116928 115564 123515 127765 141997 143901 399085 425269 1252495 1239237 482844 501541 129715 114748 133535 129776 151297 144330 142532 138638 90476 91448 298275 264670 779086 771479 236876 235729 300566 303937 354441 347603 373484 371945 395256 397741 377410 419191 902487 950057 587215 490016 324551 316824 373147 369655 392426 397556 405497 409031 457182 460057 747210 776609 39.85 67.5 1
09:15:15 2023-10-13 381535 378482 95105 91510 145120 149976 156692 155203 116894 115564 123415 130118 141595 143612 399685 430513 1257914 1238879 477616 501810 132638 115335 133002 129869 149138 145240 142368 142610 90195 91701 301088 266657 781349 771479 237444 234967 301516 303013 358523 347080 373520 374217 393124 400718 376528 419191 903843 937565 587215 492049 321164 316929 372806 372000 391042 396479 404891 408454 459981 457719 740591 778169 39.85 67.5 1
09:15:16 2023-10-13 378333 378513 95233 91459 145672 152075 157089 155601 117050 115783 124056 127738 141989 143523 399786 427663 1260524 1253501 481973 501236 129360 115222 133303 130043 149381 145305 138608 138977 90286 91701 298403 265044 769934 780720 238514 234967 300495 304828 355223 347532 371759 375341 394580 398578 377288 418117 903990 953177 580579 493829 323172 315938 374240 369871 390921 396799 404249 410298 458543 459299 739656 774824 39.85 67.5 1
09:15:17 2023-10-13 378867 378482 95199 91519 145778 152252 156801 155341 117136 115564 123482 127853 141796 143392 400213 433043 1257914 1240080 483225 501810 132375 115414 130971 130759 150704 145305 142091 142683 90162 91701 301088 266172 762670 770387 237811 234967 302621 303865 356293 345410 371759 374217 393954 400120 374204 418781 904655 945645 582524 492397 323172 316894 372920 373052 391319 394954 404213 410732 462401 459805 739267 779238 39.85 67.5 1
09:15:18 2023-10-13 379843 377765 93647 91356 145695 149661 156990 155169 117335 115530 123752 127588 142025 143126 399923 429710 1256712 1248192 484139 499993 129537 115381 131568 130546 151018 144833 142294 142414 90286 91701 298275 265902 768314 765965 237811 235729 301303 304828 358015 347532 369596 374217 395764 398858 377023 419455 903990 957547 580266 492434 323383 315682 372963 372000 390886 394678 405858 410298 459908 459109 741668 774824 39.85 67.5 1
09:15:19 2023-10-13 380452 378522 95204 91489 145390 150009 157054 155376 117178 115484 123685 127942 141997 143901 399649 432971 1257914 1240999 482538 501810 132501 115414 131062 131037 151018 145170 142195 142583 90162 91701 301088 266657 771628 770387 237811 235002 301445 303865 358523 345965 372920 374217 394267 400120 375292 421289 904819 947256 577837 494567 324054 316824 373188 371854 391872 396943 407880 408561 459800 459791 740088 778169 39.85 67.5 1
09:15:20 2023-10-13 377693 378194 93582 91360 146256 149694 157020 155272 117170 115497 123600 127588 142389 143901 399649 427841 1257914 1249080 484602 501064 129271 115222 133303 130043 151018 144833 142195 142449 90319 91701 298275 265420 767567 766001 238549 235694 300495 304828 355472 347532 369668 374217 395800 398578 377288 417527 903990 956122 582232 493480 322665 315462 374240 372000 390921 394127 405858 410262 459261 458014 741141 774824 39.85 67.5 1
09:15:21 2023-10-13 378862 378513 95162 91552 145253 152287 156766 155341 117056 115564 123533 127765 141763 143358 399612 433079 1259703 1241036 483225 501541 132621 115448 130971 131425 149035 145296 142065 140565 90067 91954 298403 267686 757364 767665 237373 236013 302799 305469 358481 348747 369488 374074 394208 400540 375149 417345 904931 948249 587215 492397 322104 316416 373183 374108 392426 395231 404213 408417 463381 459985 740088 777076 39.85 67.5 1
09:15:22 2023-10-13 380191 377949 95299 91017 145652 152040 156676 155307 117251 114896 123752 127588 142025 143092 399048 427841 1254347 1246416 486075 501810 129360 115335 133338 131064 149452 144928 142195 142449 90162 91701 298403 266468 767955 765965 237408 236058 299585 304793 358015 347532 369488 373097 396358 399488 376457 417520 902506 957511 584436 490862 323646 315427 373934 372000 392127 395266 404422 409682 459908 463227 744342 777717 39.85 67.5 1
09:15:23 2023-10-13 382830 377769 95296 91424 145691 150080 156990 155238 117117 115464 123837 127554 141763 143092 399012 433007 1251827 1237117 487110 501541 132806 115414 131254 131425 149243 145296 141962 140113 90129 91954 298403 266928 774401 770387 237041 236058 299340 304578 356578 345965 372321 373061 396988 401281 375328 418153 902506 942905 577837 489441 324102 315802 373183 373579 392426 396479 403490 409646 462728 460057 746878 778169 39.85 67.5 1
09:15:24 2023-10-13 383388 377904 95265 91393 145549 152146 156766 155341 117251 114896 123533 127588 141763 143225 399012 429756 1254310 1239200 484628 501810 129360 115335 131603 130043 151053 144833 142393 142449 90195 91701 298275 266172 767716 768208 236841 236494 302266 304364 356578 349143 369596 371910 395800 400120 378460 414484 902708 954061 578694 489942 325369 318901 374167 371854 393195 397834 404812 409464 459764 463968 747025 777064 39.85 67.5 1
09:15:25 2023-10-13 384799 378477 95130 91556 145592 150012 156731 155774 116894 115597 123600 127949 142389 144200 399012 432362 1254347 1229377 481822 501810 132604 115414 131337 130513 151018 145035 142160 142484 90319 91827 301088 267649 761300 772573 236109 236058 301445 302941 357689 347288 371759 373880 393990 401952 376457 418153 903990 942905 586868 488974 322629 316965 371913 372525 390921 398884 405571 405511 460017 459805 747210 776563 39.85 67.5 1
09:15:26 2023-10-13 383133 378780 95195 91426 145599 152287 157054 155341 117293 115564 123718 127853 141796 143358 399649 425269 1253421 1239762 483186 501810 129537 114715 133501 129687 151297 144398 142532 142182 90476 91448 295794 265526 771820 771479 237041 236058 300952 304328 357325 348086 373493 375736 394472 398122 378316 422154 903202 948212 572936 490364 322629 316416 373862 369799 391872 398148 405571 409031 457218 459073 744652 774639 39.85 67.5 1
09:15:27 2023-10-13 378420 378513 95035 91426 145339 152287 156657 155410 116894 115597 123448 127942 141796 143392 399048 429756 1257914 1238879 481169 501810 132673 115381 133303 129954 150808 144833 142195 142484 90162 91764 301088 266172 767716 771479 237776 234967 302621 303901 356614 346487 373748 374253 393400 400999 375928 420076 904618 942905 577323 492397 323172 316929 372620 372000 391319 395889 404855 408454 459944 459733 740088 776768 39.85 67.5 1
09:15:28 2023-10-13 380076 379856 93711 91479 145725 149861 156915 155203 117059 115464 123804 127751 142087 143257 399612 427505 1257641 1250415 483801 500674 129360 115335 131337 129865 149660 144932 142160 142380 90162 91701 298275 265150 768195 764846 237847 235495 301339 304828 357762 347252 369668 374253 395800 398893 376492 419753 903349 956085 576096 493131 323347 315462 372963 372000 390921 394127 405571 410335 459585 459073 741141 774787 39.85 67.5 1
09:15:29 2023-10-13 381270 377949 95100 91393 145359 152181 156801 155341 117170 115564 123500 127588 141729 143324 399048 433133 1258948 1240999 482538 501810 132621 115335 131062 130513 148860 145240 141988 142584 90067 91827 298263 268175 758234 765965 237041 235530 300531 302977 357906 347568 369560 373621 394580 401352 376492 418225 905005 951155 579208 490898 324782 319389 371392 372870 394654 395749 406110 405331 459908 461690 741593 778611 39.85 67.5 1
09:15:30 2023-10-13 383169 378790 95100 91393 145575 152146 157030 155376 116861 115372 123500 127588 141796 143403 398903 429116 1254310 1238320 484285 501028 132638 115256 131245 130104 149452 144727 142195 142484 90162 91701 295794 265984 777063 769296 236310 236258 299655 303865 356043 348653 371759 371910 394616 400085 378799 417822 902506 946543 572260 488974 325075 316416 373183 369835 392127 397697 404996 408742 457182 460049 745745 774824 39.85 67.5 1
09:15:31 2023-10-13 378975 378482 95100 91493 145222 152287 156801 155376 117089 115597 123533 127853 141796 143392 396768 426575 1258948 1249080 479804 501541 129360 114715 133303 129865 151087 144765 142427 138989 90476 91701 298275 264670 767747 768208 237776 234769 302908 304364 355472 347603 372067 377336 393150 398295 377482 418008 904287 953779 577837 493719 323172 316788 374240 369835 390921 395889 407806 409537 457862 458014 737990 774860 39.85 67.5 1
09:15:32 2023-10-13 381672 377504 95163 91552 145420 149625 156801 155376 116983 115597 123500 127588 141997 143901 399931 427805 1249555 1237998 483913 500357 132604 115335 131062 130043 151018 144833 142096 142484 90195 91701 298275 265526 764458 771479 237077 235729 301765 305329 357509 346244 372920 373026 395800 398299 375328 419118 900116 944274 577837 486652 322629 315462 372999 372525 391872 396479 405571 410371 460053 459791 744418 774860 39.85 67.5 1
09:15:33 2023-10-13 379377 377386 95204 91021 146277 150227 157094 155199 117407 115484 123600 127588 141791 142852 399048 427934 1254347 1246416 484555 501101 132613 115302 131603 129869 149346 145039 142359 142575 90279 91661 299198 266242 765447 765548 237670 236118 301303 304685 358523 347425 369416 374217 396358 398893 376457 418523 902172 957474 579208 492049 323610 315021 374729 371854 391506 394989 404709 410335 459944 460110 741676 774824 39.85 67.5 1
09:15:34 2023-10-13 381155 376820 95233 91017 145621 152040 157199 155307 117284 114896 123904 127588 142266 142466 399048 433043 1248668 1243957 487257 501101 132593 115414 131062 130043 150668 145069 141927 142583 90162 91827 298403 266739 761629 770387 238866 236494 299585 303901 357689 346487 371796 371945 396394 401352 375328 418153 902708 944274 580579 488974 324631 315682 372095 373434 393538 398971 403519 408886 462546 460021 746767 779201 39.85 67.5 1
09:15:35 2023-10-13 381542 377468 95328 91552 145359 152287 156910 155376 117284 115783 123770 127588 141763 143358 396768 432702 1263290 1241036 482538 501810 132673 115222 133303 129954 151018 144833 141962 142449 90162 91701 298263 267984 764267 766001 237077 235729 302193 302729 357906 347603 369596 373061 394616 402234 378194 418188 904618 951155 587042 490205 322665 316451 369519 372000 392163 395889 405571 405439 459944 461868 740591 777064 39.85 67.5 1
09:15:36 2023-10-13 382900 377954 95039 91614 144777 149765 156330 156095 116965 115597 123297 127942 141801 144200 399048 430432 1257641 1233566 479804 501810 132638 115335 131062 130043 151018 144833 142160 142484 90162 91701 298263 266468 767477 772026 237242 235037 301091 302977 356901 347288 373784 373061 393150 400397 377072 423021 906561 943979 574119 491061 323172 317783 372879 372380 391872 397662 404855 407841 459981 459575 744956 778169 39.85 67.5 1
09:15:37 2023-10-13 380561 378531 95237 91542 145758 152322 156801 155376 116928 115597 123533 127942 141796 143690 399048 427285 1262671 1249370 483225 501455 129360 114748 133338 129954 149452 144727 142195 142414 90195 91701 298403 265232 764564 766038 238584 235037 300531 304864 355223 347568 371796 375341 395485 398893 377324 418153 905080 954735 577323 493902 323619 315973 372109 369907 390957 394989 404249 410335 458579 459369 738082 774399 39.85 67.5 1
09:15:38 2023-10-13 378867 377954 95064 91522 145389 152075 156692 155341 116928 115484 123448 127765 141969 143358 399085 433079 1257914 1241955 482538 501810 132248 115448 130788 131070 150494 145339 141893 139536 90067 91827 299198 267159 757492 768817 239884 235589 302908 305469 358625 346344 369452 374074 394472 402517 375292 414520 902664 952083 575952 493443 322629 316929 373183 371318 394654 396763 403608 409067 463381 460049 740093 777149 39.85 67.5 1
09:15:39 2023-10-13 382085 377949 95097 91426 145390 149625 156706 155341 117284 115405 123718 127588 142193 142957 399967 430094 1254347 1242875 486149 501455 132615 115414 133303 130325 150109 144833 142061 142484 90352 91827 298275 266132 762682 766001 236876 236258 299655 304578 358015 347568 369560 371945 396394 400085 376492 417557 905793 957547 585825 486652 326283 315973 373934 372000 393302 396943 404128 409717 459692 462770 744836 776364 39.85 67.5 1
09:15:40 2023-10-13 383169 378347 95428 91579 145907 150291 157020 155307 116961 115597 123633 127949 142016 143612 399931 433120 1250443 1231618 485278 501810 132437 115414 131062 130048 149138 145341 142161 142394 90195 91827 301088 267307 761973 770387 236675 237191 300777 302692 358228 347044 371796 371353 395243 401352 375928 418190 902432 945681 570428 488280 324403 316672 371832 373052 390647 397662 403813 407841 460089 458014 749335 776563 39.85 67.5 1
09:15:41 2023-10-13 383379 377945 95233 91522 145592 152146 156836 155376 116894 115484 123415 127588 141796 143225 399085 425304 1254347 1240645 483979 501064 129537 114748 133373 129776 151053 144364 142195 142216 90319 91701 298275 265984 768454 770387 236345 235729 302193 304364 356614 349179 372920 371945 395207 400120 378510 419155 904361 951755 574119 488974 324551 316567 373411 369618 393538 397556 404996 408381 456504 458049 747210 774639 39.85 67.5 1
09:15:42 2023-10-13 383096 377913 95035 91585 144956 150290 156662 155134 117017 115630 123230 127942 141562 143824 399048 430432 1257914 1235358 479804 500393 132570 114748 131062 130043 150808 144833 142195 142484 90162 91701 301088 266657 774028 771479 237408 235037 301939 303013 358777 347568 374048 373883 393365 400718 376492 420379 902628 943348 585825 490169 322942 317000 372806 372000 391319 397697 405176 407805 459981 457754 742238 778169 39.85 67.5 1
09:15:43 2023-10-13 381697 377949 95134 91459 145393 152181 156836 155410 117193 115597 123533 127765 141796 143225 399085 427961 1248395 1238879 485293 501101 132621 115256 133219 130137 149138 145039 142161 142579 90195 91637 302032 265526 764070 772463 239205 235848 302020 305401 358015 346102 372811 375736 395656 398436 375749 421853 899794 944977 587215 489441 324782 317516 372999 372788 391872 396550 405962 411097 460053 459791 744418 776512 39.85 67.5 1
09:15:44 2023-10-13 378297 377981 95064 91426 145359 152216 156836 155376 116928 115597 123567 127765 142134 143392 399048 433043 1254347 1240999 481445 501101 132437 115414 133127 131425 149139 144928 142096 142484 90195 91701 298403 266172 769593 770387 237847 235002 301445 303687 356614 345481 372883 374253 393990 400120 375064 419446 905005 944977 570428 492434 321651 316672 372657 372000 391319 395336 404285 410732 459764 459805 737732 778095 39.85 67.5 1
09:15:45 2023-10-13 381584 377630 95233 91459 145587 152101 157054 155341 117203 115484 123600 127588 141796 143126 399048 432702 1248668 1226466 485081 500029 129448 115633 131289 130972 151090 145167 142289 139603 90064 91857 299198 267686 762590 770313 236310 236859 302266 303013 358228 347039 371651 373616 395207 401352 375892 418526 903990 945014 577323 487588 325013 316451 372095 373052 389826 396550 403850 405511 460089 460057 749335 778169 39.85 67.5 1
09:15:47 2023-10-13 381542 377985 95204 91459 145222 149625 156801 155341 117193 115372 123482 127588 141997 143901 396732 429429 1263295 1241036 477580 501810 132621 114748 133153 130275 149346 144699 142096 142449 90319 91701 301088 266172 771133 766038 237077 235729 301516 302481 357175 348653 369668 373061 392848 401388 378496 418512 907776 956486 585825 492460 324091 317818 369929 369763 392020 396338 406110 405331 458543 460407 741713 777064 39.85 67.5 1
09:15:48 2023-10-13 384058 377805 95166 91552 145881 149976 156836 155272 116828 115484 123567 127765 141595 143413 399121 425420 1254347 1238879 483222 501455 129898 114748 133501 129691 149660 144637 142562 142187 90195 91701 301049 265984 784821 769841 237041 236093 300566 303901 355543 348653 373220 371945 394652 399840 378799 419446 901112 950482 578005 488974 322665 316451 373183 369835 390373 398290 405571 409067 457182 458049 747210 774824 39.85 67.5 1
09:15:49 2023-10-13 378614 377985 95229 91522 145389 152110 157089 155341 116961 115597 123600 129952 142266 143392 399085 426606 1258984 1250295 482928 501101 129360 115222 133245 130043 151087 144868 142264 142519 90352 91701 301206 265420 767209 766038 240225 236248 300740 305508 356365 347496 372212 375834 396844 399662 377748 418044 903990 957584 585051 493902 323682 318451 375300 372788 392127 396871 404249 412190 459872 460407 740627 777064 39.85 67.5 2
09:15:50 2023-10-13 383698 379060 95601 91573 146576 150045 160817 156129 118011 115597 125078 130208 142980 143901 401492 435222 1250449 1241036 488987 500405 129793 116059 134250 132390 148257 146390 140459 141424 90608 93811 301049 268257 764050 775154 238954 237593 302151 306802 360456 350271 376355 377639 398122 402549 378835 424250 907972 946615 588605 495376 328646 318887 376708 376170 395773 402544 405533 415306 467661 464300 756135 783785 39.85 67.5 2
09:15:51 2023-10-13 393387 387792 96435 94570 152159 153088 161620 160497 118790 116986 127615 129335 145890 147203 405745 434132 1280039 1265014 494506 512373 132852 118004 135048 136203 154970 149712 145587 145811 92805 95018 305395 270363 787041 790364 242208 240823 306969 309608 363233 355339 381377 383260 401067 404629 381329 423498 920375 969439 595554 495630 331215 324263 383356 382142 400409 405292 412944 418121 468634 468338 759659 790869 39.85 67.5 2
09:15:52 2023-10-13 390771 388673 96363 92971 148407 153582 162622 161345 118462 116952 128038 130097 146365 147478 409304 444280 1282007 1267718 493212 511532 132386 117847 134869 136923 154712 150023 145589 146765 92454 95121 306753 273713 787073 786492 243106 240966 306969 310104 366591 355054 377027 383260 399555 407720 382201 421974 922430 972327 589995 502460 330870 324672 378871 381763 402680 405671 411484 415159 467351 469035 752998 793227 39.85 67.5 2
09:15:53 2023-10-13 396313 388709 96358 92382 152196 152880 162363 160976 118068 116557 128223 129116 145620 146317 408653 439749 1278221 1265014 494506 512373 131956 117206 134996 136381 155212 153645 145623 146220 92260 95015 303875 270531 789966 789841 240850 240761 306070 309410 362979 355339 377329 378776 399871 402514 382201 421639 913717 963826 595445 496782 329577 322813 378979 375834 399280 402821 407936 414681 460017 463501 758581 785752 39.85 67.5 2
09:15:54 2023-10-13 392540 389557 94968 90951 149399 151031 160873 159265 116439 114797 126288 131411 143676 145131 405315 433303 1272787 1265014 491774 507865 132535 114715 133612 134668 153190 152507 143846 144400 91046 92305 303875 268797 784461 782463 240405 237926 303658 306370 359022 350970 372212 376327 394401 396417 375264 413905 907850 960151 596938 498194 326129 316965 374382 373998 394096 395266 403776 410694 455755 457723 745203 778169 39.85 67.4 2
09:15:55 2023-10-13 393652 390260 92781 90255 147258 152924 159334 161234 115860 113021 125872 130504 142749 143291 403144 437818 1253384 1242838 492511 504864 131642 114203 131709 133956 151199 149070 142388 144172 90129 91827 303875 269590 775779 786492 237776 236824 300561 302977 357689 346487 369294 373088 390709 395275 369193 411275 899118 943348 583046 490935 323119 315802 372095 372525 390215 394057 396556 406086 454441 452854 749865 777717 39.85 67.4 2
09:15:56 2023-10-13 393917 388065 91558 89255 145222 149557 158668 157801 114488 112431 124591 127853 141268 141918 402630 433088 1250683 1238605 487335 503231 128789 112308 134625 132656 150613 147480 142230 142644 89407 90683 302032 269020 777260 783432 237518 234793 297919 300084 354739 345168 367188 366955 387105 390912 366905 406082 893133 942905 579379 488974 321117 314399 367745 365304 387912 393570 396645 401182 446925 449201 742010 768909 39.85 67.4 2
09:15:57 2023-10-13 394764 388065 90831 88978 144419 149452 158114 157361 113698 112268 123197 127588 140396 145400 402360 433079 1249555 1227818 477616 502520 128118 115012 134106 132175 149684 147242 140947 141653 89222 90467 301058 268829 774374 785343 236513 233453 297811 299715 353988 342884 366076 365268 383348 392141 363069 405506 889307 928552 588398 487368 320253 313635 367197 365932 384257 392216 395375 396281 448040 449588 739978 769456 39.85 67.4 2
09:15:58 2023-10-13 394512 388065 90732 88327 144621 148619 157783 156669 113289 114642 125902 126715 139667 141007 401201 428902 1244980 1231282 485293 501627 127702 114863 132165 131679 149583 146253 140783 140934 88758 90120 301058 269211 787178 783432 234851 232088 296246 297284 351425 342884 360654 362793 382167 386838 364057 400009 882782 939279 580266 487588 318592 311002 364338 363011 383250 387701 391331 395723 444598 447050 735789 762206 39.85 67.4 2
09:15:59 2023-10-13 395885 390111 90260 88206 143651 148377 157054 156204 112947 114642 125903 126594 139428 144715 400889 432707 1241526 1220255 477616 501810 126855 114295 133466 131161 147894 146597 139940 140640 88512 89840 301058 269020 782830 785899 234685 231627 296246 296519 350611 342968 360366 363816 382256 386380 360373 399863 889419 930297 579942 486025 318149 309772 364350 365694 382228 387894 387470 396267 446486 442348 737990 764454 39.85 67.4 2
09:16:00 2023-10-13 392358 388452 90108 87901 143461 148245 156915 155410 112727 114415 125658 126056 141973 144241 400852 433151 1248668 1227818 482538 501101 126437 114069 133338 131075 149869 145644 139026 139795 88450 89529 303966 268797 785524 780660 234851 233197 294443 295937 350369 340743 358847 364512 379033 385067 358566 395791 885720 932871 578533 486616 315173 309807 364093 362757 382228 385751 390743 395425 445227 440387 724429 762206 39.85 67.4 2
09:16:01 2023-10-13 394549 388704 89758 87505 142921 147033 156260 155056 112201 114120 125413 125642 141800 143868 400889 429116 1230477 1220745 482538 498837 125953 113617 133219 129776 149870 145202 138989 139828 88473 89300 301058 266928 786350 786218 234010 232706 292922 295507 346878 339536 360824 360205 378997 384143 358566 396641 881286 930163 581351 484724 314658 309834 363030 360749 381150 384668 385151 392139 440926 442030 730842 759641 39.85 67.5 2
09:16:02 2023-10-13 395926 390662 89447 87354 142697 146386 155757 155022 111669 113962 125204 125435 141685 143916 400286 433007 1234081 1212948 484602 498837 125452 113583 130879 129865 149505 145305 142195 139603 87807 89341 303966 268725 775813 783053 233096 232706 291728 294963 347422 336618 357193 360821 378997 382953 353675 396299 878674 921670 588183 486898 312714 306008 363434 360533 376906 384076 388533 393177 439149 436464 727669 757848 39.85 67.5 2
09:16:03 2023-10-13 394489 390763 89259 87056 141949 147076 155151 154309 111151 113736 124925 125056 141244 141547 399931 427289 1244261 1226880 475711 499433 125318 111079 130740 129420 149261 144262 138575 138595 87651 88747 302032 266256 784527 781767 232498 231225 292618 293133 343231 336346 356971 358869 373172 380633 353144 391544 880586 927464 577123 487243 313507 306008 357702 358580 377796 380624 386608 387339 435896 436834 719255 755711 39.85 67.5 2
09:16:04 2023-10-13 397014 389902 89044 86533 141991 146117 155186 153778 111087 113511 124717 124579 141073 140617 401187 430396 1232296 1219841 483002 495959 125023 111113 130662 132643 150739 144330 141927 142216 87131 88877 302032 268257 781951 781767 231973 231403 290441 294786 344923 334525 356682 358651 374150 378637 353675 391253 876293 928978 577123 488974 312348 306753 359685 356213 375163 378888 386608 390655 433674 437315 716672 751886 39.85 67.5 2
09:16:05 2023-10-13 395779 390794 88828 86592 141832 145677 154970 153778 110904 113364 122861 124579 140843 140582 400569 430152 1223102 1217653 479804 495923 124476 110959 130139 132540 150599 144196 141696 142013 86944 88537 301049 266550 784755 786492 231252 230093 288939 293169 342983 334291 356990 355036 372162 376607 354716 390331 874467 922423 573317 482562 312066 306357 357702 356106 375498 380021 382271 386178 433048 434021 724465 750822 39.85 67.5 2
09:16:06 2023-10-13 393369 391382 88820 85976 141618 145613 154472 153284 110775 111233 124439 124170 140813 140412 400250 433043 1230477 1215422 477289 495923 123896 110618 129888 132321 148308 144112 141562 141915 86500 88537 302032 268829 781951 788182 231003 228741 290987 291655 342875 333798 354840 356668 372040 378392 350167 387443 875088 911735 581351 482487 311734 305890 354454 355286 374953 378676 380670 385964 432976 438768 722855 753859 39.85 67.5 2
09:16:07 2023-10-13 395609 393235 88214 86074 140559 145677 153940 153637 110539 111233 124197 124137 140447 139987 399967 429116 1239422 1215422 479804 495959 123863 110555 129403 132407 147789 144236 141477 141713 86441 88464 301088 268797 777260 781767 230104 228508 287897 295283 342983 333834 351533 354290 370020 376003 347238 385016 873848 910524 581036 487588 309975 305030 354987 354219 372086 374397 382286 385670 432768 430226 715394 750178 39.85 67.6 2
09:16:08 2023-10-13 396822 392279 88178 85704 140355 144769 153906 152977 113315 110848 122042 123390 140392 139266 399931 431426 1226687 1215058 482503 497602 123697 110050 129161 128859 147753 143329 139388 139913 86441 88134 302386 268829 785172 782877 229069 228437 288007 290216 340363 332572 351002 354184 368835 372411 347536 386544 872051 918374 572895 483318 306748 304994 355505 353870 372611 374362 380815 383023 426468 430513 712350 747201 39.85 67.6 2
09:16:09 2023-10-13 398106 392310 88089 85646 139969 144667 153658 152618 113214 110848 121788 123357 140121 139201 400213 426008 1221333 1210943 479546 495923 123745 109544 129403 131749 147998 142436 139680 140955 86205 87925 303966 267147 789180 786492 228562 227570 288296 295038 338860 333599 348291 351916 369723 373492 345414 383055 866926 921743 574783 483746 309866 303511 356008 354584 373138 374177 378487 383999 430101 430477 715297 746634 39.85 67.7 2
09:16:10 2023-10-13 395355 393476 87781 85550 143238 144568 153028 152267 113069 110618 121510 123192 137935 139323 399959 430293 1227019 1200366 475376 495512 122919 109409 128947 131806 147346 142899 138903 139507 86205 87828 302238 268829 779276 788722 227969 226557 288391 288775 338824 329813 348852 350217 366408 373195 349759 383055 865881 906647 579237 483769 306784 300283 355003 353870 368808 374676 377803 382716 427438 425349 716856 746597 39.85 67.7 2
09:16:11 2023-10-13 395889 394084 87541 85415 143038 144064 153024 151989 113035 110674 121583 123121 139858 138710 399649 433151 1227306 1209221 478408 495886 122615 109283 128514 132040 146800 142470 138579 138987 85874 87621 303966 267147 796094 785936 228323 226287 287726 290263 338064 329301 352334 350073 364284 371121 345803 382259 868305 909301 571486 477566 308592 300986 351974 354102 368520 373199 376043 378470 426468 425384 721102 747164 39.85 67.7 2
09:16:12 2023-10-13 395670 394351 87573 85356 143159 143873 153062 151989 113035 110507 121499 123088 137499 138613 399085 433133 1226687 1209221 478408 495886 121980 109283 128055 131658 146493 143130 138194 141220 85794 87773 303966 269139 771734 783053 227615 225936 286888 288775 338824 327260 347278 351844 364136 369576 342888 383055 864940 902888 581351 477638 305943 301938 351974 351807 367700 374676 377414 378132 426469 424167 714212 746422 39.85 67.7 2
09:16:13 2023-10-13 393271 394705 87178 85196 142964 143697 152947 151292 112845 110101 121008 122516 137400 137836 399923 427805 1224006 1213907 474179 495850 122213 108698 128445 131248 146455 144848 138781 138869 85965 87428 302032 267686 789545 784087 228402 224682 285775 288631 337285 328604 347865 349125 363299 369859 342492 377681 865881 909320 575319 484381 304775 299338 351479 351807 365496 370145 375777 377226 426770 424002 707204 743845 39.85 67.7 2
09:16:14 2023-10-13 395889 394741 87376 85244 142765 142803 152918 151224 112845 109805 121008 122315 137400 137802 400250 429796 1220930 1214554 479694 495116 121649 108698 128055 131282 145980 142188 138302 138709 85678 87254 303966 266701 781898 783322 227228 224855 284459 288775 334423 327260 347619 348599 360049 367330 342852 376089 865881 907867 582978 482562 303847 298919 349603 350952 366861 369863 373930 378390 423890 424002 706984 743473 39.85 67.7 2
09:16:15 2023-10-13 401016 395890 86740 85144 142363 142803 152182 151258 112667 109839 120855 122367 136795 137802 400250 426236 1218557 1202002 481395 498309 121176 108380 127918 129477 145814 141105 138289 138531 85641 87158 303050 269020 785172 784197 227757 225344 283464 286974 336333 325782 346247 348599 362939 366801 340472 375525 863429 910508 553161 480377 302959 299373 347715 346955 365424 369005 372911 376250 419816 423406 708281 738416 39.85 67.7 2
09:16:16 2023-10-13 401556 395885 86763 85172 142346 142698 152182 150914 112622 109695 120569 122115 136795 137541 399048 425349 1217468 1198806 479804 494420 120678 108149 127632 129368 145815 144557 137906 138215 85566 86952 303966 267711 788002 786492 225837 223538 282925 286535 335859 325818 342627 347550 361129 366551 339398 377665 862505 906417 583610 483856 303869 298326 349675 346777 366113 369521 374076 377355 418532 422179 704957 738082 39.85 67.7 2
09:16:17 2023-10-13 399844 396160 86745 86759 142575 142224 152858 150156 113078 109199 120698 121617 136629 137049 399786 432303 1209295 1199773 479436 494348 120513 108041 127475 130963 145540 140716 137611 138085 85470 86802 306002 267112 784342 789841 225837 223434 282064 287010 333969 324857 345234 343356 361006 365772 339445 374541 857767 906683 583610 477602 302923 297775 347750 346155 363818 366738 368403 376213 418238 421550 709130 737981 39.85 67.7 2
09:16:18 2023-10-13 401556 397079 86402 86827 142100 142736 151694 150706 112555 109435 120333 121715 136318 137091 399372 433147 1210823 1196513 482538 495116 120513 107933 127177 130963 145173 144456 137230 138215 87170 86802 303050 269175 776536 788539 227115 225666 283672 285116 335859 324784 344529 346551 360862 365010 338517 374624 856674 901511 582160 479073 304806 297775 347715 345877 363273 366773 367849 375498 418532 421253 710330 737944 39.85 67.7 2
09:16:19 2023-10-13 402429 397083 86357 86814 142057 143014 151694 150706 112333 109401 120131 121683 135946 137160 399048 433007 1211683 1194022 481169 495116 123345 107751 126967 128938 144837 140857 137100 138119 87190 86802 305030 269175 784976 788455 225837 223469 281170 284352 333969 324857 342663 343321 360462 362713 336080 375979 856674 901287 583610 478395 303438 297140 346669 344319 362150 367834 368108 373980 418108 420008 712165 736836 39.85 67.7 2
09:16:20 2023-10-13 396705 397083 86239 86674 141863 142084 151140 150290 112333 109435 120014 121650 135874 137247 399649 430508 1213945 1196476 475178 494384 123431 107388 127359 128732 145034 140619 137260 137625 85433 86588 306002 268465 786585 790961 225355 223768 281796 283847 333030 324857 341519 342650 360608 364604 336786 373374 854248 897390 582160 479754 302580 297356 347715 344560 360979 365646 367296 374811 415721 415867 707204 734701 39.85 67.8 2
09:16:21 2023-10-13 399003 397079 86180 86637 141825 142680 150972 150223 112333 109325 119730 121567 135929 136914 400250 432971 1216604 1196513 475186 493652 123294 107355 126933 128581 144837 143947 137066 137346 87157 86470 305030 270088 782889 788722 225837 223140 281205 283449 332994 324363 342001 342902 359954 364093 335836 372811 853002 895670 573890 479680 301786 297428 348861 345781 360871 368343 369267 372597 414768 415725 709642 733587 39.85 67.8 2
09:16:22 2023-10-13 404243 396369 86054 86637 139264 142779 150898 150257 112111 109435 119530 121483 135473 137041 399358 430823 1216442 1189390 476159 494240 123328 107256 126919 128410 144915 144210 136618 137312 87063 86225 303050 270748 782420 790406 225202 222984 280938 282550 331735 323727 340452 342902 358835 361017 333875 371723 851758 892425 589199 478395 301116 296520 344553 342866 360979 364813 367960 369528 413091 414053 709286 732618 39.85 67.8 2
09:16:23 2023-10-13 403099 397551 85966 86489 141468 141848 150790 150257 112189 109435 119330 121567 135392 136832 399048 430432 1210436 1189776 474215 494456 123055 106733 126602 128190 144803 143912 136747 137312 86970 86530 305030 268833 781546 790406 224569 222827 280315 281724 331484 322674 342588 342577 358548 361093 333501 369452 850334 896194 580710 479377 300684 296800 345072 342866 360399 366792 367699 369348 412331 413947 707706 731440 39.85 67.8 2
09:16:24 2023-10-13 404361 397542 86089 85151 139130 141614 150972 150053 112329 108965 119559 121386 135312 136661 398903 431573 1208248 1187241 479804 494420 120055 107075 126486 127999 143867 143606 136300 137053 87043 85800 305030 270042 790700 789841 223167 223140 278614 281225 331758 320936 338401 341830 355040 357543 333875 371232 850517 892533 580710 477041 300157 294921 344828 342866 360399 362959 365033 369420 413709 413982 703104 731440 39.85 67.8 2
09:16:25 2023-10-13 403099 399329 85867 86258 138984 144294 150656 148824 111957 108848 119296 120233 134985 135904 399685 433079 1201268 1190720 481169 494851 122578 106667 125923 127911 143767 143698 136261 137105 86903 85864 303050 270556 780611 790814 223652 222842 279498 282373 330500 320497 341616 340546 354295 359079 333911 368977 848004 902325 579260 478100 301298 293987 344937 342794 359351 362923 366882 369384 412439 414989 697950 730424 39.85 67.8 2
09:16:26 2023-10-13 402802 400009 85967 86163 141631 144118 151140 150316 112310 108631 119579 120104 135358 135870 400816 433201 1198994 1194018 477400 492887 122918 106634 126271 127665 143833 143506 136360 136795 86870 85620 305030 268829 785714 792083 223445 222203 279928 282514 327888 320580 338365 339661 354507 358578 332522 368156 849168 902851 569601 477566 300235 292567 344937 342516 358737 362676 367739 370672 412985 414480 697815 732876 39.85 67.8 2
09:16:27 2023-10-13 405083 398144 85798 86442 138782 144360 150173 148894 112044 108815 119145 120086 134917 135870 399931 426499 1207354 1192932 480555 496860 119862 106469 126398 127604 144066 143724 136547 136678 87076 85705 308067 269978 783828 788722 222676 222203 279141 280761 330044 320722 339203 341398 351225 358367 331785 368458 852965 897244 567636 479073 299528 294193 341960 342794 358161 361296 364923 366837 414292 413821 696925 732581 39.85 67.8 2
09:16:28 2023-10-13 403035 398113 85839 86171 138967 144224 150656 148453 110643 108631 119145 120022 134883 135836 400250 430396 1208575 1199922 481132 493616 122918 106601 126238 127543 143833 143471 136137 136382 86836 85505 306002 270281 783303 786492 223096 221856 278712 281413 330044 320640 339203 340175 351225 358042 331785 367078 852826 897354 577810 481081 297410 293389 342888 342758 355334 361155 365884 368834 411644 410060 696962 730886 39.85 67.8 2
09:16:29 2023-10-13 401656 399667 85729 86167 138401 144189 150139 152379 111890 108740 118781 120725 134647 136145 400525 427698 1215132 1198868 474031 496193 122935 106502 126136 127109 144521 143088 136000 136330 86803 85647 306002 268761 786939 787606 222399 220511 279892 279761 327888 319894 337180 340175 350980 356372 328680 366574 850444 884218 580710 476329 296501 293745 341683 341722 356320 361296 360537 367082 411209 411321 704558 729396 39.85 67.8 2
09:16:30 2023-10-13 402794 401287 85760 86015 138401 144154 150488 148318 111934 108631 119063 120022 134663 135836 399895 432702 1213908 1192969 476944 492922 122442 106210 125614 127278 142938 143136 135471 136382 86617 85805 307124 270459 779338 787049 222052 220440 278908 281632 328702 319882 337438 339889 351956 358583 329341 366931 850443 888975 584786 474019 297734 292157 340891 342239 355192 361049 360573 368646 412174 409484 704104 731798 39.85 67.8 2
09:16:31 2023-10-13 400986 402730 85846 86258 138095 140271 149625 148387 110325 108714 118728 120219 134529 135768 400068 432976 1207976 1190623 474106 496860 121068 106389 125821 127244 143469 143093 135791 136210 86650 85215 305030 270193 782483 790964 222052 219719 278320 279761 328646 317964 338448 336258 351752 358367 327423 365708 846266 888529 576360 477717 297207 290595 342961 339351 353843 360756 360537 366526 408340 408552 703104 727617 39.85 67.8 2
09:16:32 2023-10-13 403380 399960 85654 85982 138204 144136 149625 150316 111746 108631 118501 119957 134081 135828 400250 430679 1208650 1183723 473436 496860 122323 106031 125614 127035 142938 143066 135471 136125 85316 85447 306002 271328 784353 793208 220185 220017 278908 279653 326793 317823 336962 337439 351992 354685 326700 366521 846009 889495 577810 475209 296365 290524 340927 338494 356547 359894 359704 366786 407477 410167 703104 728724 39.85 67.8 2
09:16:33 2023-10-13 404752 400656 85786 86058 138168 143948 149288 152098 111934 108299 118941 119728 134314 134984 400852 433079 1199028 1188074 481779 492887 122035 105886 125320 127035 142871 143001 135216 135902 86464 85414 305516 269590 798493 792083 220326 219377 275842 279761 325651 316013 337180 336022 351744 355503 329448 360510 843798 896304 576360 476703 297243 290153 340927 338601 354091 356966 360573 367045 406005 407658 694844 726586 39.85 67.8 2
09:16:34 2023-10-13 404796 400245 85722 85684 138465 143599 150139 149652 112011 108265 118830 119947 134503 135017 400852 433007 1192969 1188930 478690 496508 121068 106078 125754 126690 144106 140945 135689 135638 86875 85099 304919 268829 791441 793313 220326 219565 277539 282067 324775 316969 336595 335761 351992 355467 329088 360474 846266 892497 575959 477530 295389 289902 341683 338055 354126 360623 360645 364828 406043 407623 693365 727654 39.85 67.8 2
09:16:35 2023-10-13 405658 401151 85686 85894 138109 143917 149422 152098 111779 108556 118501 119728 134006 135205 400250 427805 1201584 1189855 478260 493616 122476 105675 126236 126374 143867 140456 135790 135334 86650 84920 305030 267935 796987 792119 220290 219035 276724 279761 324956 317039 335609 334508 351992 354685 325716 363507 845972 897583 568172 480776 295704 290013 341263 337403 355962 360381 360429 363507 405935 410005 691890 727654 39.85 67.8 2
09:16:36 2023-10-13 405514 401842 85675 85769 137918 143716 148980 150106 111856 108689 118626 119843 134208 135256 400707 427267 1202363 1190618 478903 496193 122407 105787 125373 126441 143073 140657 135122 135762 86629 84983 306002 269590 785542 789841 219701 219425 276265 279761 324956 316013 332801 337072 349590 352597 325716 360510 848069 894627 577810 477041 294945 290630 337544 338055 353312 356399 358838 364239 407477 407017 694844 728761 39.85 67.8 2
09:16:37 2023-10-13 405478 402734 85675 85684 137918 143646 149926 151886 111856 108299 118501 119599 134039 134856 400844 431377 1203418 1192858 481853 492922 122171 105747 125320 126441 142871 140552 135029 135458 86464 85041 308030 269626 791102 788722 219877 218882 275557 279509 324812 318492 335243 337680 347626 353480 328623 360258 848560 892254 581843 478056 294909 289713 337544 339375 353920 358610 359379 363139 406895 404532 693254 728724 39.85 67.8 2
09:16:38 2023-10-13 403593 402106 85675 85780 137746 143842 148946 152101 110393 108498 118495 119696 133905 134950 401456 429116 1208248 1194875 473771 492887 122289 105497 125653 126407 143131 140281 135122 135250 86431 84857 302568 268572 792175 790961 219569 217303 277539 278938 324690 316491 332531 334543 348537 353586 324861 362549 847467 886644 554874 478395 293562 289677 339693 337037 353956 358033 358010 360443 406007 404850 699014 727654 39.85 67.8 2
09:16:39 2023-10-13 405941 402989 87253 85743 137297 143738 150299 150211 111635 108848 117678 119989 133507 135648 400852 427845 1212544 1192552 473807 495584 122086 105175 125027 126407 142738 140355 135234 135653 86708 85099 306002 270125 788588 790961 219464 218601 276510 277016 324956 318303 331525 335516 347768 352527 324501 362368 847467 881354 577810 475916 293527 290454 336799 336600 351965 356647 358011 360479 408340 404284 701110 728724 39.85 67.8 2
09:16:40 2023-10-13 405967 403129 85615 85769 137432 143446 148908 151605 109999 108498 118235 119436 133570 134543 399923 436307 1206853 1190623 476607 494000 121596 105464 124788 126374 141949 140355 134588 135203 86312 85039 305030 270006 782512 792119 219569 217303 275420 278083 324956 315843 333613 333888 347768 352597 326504 359316 841338 884655 580372 476703 294945 292986 337781 336600 351965 356115 356146 362627 405062 404833 696962 723358 39.85 67.8 2
09:16:41 2023-10-13 404055 403592 87240 85614 137432 143494 152363 151711 111635 108299 118072 119604 133536 134763 401492 433066 1202338 1187115 475967 497250 120230 105432 124927 126272 142308 140020 134487 135195 86469 84920 306002 270387 783248 793349 218886 217397 275806 278011 324956 315843 332567 333622 348711 352527 324332 359352 838888 882013 580372 475618 292960 293363 338838 334508 351965 359248 358518 360443 402307 405118 699014 722298 39.85 67.8 2
09:16:42 2023-10-13 406197 403597 87253 85560 137337 143485 150299 151640 111635 108332 118038 119599 133574 134984 401492 432362 1201231 1181324 474577 493652 121765 105175 125197 126165 142300 140177 134555 135016 86186 84825 311708 270459 782375 794472 218886 216327 275613 277194 324727 315843 331561 333852 348818 352280 324044 361500 842961 881904 581843 475472 295512 290486 339420 336690 351821 358826 358011 360407 401107 408476 701302 723358 39.85 67.8 2
09:16:43 2023-10-13 408276 404258 87126 85560 136974 143546 152365 149685 109965 108580 118196 119664 133469 134916 400990 433084 1201482 1180404 476497 494348 119731 105143 124754 126165 142277 140110 135166 134982 86245 84762 306002 270495 785953 795487 218206 216779 275613 276964 324498 315591 331256 333888 347804 350105 322858 359063 839229 883333 583315 474202 293115 286911 337272 335741 353707 355867 357504 360370 402909 403967 700079 722846 39.85 67.8 2
09:16:44 2023-10-13 409467 403628 87211 85614 136974 143446 152210 151605 111635 108556 118038 119436 133570 134763 401164 433079 1202437 1177968 479464 494420 121681 105143 124582 126199 142284 140247 134631 135105 86186 84762 306002 270531 785233 795634 219907 217211 275308 276096 323615 315771 331417 333780 347346 351389 323169 359172 841838 887276 576360 473495 294675 288725 337776 336215 353956 357603 356673 360117 403225 403967 699014 723358 39.85 67.8 2
09:16:45 2023-10-13 408549 404523 85649 85537 137325 143471 150720 151784 110033 108132 118298 119406 133570 134070 401492 435529 1194755 1184693 483592 494384 119731 105110 124612 125857 142088 140251 134432 135092 86127 84762 305030 270459 781499 795634 217528 217303 272833 276964 324498 314697 331525 333888 345609 349861 324897 359016 838852 888554 576360 473459 293146 288761 336502 334472 351717 354427 357504 360407 401989 404280 691363 720221 39.85 67.8 2
09:16:46 2023-10-13 405944 404557 87282 85285 137676 142903 148710 148956 111856 107793 118072 122214 133653 133666 401492 433079 1193191 1180367 481400 494000 119731 105006 124206 125958 142207 139880 134386 135093 86488 84762 306002 269898 783534 795451 218031 216791 272276 277051 322665 313962 331525 333346 346460 351884 324753 357910 838888 889773 577430 475472 295302 288355 335751 333969 351434 354676 355883 360081 401107 403659 689857 721787 39.85 67.8 2
09:16:47 2023-10-13 408549 405413 87151 85405 137199 143141 150369 149548 111679 108265 117645 122349 133106 134171 402776 431780 1193827 1183797 478408 493652 119892 104431 124582 125577 141949 139602 134428 134449 86127 84573 305030 267971 791612 795634 217493 216257 273039 277620 320785 314919 331023 332301 345645 349059 322595 356898 838852 890756 578529 478395 294084 288355 336221 335741 351398 355743 358518 358203 399876 403659 687307 720221 39.85 67.8 2
09:16:48 2023-10-13 408240 405480 87182 85310 136983 143141 152258 151535 111669 108299 117712 122485 133135 134137 401492 429843 1196142 1186270 479317 494240 120230 104431 124927 125409 142539 139281 134860 134188 86271 84599 306002 269211 793588 797491 218976 216223 273215 276310 321070 315843 331381 333166 345680 348259 322332 357946 838925 886324 578901 478395 292182 292604 334741 333852 351965 356301 355953 356017 400754 404264 693365 722334 39.85 67.8 2
09:16:49 2023-10-13 410736 405835 87117 85342 136944 143141 152293 151289 111482 108265 117678 122485 133135 134137 401492 427979 1199028 1187203 481296 494384 119731 104431 124612 125543 141720 139469 134335 134576 85942 84657 308030 270459 795232 792156 216783 215922 272451 275500 322009 315843 333474 332518 345396 349800 322082 357940 843035 886796 577430 476520 292595 288766 337361 333708 351929 354392 355917 358967 401071 403158 691890 722809 39.85 67.8 2
09:16:50 2023-10-13 408204 405185 87095 85251 136879 141081 150369 149548 109999 108322 117937 122434 133469 133817 402235 432930 1198880 1193948 482538 494384 119565 104145 124139 125756 142262 139567 134301 134542 85975 84625 308067 270315 786878 790961 217155 215587 271551 276116 321070 313962 328990 332571 341480 348259 322822 355816 841971 887162 585994 476703 293010 287949 335635 334472 347706 353577 356709 357628 401107 400022 687831 721750 39.85 67.8 2
09:16:51 2023-10-13 405658 405434 87057 85214 136944 142716 148603 148852 111635 108083 117678 122214 133135 133885 401164 431377 1201584 1196624 477657 494384 119648 104145 124173 125336 141686 139240 134116 134356 86060 84541 308521 269590 802024 792047 219907 214746 272276 275973 320406 313854 331220 332391 343396 349721 321401 355743 838925 884655 570560 477717 294034 288980 335872 333852 347670 355743 356962 359440 400844 400022 691890 722298 39.85 67.8 2
09:16:52 2023-10-13 409434 405980 86944 85391 136330 143471 149774 151960 109582 108598 117415 119371 132669 134763 400881 429653 1207976 1187319 474215 495116 119526 104288 124073 125423 141892 139204 134086 134217 85968 84594 310204 271867 790733 789848 216145 214919 273321 274166 320522 314033 333674 332571 342507 347219 318861 357946 841338 881022 578901 475655 292212 288355 333803 333852 348756 355743 353693 357914 400790 400620 695939 721787 39.85 67.8 2
09:16:53 2023-10-13 405908 406097 86871 85310 136165 143211 149390 149443 111448 108265 117645 122451 133068 134513 402630 431758 1208248 1186360 478069 497955 119200 104288 124006 125756 141616 139455 133914 134991 84604 84705 309202 273603 781898 792646 218667 216652 271965 274622 322832 312023 328458 332518 342798 348224 319863 355816 839451 881759 583315 472827 293667 286700 333983 333852 347670 354144 354516 357916 399560 398831 693858 721587 39.85 67.8 2
09:16:54 2023-10-13 407352 406097 87024 85160 137312 140955 150299 151220 111448 108265 117530 122366 133002 134104 402345 433043 1201584 1181324 475223 495116 119399 104145 123802 125130 141034 139109 133679 134137 85909 84562 314708 270531 794409 796761 216783 214551 272001 274166 320584 312753 330838 329724 343021 348259 318896 355780 838260 874506 575959 474238 292182 285526 334472 333852 347147 354144 353730 359077 396281 398831 692882 719541 39.85 67.8 2
09:16:55 2023-10-13 408549 406097 86999 85218 136535 142986 149879 151289 111635 108299 117530 119198 132889 134036 402126 432858 1203418 1181212 475930 495008 119263 104360 123920 125409 141357 139246 133645 134322 85850 84479 306002 270279 788060 797728 218050 214219 272416 274166 320927 313009 330049 329795 343572 348925 318156 355816 837072 874145 577430 474202 292182 287104 336347 332805 349037 355517 351632 358676 396281 401254 695446 719541 39.85 67.8 2
09:16:56 2023-10-13 412228 406097 86904 85164 136303 142942 151976 151324 111415 108265 117415 122315 132702 134104 401492 433079 1199028 1174514 478106 495465 119283 104145 124336 125303 141428 139012 133998 134322 85942 84510 314708 272555 785529 797890 216823 214219 272381 273747 320584 311738 330099 331010 346384 347138 318790 356983 839451 884769 576360 472572 293010 286996 336079 333816 349845 352553 351596 358746 398649 402757 693858 721587 39.85 67.8 2
09:16:57 2023-10-13 410517 407839 86912 83858 136709 140687 150089 149094 109957 108416 117577 122281 133598 133784 402520 437379 1194888 1180484 482538 495152 119001 104431 123033 125303 140968 139012 133461 134103 84604 84594 314708 272098 782752 795634 216823 214953 269934 272946 321070 311003 330049 329831 341445 346971 319899 354703 837340 884655 577430 471348 292182 286400 333947 333581 347462 350411 351596 358459 397427 398831 689988 719541 39.85 67.8 2
09:16:58 2023-10-13 409178 406092 86904 85094 136497 142474 152046 150765 111669 107934 117645 122011 133010 133130 403318 434096 1189808 1180484 482538 495152 119075 104145 122948 125130 140968 139206 133520 134322 85757 84473 307124 271880 785631 797728 216823 214448 272411 275357 321681 310935 330985 329582 342979 347946 318602 351533 837666 886979 575543 478056 292044 285459 333983 332805 347421 352377 354803 357914 397029 398831 683766 719541 39.85 67.8 2
09:16:59 2023-10-13 413068 407800 87097 83619 136386 140504 151044 148471 111448 108083 117448 122045 132935 133817 402630 429756 1196439 1183797 481853 495501 119035 103932 123117 125010 141001 138749 133679 133977 85757 84531 305637 270567 796173 794509 216823 214219 270499 272946 319131 313044 327614 329831 341480 346935 318414 354148 837667 884655 583008 476329 288964 287544 333947 331798 348475 351462 351632 355460 397185 400022 689857 721587 39.85 67.8 2
09:17:00 2023-10-13 412812 408826 86875 85094 136492 142699 151764 150975 111482 108116 117448 122045 133055 133540 402630 430504 1194702 1180477 481169 497602 119127 104145 123531 125188 140934 138645 133545 134129 84546 84536 307124 270387 789719 793208 216715 214219 269676 273782 319096 311809 328322 330259 342230 348680 318896 351533 839451 883994 581515 476365 291215 286298 333947 333852 345063 351217 354535 356866 396351 396114 685813 719541 39.85 67.8 2
09:17:01 2023-10-13 410467 406385 87039 85121 136244 140724 151870 151044 111448 108265 117510 122231 132669 133918 402630 431312 1205134 1187241 473807 495886 119331 103860 123802 124685 141001 138486 133645 133666 85809 84520 311089 270531 806541 793313 216823 217569 271101 272911 317172 312059 328309 329724 342979 347683 315912 355168 839451 875503 575959 474165 290504 287203 333477 333274 346624 352518 350391 355479 397427 397538 694353 721587 39.85 67.8 2
09:17:02 2023-10-13 410435 408971 86779 85128 136021 143106 151660 151431 111415 108157 117496 119178 132902 133843 402374 432509 1208435 1187798 478977 495670 118962 104145 123802 125255 141467 138714 133612 134103 85842 84542 306435 274221 788178 792716 216823 213556 273604 274404 319060 311733 327541 329795 342737 347387 316938 354630 839451 875539 574488 468625 291357 286665 332972 333780 346362 351427 349370 357371 398614 396426 694317 720563 39.85 67.8 2
09:17:03 2023-10-13 409638 408971 86812 85065 136333 140400 149390 148471 111602 108232 117219 122235 132739 133633 402915 435387 1200070 1183007 475522 495080 118933 103860 122948 125063 140837 138716 133612 133666 85809 84551 310204 272098 788588 796595 216823 217416 269864 272876 318097 310570 329582 327440 342979 347387 316389 353557 834667 878020 575959 473459 291151 285459 333947 330723 346310 352011 350463 356288 396326 396426 692845 718447 39.85 67.8 2
09:17:04 2023-10-13 413104 410056 87023 83739 136211 140687 149844 149444 109729 108165 117314 119244 132843 134036 403090 435602 1199028 1174477 477018 497955 118832 103932 123117 124719 140707 138486 133394 133969 85750 84551 310204 273556 785880 797890 216213 213487 270688 272008 319765 310788 328578 328729 342979 343784 316938 351208 837072 881390 581515 468625 291421 285352 333189 331762 347111 349817 349406 356829 397029 397573 690836 719541 39.85 67.8 2
09:17:05 2023-10-13 411717 408385 86837 84940 136273 142685 151906 150975 111635 108265 117415 122180 132635 133498 403200 435082 1193191 1180484 483913 495501 118769 104003 122948 124977 140021 138831 133306 134070 84604 84625 310204 273071 791341 797780 216823 215971 270914 272699 319661 309923 328395 328551 342460 346638 318379 350328 836150 884295 585721 472718 291769 284694 333947 331619 346067 349329 351487 357354 396993 396426 683729 719504 39.85 67.8 2
09:17:06 2023-10-13 414277 410184 87072 83628 136420 140400 149993 148436 111602 108083 117415 119244 132935 133415 403772 430432 1195521 1184655 480827 495850 118933 103860 122948 124685 140740 138259 133428 133633 85750 84404 307124 272519 797221 796761 216213 217604 269453 272424 316879 311769 324672 327737 342979 344783 319202 351388 839451 884655 581515 474165 288847 287279 332467 331224 347111 349817 350463 354062 399021 397573 687271 721587 39.85 67.8 2
09:17:07 2023-10-13 413681 407275 86808 83612 136055 139904 151941 148542 111635 107901 117415 121977 132544 133415 400706 433079 1195557 1185563 483490 498309 118894 104074 123313 124585 140901 138483 133733 133973 84604 84583 308067 271953 789295 793276 216213 213522 270914 272876 318507 312222 327577 329475 339916 346343 320186 350750 838223 883333 573936 475245 290499 285316 332000 333545 343475 349294 351487 355173 397029 395178 683729 719541 39.85 67.8 2
09:17:08 2023-10-13 412834 410709 86938 85037 135765 142884 151519 151255 109594 108689 116862 122417 132171 134374 400706 431717 1205993 1187203 475223 495886 118967 103718 123117 124652 140934 137875 133520 133633 85691 84456 309011 272134 804299 795034 216213 214723 269899 272008 317101 311078 324708 327772 340981 345337 315920 351569 839451 873576 577430 472384 288757 285463 331695 331493 345028 350376 348282 353562 398993 395178 692882 721587 39.85 67.8 2
09:17:09 2023-10-13 411337 407596 86808 84974 136042 139904 149844 148715 111569 108083 117442 119115 133027 133591 403303 433075 1205860 1184417 479223 495742 118798 103860 122779 124652 140588 138390 133210 133666 84546 84583 310204 274562 787470 793349 216213 214830 269864 271143 318578 310100 324708 328729 340669 345544 321560 351424 837072 874884 583008 468589 290535 285316 330960 332265 344767 349852 348282 355748 399275 395178 694844 719504 39.85 67.8 2
09:17:10 2023-10-13 410409 408490 86660 84920 135884 140197 151871 150975 111602 108191 117219 119103 132511 133507 400741 435529 1196402 1179644 475559 495465 118769 103718 122863 124652 140836 137875 133227 133633 85573 84456 310204 272904 794343 799588 216213 213927 269453 272008 317136 309595 328077 326453 341978 345822 315920 351388 833375 875508 573016 472754 288829 284996 333947 329457 345028 351875 348843 354635 394235 395766 694844 717355 39.85 67.8 2
09:17:11 2023-10-13 414754 411276 86934 83739 135919 140295 149460 149061 109729 108165 117118 122417 132502 134002 403772 435615 1198140 1173606 478298 495778 118933 103718 123087 124685 140416 139078 134056 133633 85658 84488 310204 273556 793539 800155 216213 214077 269864 271213 317136 311193 326617 327207 342737 343197 315920 354419 836479 879489 583008 468625 290594 284015 331677 330759 345547 348250 348037 355173 396957 396391 689294 718447 39.85 67.8 2
09:17:12 2023-10-13 413910 408555 86719 84920 135927 139904 151695 148542 111569 108050 117219 121977 132544 133636 403200 434692 1189808 1177931 482503 498309 118687 103718 122610 124685 140027 137875 133177 133868 84604 84442 310204 272686 790446 801290 215989 215063 270116 272699 317920 310314 327432 326714 340669 343784 316425 350118 834520 887162 576628 477041 288870 283578 333098 329724 344509 349294 350993 354330 394549 395178 684612 717392 39.85 67.8 2
09:17:13 2023-10-13 414162 410699 86885 83517 135987 139904 151660 148438 111602 108083 117442 119100 132635 132937 400741 433084 1197501 1187319 481822 495886 118769 103576 122779 124480 140380 137957 133281 133687 85540 84278 310204 272519 793695 795634 215303 217228 270152 271817 316879 309161 324636 328498 338855 343784 319165 348990 838855 880441 570074 475245 288793 285089 330925 332535 343440 347973 349406 353562 396741 395845 685098 719541 39.85 67.8 2
09:17:14 2023-10-13 410467 409422 86719 83555 136244 139904 151941 148231 111635 108050 117334 121859 132635 132620 401905 433079 1195552 1194022 481283 498309 118696 103860 122779 124552 140488 137737 133763 133532 84487 84520 308521 270387 798450 795071 216518 213927 270461 272735 315889 310936 324708 329495 340191 346337 315811 349272 837666 879264 577969 477041 288757 284445 331731 330723 343440 350411 350144 351501 396641 394004 689820 719504 39.85 67.8 2
09:17:15 2023-10-13 410444 409449 86737 84883 135892 140296 149112 148227 109889 108232 117219 121977 132731 133163 400777 436447 1201780 1180367 478748 495886 118142 103789 122273 124685 142553 138486 132776 133851 84254 84362 304472 272940 788190 796761 215606 213627 270152 271178 318061 307259 324708 327472 338855 345596 315920 349308 836479 877399 580022 468661 290599 282678 331229 331260 344892 349329 348318 354367 393369 395566 691890 715325 39.85 67.8 2
09:17:16 2023-10-13 411354 409745 86655 84920 135624 139904 149426 148715 111492 108397 117409 119164 133027 133591 404344 436190 1197993 1181813 476798 495742 118599 103718 122610 124276 140588 137806 133085 133868 84371 84387 307124 273363 792877 799588 216177 213627 270533 271143 316366 308226 327079 324976 340466 343784 315847 349799 832197 875503 581515 472754 288757 283613 333008 328693 344213 349852 347305 351537 392230 394039 693858 716339 39.85 67.8 2
09:17:17 2023-10-13 415454 409846 86507 83488 135611 139904 151414 148438 111492 108050 117024 121977 132237 133096 400777 435764 1189439 1176221 482990 495923 118176 103647 122441 124566 139378 137841 132963 133541 84138 84425 308067 274562 789308 797890 214290 213927 270152 270317 317136 309401 324672 328564 338891 342683 321523 349272 833412 880768 580955 468589 288829 283233 331462 329689 345379 348916 348353 354098 394235 395845 684612 718446 39.85 67.8 2
09:17:18 2023-10-13 415005 412199 85683 83275 136467 139510 149738 147403 109830 107916 117476 121909 132843 132270 401905 435423 1186143 1182089 481742 495814 118537 103647 122441 124276 140380 138052 132810 133448 84138 84445 313345 273324 796073 800155 215303 213627 268979 271592 319079 307224 324347 325694 339880 343233 315920 353697 834630 884655 571545 477041 288242 282810 332000 329457 343511 348250 349370 351429 393057 393969 682244 717392 39.85 67.8 2
09:17:19 2023-10-13 414703 408848 86618 84766 135611 139806 150411 148231 111602 107901 117219 121775 132237 132678 401340 433488 1194673 1186967 482464 495886 118209 103576 122525 124276 140168 137772 132776 133198 84138 86058 310204 272748 795297 795071 214326 213927 269357 270764 315227 307940 324071 327243 337799 342683 315920 347207 837072 883333 574050 473830 288278 283145 330526 331207 345563 349792 351824 351321 394441 393963 688516 717208 39.85 67.8 2
09:17:20 2023-10-13 410627 409926 86792 83398 135568 139709 150201 148231 111602 108065 117152 121943 132386 132779 401976 433111 1199810 1187203 475559 495923 118769 103763 122610 124276 140027 137580 133085 133198 84254 84387 309011 270603 795415 797325 215606 213029 269393 271178 315942 308226 324564 325730 338855 343748 314599 347171 837072 875740 578529 476703 287598 283465 330460 329457 344892 349294 347233 351357 395768 395566 691890 719541 39.85 67.8 2
09:17:21 2023-10-13 413104 410100 86474 84953 135134 142673 148628 151009 109426 108299 116829 122180 132204 133415 401940 433007 1204751 1184543 477953 498309 118300 103576 122610 124209 139732 137703 133314 133532 84138 84425 307124 275145 789567 795634 214964 213328 270878 270748 316145 308261 323615 328528 337550 343191 315847 349272 834703 870424 572465 468552 288242 283582 328964 329760 344892 347973 347269 353598 395768 394696 687831 717392 39.85 67.8 2
09:17:22 2023-10-13 417228 410069 86593 84857 135577 140429 148902 148887 111525 108265 116862 122011 132237 133130 401905 435011 1195521 1173695 477652 495995 118209 103576 122441 124276 139702 137806 132776 133599 84356 86124 313345 274562 794526 800091 214254 213328 270152 275358 316145 307725 324600 327491 339916 342870 315920 348709 832197 880768 569601 468625 288239 282682 330692 328729 344892 347938 348037 351537 393369 395566 684612 715288 39.85 67.8 2
09:17:23 2023-10-13 415182 410104 86952 82940 136055 139514 150832 147990 109999 108032 117409 122128 132777 132462 405205 436233 1189850 1182810 480873 495742 118435 103576 122441 124276 139798 138120 133227 133532 84371 86084 310204 272134 791743 802391 214643 213328 268601 271213 315889 306760 324708 324749 338891 342683 315883 348779 834630 884853 578529 477041 287652 282704 331731 328232 343475 347695 348318 350862 392230 395845 684612 717392 39.85 67.8 2
09:17:24 2023-10-13 416635 410073 86600 84771 136022 139709 151554 148231 111635 108083 117219 121741 132469 132553 401658 431636 1194673 1180367 481822 495886 118537 103473 122441 124157 139477 137815 132776 133407 84138 86091 314708 273399 791915 796761 213598 213328 269357 270317 315942 307940 322598 325800 338628 340633 315920 347135 837072 884140 571545 473830 287837 283542 327936 329226 343200 348671 348054 351429 396957 395845 683209 720497 39.85 67.8 2
09:17:25 2023-10-13 415343 411723 86905 83283 135880 139867 149111 147884 109957 108382 117118 122078 132536 132401 402578 433488 1196661 1189732 482771 495886 118571 103505 122525 124242 139928 137634 132810 133415 84138 86117 313345 273363 797367 795634 214104 213627 269357 270729 315192 310045 323615 327243 336817 341691 315920 349310 836150 878869 575959 475618 287801 282815 329996 330259 342952 348250 348318 350862 393958 393517 686784 718447 39.85 67.8 2
09:17:26 2023-10-13 412812 411294 86558 84704 135577 139806 151379 148231 111635 108116 116862 118909 132204 132645 401940 436825 1199922 1180330 479804 495959 117979 103718 125325 124447 142484 137875 132560 133633 84138 86058 309202 273786 784149 797728 214964 212879 269357 270317 315192 306296 324708 325470 337325 343748 314630 347171 832233 872995 571177 472790 288481 280959 330960 329439 342771 350562 349154 351321 392051 396367 693291 715105 39.85 67.8 2
09:17:27 2023-10-13 418737 412345 86728 83393 135415 139904 151168 148438 111448 108397 117118 122062 132204 133163 402012 434167 1198880 1173695 479464 495959 118176 103544 125395 124071 142553 137841 132776 133428 84138 86117 314708 274379 795527 802465 214290 212730 270152 270748 315192 307259 324107 325204 339916 340360 314630 348745 833769 878020 578901 468625 287837 281852 329960 328197 344509 347211 348349 351501 393369 395566 686477 715325 39.85 67.8 2
09:17:28 2023-10-13 415233 411330 86651 84762 135833 139967 151554 148231 111669 108191 117219 121808 132237 132587 403180 436789 1187753 1180367 485293 495706 118218 103647 122357 124380 139407 137737 132710 133566 84138 84393 312333 274562 792216 799490 214290 213627 269214 272207 316145 306760 324600 324749 338344 342318 315920 348532 832197 884765 584206 475655 288278 281387 330960 327737 344892 346969 348843 353571 392194 395845 685776 717392 39.85 67.8 2
09:17:29 2023-10-13 411827 413430 86682 84829 135611 139709 150201 148262 109999 108083 116862 121606 132237 132553 403180 432755 1199028 1190707 476981 495923 118571 103370 122441 123867 139732 137479 132914 133269 84254 85992 306468 272134 804604 796761 215303 212397 268601 270352 315942 307259 323351 324658 337562 343197 313894 348545 835887 873612 580022 475618 286481 282678 329462 328463 342952 347730 347856 350862 395490 393520 693365 717429 39.85 67.8 2
09:17:30 2023-10-13 414277 411944 86540 84762 135754 139709 151519 148231 111635 108397 117246 122213 132502 133247 404918 436540 1198917 1184655 479657 498388 117973 103647 125291 124276 142449 137845 132527 134104 84022 84425 310204 275926 782663 796761 214147 212780 269357 270748 316145 306331 324834 325730 336569 341691 314666 353734 833412 874884 578529 474563 288815 280959 329462 329226 342952 347695 348843 350898 390988 394732 691890 714745 39.85 67.8 2
09:17:31 2023-10-13 414193 412270 86693 82940 136269 139514 151695 147681 111856 107901 117253 121657 132453 132146 403216 436789 1184316 1181324 482084 495923 118176 103834 122273 124157 142588 137580 132776 133198 84138 86084 310204 272940 792692 801862 213954 212730 267847 270919 315942 306082 324636 324875 337834 341144 313715 347756 834667 883957 578156 477041 286481 281853 329996 327172 344892 348671 348843 349276 394584 395566 683766 718446 39.85 67.8 2
09:17:32 2023-10-13 418416 412669 86870 83356 135471 139771 149460 148197 109957 108165 117118 122112 132756 132779 403144 434167 1195557 1183797 484304 495814 118176 103435 122273 124071 142588 137599 133402 133198 84138 86058 321146 273786 794802 797890 213371 213029 268601 270748 315942 306366 321620 325730 337325 340360 315403 348779 836479 874181 577036 474202 286920 281817 327972 329724 342952 347938 348090 350332 392265 391755 682763 717392 39.85 67.8 2
09:17:33 2023-10-13 414598 411949 86499 84704 135355 139744 151168 148128 111558 108157 116829 121808 132113 132587 402578 436754 1199028 1180459 479804 495995 118176 103370 125203 123867 142610 137479 132527 133302 84123 86058 311441 275340 800087 796761 213618 212397 268790 270366 315227 306331 322108 326531 336274 341410 313674 348779 832233 874266 569601 468552 288203 281625 328698 328977 342699 349546 348376 352766 389680 394553 691743 715894 39.85 67.8 2
09:17:34 2023-10-13 417710 412345 86571 83389 135539 140008 148419 148264 111569 108299 116970 122180 132171 133063 402861 435117 1196661 1175225 478445 496031 118209 103576 125360 123901 142519 137435 132527 133072 84022 86025 313345 274562 794458 804139 213918 211733 269393 270748 315942 306331 322633 324875 338891 339578 312942 347171 831608 876779 580022 468697 287028 281817 328964 325765 342960 347473 347610 350368 392230 395288 687831 714745 39.85 67.8 2
09:17:35 2023-10-13 414885 413574 86499 82932 135355 139731 149113 148301 111635 108265 116862 121808 132204 132745 403180 433792 1193191 1181324 481169 495765 118243 103414 122273 123834 139603 137259 132776 133184 84138 85959 311089 270603 807668 801862 213583 212362 268601 270352 315497 306331 324107 324875 337585 340633 312656 348559 834961 882310 578529 477275 285129 282779 329319 327030 345379 347795 348239 350153 394549 393552 684126 718484 39.85 67.8 2
09:17:36 2023-10-13 414813 412488 86896 83275 135628 139711 149077 147472 109965 108364 117362 121791 132204 132395 404352 434132 1196661 1189502 485293 495959 118537 103370 122273 123834 139470 137320 132743 133164 84138 86025 310204 273786 795491 797890 213397 212993 268601 270748 315942 306296 322598 325694 334794 341109 315331 347719 834630 874168 575543 475582 286445 281878 330292 328658 341591 349407 349585 349204 392158 393169 689820 719504 39.85 67.8 2
09:17:37 2023-10-13 414583 413467 86441 84887 135415 139904 148628 148645 109577 108764 117017 119212 132038 133969 405780 432971 1205843 1188074 476834 499713 118368 103692 122441 123834 139407 137320 132743 132764 84313 84477 312333 273786 796870 799021 213547 211521 269736 270482 315942 307689 322299 326712 336746 341109 311743 348148 835850 870388 559596 471348 286007 282395 327936 327702 342952 348916 346728 351393 393922 392305 687757 716302 39.85 67.8 2
09:17:38 2023-10-13 419150 414809 86593 84771 135309 139904 151379 148645 111602 108517 116795 121943 132113 132996 403180 436789 1194888 1173695 482503 495959 118108 103376 125500 124124 142484 137355 132835 133198 84022 86110 317895 275340 788960 802392 212544 212362 269168 270748 315942 308661 322633 324875 336782 339035 313894 348779 830009 874181 580022 468625 287562 280928 328893 327401 342952 347449 349585 349240 389822 393517 682670 714745 39.85 67.8 2
09:17:39 2023-10-13 417821 415081 86832 83331 135740 139873 149374 147966 109881 108165 117084 122112 132502 132712 404352 435529 1193191 1181324 481631 498449 118503 103382 122441 123801 139176 137391 133411 132731 84254 84097 310204 272170 800365 802429 213248 211733 268601 270748 315053 306974 323543 324875 337834 339613 314365 348532 834630 879489 578529 474129 285098 283082 328893 326678 344892 347414 348349 349276 394262 392305 682670 718447 39.85 67.8 2
09:17:40 2023-10-13 416598 413830 86284 84771 134770 140008 148280 148333 111492 108299 116829 122028 132138 133226 403144 435222 1206461 1183007 479804 495959 118176 103414 125378 124120 142484 137320 132618 133164 84022 85959 313814 275145 797333 797890 213397 211697 269357 270366 315942 306974 321584 326712 335733 340325 311787 350449 834593 871922 577036 470912 286683 281870 327371 328874 342663 348421 347527 352728 392144 392127 692375 715894 39.85 67.8 2
09:17:41 2023-10-13 416635 414225 86665 83398 135403 139709 149043 148438 111635 108265 116795 119083 132121 133029 403767 435387 1195552 1177746 478489 495959 118330 103414 125291 123834 142449 137320 132743 133131 84022 86018 314708 274173 796987 802429 213583 211331 269472 270748 315942 306261 322598 324574 337799 339578 311957 348779 829809 875608 580022 468625 286445 280941 327936 325694 344892 346855 346483 350332 391274 392341 684612 713156 39.85 67.8 2
09:17:42 2023-10-13 419931 413794 86533 82927 135453 139514 149322 148301 110054 108232 116862 121825 132204 132587 403180 433165 1195249 1183849 483913 498837 118176 103408 125291 123801 142449 137095 132710 132797 84138 85959 310204 274292 795032 800155 212544 211733 267847 270748 315460 306974 320611 324658 336782 339035 313638 347719 837340 882899 577036 475239 285989 281443 328660 328587 342771 347236 349264 350730 391980 392305 688535 716847 39.85 67.8 2
09:17:43 2023-10-13 416561 414745 86567 83283 135390 139667 148384 148231 111525 108423 116795 121943 131413 133130 403144 433079 1203418 1185443 476233 495959 118209 103344 125325 123716 142553 136871 132743 132764 84080 85959 309011 273786 804305 799021 212913 210853 268979 270748 315053 307009 321584 324875 335768 340340 311448 348779 834630 865420 578901 468589 285169 281817 327371 327437 342952 347938 346238 353268 389786 391135 689331 713156 39.85 67.8 2
09:17:44 2023-10-13 417821 414058 86470 82936 135351 139704 149043 148231 111635 108232 116829 121757 132237 132486 403783 437768 1187826 1177057 485387 495959 117945 103441 125256 123867 142216 137320 132311 133164 83906 86077 306468 275340 788112 802429 212544 212695 267811 270305 315834 306685 322836 324622 335662 340458 314486 347021 832592 883151 575543 474727 286508 279999 329164 326678 342952 347652 349301 348081 389786 393195 683766 716839 39.85 67.8 2
09:17:45 2023-10-13 418963 414450 86593 82932 135527 139614 148419 147507 111635 108157 116795 121741 131989 132675 403216 433079 1193191 1181324 482538 499310 118142 103447 125291 123716 142449 136905 132743 133184 84022 86018 310204 274562 794982 800091 212544 211697 267847 270748 315053 307224 320611 324875 336498 338528 312906 347473 834630 874145 577036 474225 286007 281883 325928 327666 342952 346369 347856 348678 390952 389933 682670 715252 39.85 67.8 2
09:17:46 2023-10-13 413800 414126 86811 83232 135783 139271 148972 148024 110033 108165 117118 122078 132411 132678 404208 437361 1196402 1191196 478273 495706 118041 103344 122276 123749 139358 136905 132710 133064 84022 85959 311089 273786 814868 799021 213918 211366 267588 270748 315053 306261 322037 324875 335768 341656 311992 346664 834630 872306 577036 475618 285111 281584 327901 326678 342686 347938 345676 348714 392194 391135 691890 717121 39.85 67.8 2
09:17:47 2023-10-13 417967 414520 86465 82936 135092 139806 148628 148231 111602 108598 116795 121977 132224 133063 403783 436070 1195557 1173695 478445 498837 118142 103338 125256 123716 142610 137315 132494 132893 83964 85926 313345 274756 796679 804170 212630 210853 268601 270366 315942 306829 322073 324381 336817 338528 311011 348779 832160 877399 580022 468625 286007 280692 327901 326678 342952 345565 346217 352728 392385 392056 680516 715894 39.85 67.8 2
09:17:48 2023-10-13 417821 414691 86661 83279 135471 139696 148730 147472 111635 108517 116829 121741 132436 132767 404032 435671 1189882 1180484 481668 495959 118142 103285 125291 123598 142449 136871 132527 132731 84080 85926 311089 272134 802554 802429 212693 211331 267811 270748 314574 306455 322562 324345 336274 339070 311992 346419 832444 874470 567660 476292 284232 281034 327936 325659 342952 346891 346801 348714 392230 391994 682670 717392 39.85 67.8 2
09:17:49 2023-10-13 414885 415106 86441 83497 135096 139709 148628 148231 111569 108665 116714 121977 131956 133851 403783 435529 1203861 1185443 478174 499578 118176 103317 125291 123631 142519 136871 132835 132764 83906 85959 314708 274562 795454 799588 212360 210853 268979 270557 314832 306613 320611 324622 334759 339578 310757 348779 833412 871196 572917 471835 287514 281247 328660 327560 342289 347551 346618 350682 392977 390373 687757 714166 39.85 67.8 2
09:17:50 2023-10-13 414718 414849 86714 82936 135554 139709 148628 148128 111635 108265 117118 121791 132171 132553 403783 440647 1199028 1180484 478372 495995 118142 103305 125256 123716 142427 137203 132652 132893 83964 85959 313345 274767 793455 801825 212913 211000 267811 270557 315053 306829 323088 323853 334759 340598 311046 346737 829467 871654 578529 471348 285806 280889 329426 325168 342952 347938 345713 349240 390369 392377 687524 714203 39.85 67.8 2
09:17:51 2023-10-13 421105 415110 86465 82932 135322 139514 151238 148128 111669 108265 116829 121741 132204 132462 404388 433488 1192932 1184623 483942 498873 118176 103241 125256 123631 142251 137276 132710 132764 83906 85959 310204 274562 797988 801259 211583 211514 267588 270557 314287 306721 322681 326567 335521 340466 312799 345467 834483 877993 574050 475063 285026 281385 327406 327702 340846 347389 347564 350233 390952 391099 691400 716847 39.85 67.8 2
09:17:52 2023-10-13 414655 414930 86313 84762 134690 139904 148698 148715 111482 108299 116829 121859 132204 132745 404388 434096 1204714 1180330 477652 500320 118142 103382 122197 123089 142449 136871 132527 132764 83906 85926 313345 276122 793851 797890 212544 211035 268979 269155 315497 306047 320575 324875 334724 339544 311738 347919 832197 872995 577036 468516 286763 280069 328623 327702 341638 347693 346801 348188 387503 389968 689820 712615 39.85 67.8 2
09:17:53 2023-10-13 414193 414750 86769 83356 135437 139724 148659 147849 109957 108423 117118 122146 132105 133830 404208 436575 1195216 1176221 478445 495706 118142 103576 122278 123683 142449 136905 132652 132764 84138 84350 310204 274562 797255 804206 212878 210460 267847 270366 315275 306829 322108 323361 336274 339307 310069 347473 829736 875503 580022 468661 285169 280175 327442 325168 342952 345848 344665 350031 389513 391135 684612 713192 39.85 67.8 2
09:17:54 2023-10-13 418974 415106 86385 82932 135317 139417 148628 147850 111669 108083 116829 121741 131989 132328 404388 437615 1192100 1184721 483186 495995 118108 103317 125256 123089 142432 136982 132618 132893 83906 85959 306468 274562 796602 799588 211548 211366 266990 270366 314251 306829 320125 324550 333683 338528 312686 345869 834039 879264 581175 474238 285133 280104 327442 327666 339853 347938 347856 349589 393534 393355 690578 716700 39.85 67.8 2
09:17:55 2023-10-13 414813 415038 86571 83389 135272 139965 148244 148332 111569 108598 116714 121943 131989 132767 406068 434132 1204678 1183007 477580 499020 117973 103317 125081 123631 142449 136905 132494 133151 83906 85926 313345 275926 812407 799588 212211 210853 268601 269120 315053 306829 320090 324875 336768 339035 310851 348285 832197 871690 575543 470423 286043 280201 325928 327207 340918 346927 346238 348678 387467 389968 688806 713156 39.85 67.8 2
09:17:56 2023-10-13 417631 415110 86465 82932 135449 139417 151273 147784 111635 108083 116862 121505 132080 132203 403783 439395 1188927 1176184 485424 498837 117782 103550 125012 123631 142216 137130 132311 133072 83790 84350 314708 275340 808287 802429 211618 211697 266171 269986 315720 306397 321584 323853 334724 338563 313131 342591 829150 879163 575113 476480 287514 281944 330058 327382 341771 346227 347428 348600 390846 392127 685548 715252 39.85 67.8 2
09:17:57 2023-10-13 420206 415106 86346 82936 135352 139410 148698 148257 111635 108191 116829 121741 132478 132362 404994 434706 1192100 1180330 484491 499614 118176 103447 125256 123122 142251 136776 132576 132764 83906 85959 310204 274562 795721 799454 211668 211000 267025 269986 314832 306829 318675 324875 334724 337517 311957 345613 834667 874470 578144 473459 284782 280069 327659 327472 340607 345848 347587 353665 389822 390551 687831 715288 39.85 67.8 2
09:17:58 2023-10-13 413610 414822 86406 82932 135134 139510 149132 148025 111635 108265 116829 121741 131989 132462 406068 439359 1195552 1181324 479124 498837 118176 103285 125047 123089 142018 136871 132494 132822 83906 85959 314708 274950 795606 802429 212544 210341 266670 269986 315053 305966 322836 323565 336804 342388 310500 346518 830231 874084 577036 472543 287106 279929 328660 326676 342952 345884 342690 348678 391817 390409 684612 713156 39.85 67.8 2
09:17:59 2023-10-13 418290 415106 86751 83283 135134 139320 151273 147784 111669 107901 116862 121505 132237 132070 405030 438384 1189808 1176221 485154 498837 117749 103317 125012 123598 142083 136905 132311 132764 83848 85926 310204 275340 790014 802502 211618 211697 266171 269986 315720 304990 321584 324609 334489 338292 312686 342555 829772 882709 581175 474946 285249 279183 327936 325431 341951 345287 346837 348747 391298 392341 684612 716339 39.85 67.8 2
09:18:00 2023-10-13 417931 417191 86288 84771 134694 139709 148421 148542 111448 108665 116440 122045 131413 133415 403783 433488 1202971 1183834 478445 498909 118176 103317 125256 123089 142407 136956 132527 132731 84123 85926 313345 274950 805688 801822 211964 210131 268305 269391 313953 306829 320243 324694 334349 340694 311341 346700 831571 872343 575543 470200 287923 280447 327732 326678 340643 346612 345188 350233 388015 390551 689820 711068 39.85 67.8 2
09:18:01 2023-10-13 418630 415106 86280 82932 134694 139514 148524 148128 111558 108299 116634 121775 131413 132712 404352 436896 1192969 1171110 478445 498873 118060 103344 125047 123056 142117 137080 132311 132731 83848 85926 312333 275145 796142 806427 212063 210194 267811 269191 314832 306829 320611 322871 336074 339988 310069 346664 829150 877486 577036 468552 285133 279608 326948 327491 341674 344492 346238 348152 390929 390850 681154 714220 39.85 67.8 2
09:18:02 2023-10-13 419819 415074 86635 82940 135309 140031 148917 148024 110033 108165 117118 121741 132175 132553 405351 435303 1189734 1181324 481105 498837 118176 103285 122209 123056 142407 136745 132527 132697 83906 85775 313345 273032 801735 804776 211583 210341 267025 270748 312749 306829 321620 322943 334759 338022 311011 345649 831963 874433 575543 475618 283360 280069 326948 324714 342952 345848 345749 347140 391883 390825 683853 715288 39.85 67.8 2
09:18:03 2023-10-13 414953 415110 86351 82936 135322 139514 151168 147819 111669 108299 116829 121741 131446 132395 404104 439431 1199028 1181324 481169 500320 117390 103370 124977 123834 141850 137435 131881 133198 83675 85992 314708 276514 787234 798838 211548 210341 266990 269155 315942 306397 320125 324875 333217 338563 310104 345613 829772 870542 575543 472050 287923 279712 329358 328236 340463 346987 345567 350233 391867 391577 690199 715894 39.85 67.8 2
09:18:04 2023-10-13 422936 415110 86346 82932 134727 139532 149009 148715 111602 108265 116829 121775 132138 132620 404886 436540 1195557 1172025 481858 499967 117782 103350 125047 123089 141984 136776 132220 132731 83675 85959 313345 276514 791429 805916 210851 210194 267623 268741 315053 306397 320575 323889 336804 338796 311992 345088 828881 874145 575959 471384 285169 278470 326948 325434 340918 345848 347610 348747 387503 391135 683802 713697 39.85 67.8 2
09:18:05 2023-10-13 418258 415106 86280 84734 134753 139813 148004 147885 111448 108665 116440 122011 131380 133633 404388 433488 1201268 1184623 477054 499614 117945 103214 125169 123056 142251 136860 132527 132548 83906 85893 313345 274950 798097 801180 211548 210047 267847 269191 313619 306829 319605 324381 336804 340323 310544 346372 833775 871582 575543 470534 285699 279894 327732 327030 340188 346202 345152 353274 388015 389659 690578 713168 39.85 67.8 2
09:18:06 2023-10-13 419255 415106 86309 82932 134938 139639 148419 148128 111635 108332 116795 121943 131446 132779 404388 436789 1197291 1173695 478445 499578 117979 103376 125047 123122 142247 136978 132311 132893 83675 85959 313345 275814 795376 805916 211548 210012 267847 269191 313881 306613 320350 322907 335768 339034 310575 346664 829504 874145 577036 468589 285280 279218 326913 325470 341398 343810 346801 347140 388015 389968 680911 711105 39.85 67.8 2
09:18:07 2023-10-13 413606 415106 86470 82932 135322 139126 151168 147819 111669 108191 116829 121606 132113 132328 405315 433910 1199028 1189009 479124 498873 118176 103317 125081 123089 142411 136631 132527 132514 83906 85775 313345 273786 800760 801785 212630 210096 265923 270531 313917 306793 320504 323745 334115 341425 308953 346518 833266 868878 571545 468589 283489 280692 328159 327527 340846 345529 342582 348188 389822 390970 685776 713119 39.85 67.8 2
09:18:08 2023-10-13 417214 415106 86406 84618 135223 139420 148454 147507 111669 108265 116829 121657 131989 132395 404424 441746 1199028 1181324 479804 499614 117945 103317 125081 123122 142018 136681 132311 132639 83848 85926 310204 274960 795353 802465 211548 210047 266615 269796 313881 305035 320646 323889 333857 339070 310069 345088 827053 865492 584206 471384 284263 278479 327936 324679 340643 346927 342690 353274 388625 390860 687715 714257 39.85 67.8 2
09:18:09 2023-10-13 420707 417278 86313 82927 135227 139221 148454 147267 111669 108299 116829 121573 132080 132237 405030 436411 1190135 1183778 484701 498873 117864 105734 125047 123056 142251 137138 132576 132997 83931 84422 312536 275340 799454 802282 211259 210677 265772 269806 313696 306613 320315 324875 332217 338563 313039 342555 830947 875539 580796 475282 286292 281927 325963 326993 338829 346885 345713 348253 389822 388806 690383 715252 39.85 67.8 2
09:18:10 2023-10-13 419334 415101 86381 82940 134727 139320 148524 147819 111702 108265 116795 121707 131956 132362 404352 435914 1204147 1183007 481169 500284 117749 103382 125064 123056 142204 136935 132278 132731 83675 85952 311441 277583 799419 800155 211329 209942 267329 268257 314796 306829 318604 324839 332716 337517 309781 345540 829467 870615 582690 470534 285133 279148 328159 329189 339532 346085 344411 349415 387871 390373 691706 713787 39.85 67.8 2
09:18:11 2023-10-13 420895 418008 86512 82940 135118 139707 148246 147507 111569 108655 116728 121960 131380 132858 404388 436754 1198165 1172859 479804 500320 117911 103317 125152 123023 142048 136612 132154 132731 84007 85893 313345 275340 795376 806486 211477 209649 266990 269120 314096 306361 320090 322608 334759 338238 309998 345613 830231 878020 575543 468516 287106 279161 325928 325133 340846 343704 345676 347104 388015 389624 680107 713354 39.85 67.8 2
09:18:12 2023-10-13 416621 417454 86496 82932 135394 139182 148384 147267 111712 108265 116795 121673 131956 132328 405601 435387 1200070 1190623 479354 498837 117945 103317 125221 123023 142182 136423 132618 132606 83906 85860 311089 274497 801619 799490 212211 209649 266135 270366 312417 306613 320090 323853 333718 339035 311932 342303 834651 872431 567660 474056 285481 280039 328195 327600 340667 346156 342402 349241 389751 387648 687487 714166 39.85 67.8 2
09:18:13 2023-10-13 417599 414890 86425 82932 135130 139465 148628 147988 109999 108299 116795 121707 131989 132486 404994 441673 1199028 1181324 481169 499931 117552 103317 124977 123056 141949 136836 132469 132731 84123 85926 317895 275340 796557 802429 211512 209831 266171 269534 315053 304784 320611 323853 332182 340802 309095 344565 829642 865460 582690 471312 286089 279148 327671 324839 340882 346612 342618 349525 387467 389351 684612 712578 39.85 67.8 2
09:18:14 2023-10-13 420530 417454 86432 82932 135322 139091 148628 147578 110088 108232 116829 121673 132080 132237 405601 436896 1193520 1187273 485387 499578 117911 103291 124977 123056 142208 136724 132278 132697 83848 85893 313345 275460 797292 800722 210816 210306 265887 269662 313992 306361 323176 324730 333929 340705 310615 342339 834368 875677 572557 475582 285481 279573 325893 325168 340081 346749 342618 348216 389822 388735 691581 716292 39.85 67.8 2
09:18:15 2023-10-13 417821 417459 86340 82932 135092 139403 148628 147784 111635 108265 116795 121707 132080 132553 404994 440705 1196439 1183007 481169 499894 117357 103350 124699 123683 141717 137320 131633 133039 83675 85959 312333 276710 786350 801290 210851 209649 266135 268257 315053 305500 319310 324345 331915 338237 311785 342555 830231 865420 584206 472014 285098 277878 325893 325624 338829 345848 344629 348947 387503 390515 689820 713119 39.85 67.8 2
09:18:16 2023-10-13 422263 417450 86407 82940 134694 139320 148628 147784 111790 108299 116795 121707 131956 132428 405601 433079 1189476 1181324 482503 499931 117945 103220 122098 123056 142048 136750 132311 132735 83955 84338 310204 275584 797522 802428 210710 209837 265993 268940 312964 306793 320821 323326 334185 338558 310069 345069 834961 879273 574050 473088 283997 279148 326663 326537 338793 343775 345713 348253 388625 388770 687757 715252 39.85 67.8 2
09:18:17 2023-10-13 420206 416428 86348 82940 134694 139668 148730 148404 111602 108665 116600 122095 131380 133716 404958 434096 1204147 1182883 478408 500357 117749 105666 125012 123023 142414 136389 132311 132481 83675 85860 313345 275145 804527 801290 210816 208786 267400 268895 312193 306829 318604 322871 332716 339034 311271 345857 829772 870461 575959 470534 285098 279266 326808 325694 339543 345565 344375 348974 387691 388629 689673 713317 39.85 67.8 2
09:18:18 2023-10-13 420808 417454 86407 82927 135194 139212 148384 147335 111635 108265 116714 121707 132080 132203 404994 434096 1189808 1179644 480390 499640 118300 103226 122534 122891 138819 135874 132676 132199 84022 85945 310204 274525 805404 805916 210816 209649 266135 269120 311653 306793 320019 321821 334220 339034 309564 345375 834961 874470 575543 472050 284033 279608 324717 325168 340882 343704 345152 348747 387467 387000 683209 714166 39.85 67.8 2
09:18:19 2023-10-13 417821 418339 86441 82940 135113 139126 148419 147784 111712 108265 116714 121623 131413 132648 405601 435117 1204206 1183825 478372 499726 118027 105666 125012 123023 142147 136389 132311 132481 83675 85860 313814 274950 803182 800055 210851 208716 267400 268895 312193 306829 319122 323361 332681 339724 309528 345613 829772 871196 575959 470423 286292 281330 326771 328063 339675 345152 342474 349332 387763 388594 687757 713354 39.85 67.8 2
09:18:20 2023-10-13 419852 416171 86620 83175 135912 139514 148628 147784 111679 108299 116661 122112 131413 132553 405637 437711 1195521 1172711 479087 500710 117782 103285 124977 123056 142113 136876 132278 132822 83848 85926 317895 275340 797946 806787 211181 208850 266767 268670 313840 304784 321922 320918 334489 339034 309060 345332 828527 876261 578529 468516 284227 278335 327732 326676 340811 343444 342618 349241 388015 388463 679625 713354 39.85 67.8 2
09:18:21 2023-10-13 415454 416424 86432 82927 135096 139305 148628 147784 111712 108265 116795 121707 131446 132362 405315 434167 1198991 1185540 478408 498837 118142 105700 125012 122990 142247 136470 132311 132299 83848 85742 313345 273786 799282 801825 211548 208995 265355 269534 312157 306613 321694 322584 335782 340681 310172 345187 834368 868769 580022 471872 285481 279894 326808 325168 340092 344774 342269 350324 387727 387236 686747 711032 39.85 67.9 2
09:18:22 2023-10-13 417305 419560 86714 82936 135126 139126 148628 147784 111635 108299 116714 121741 131989 132486 405601 438670 1194665 1178572 479464 500320 117749 105700 124977 123023 142013 136686 132278 132514 83675 85893 312333 275731 797831 806216 211181 208995 266135 268706 313143 305715 323176 320883 332716 339988 308160 344529 829150 875019 577036 468516 284028 278335 327501 324839 341915 343480 342510 347104 388015 387648 682670 713354 39.85 67.8 2
09:18:23 2023-10-13 419011 417459 86381 82940 135096 139091 148419 147578 111746 108265 116829 121471 132084 132389 405601 436718 1189513 1187166 485293 500436 117749 103188 125012 122990 141915 135977 132311 132299 83675 85742 317895 274767 797903 801217 210935 209265 264401 269391 312050 305822 322032 322692 333857 341160 308089 342447 832160 865388 574050 475239 284673 279148 327269 326676 339543 343775 341367 348453 388625 387306 683729 712111 39.85 67.9 2
09:18:24 2023-10-13 417341 415875 86501 82936 135185 139221 148142 147232 111635 108265 116634 121707 131413 132270 405601 441673 1198364 1182165 480827 499967 117667 103253 124943 123023 141816 136389 132278 132606 83675 85742 313345 275340 805756 802196 210816 208995 265727 268292 314096 303182 322904 322871 336930 337517 308160 342519 829642 870424 574050 471312 283360 277456 326913 324839 338793 345813 342546 347960 389993 389684 688479 714368 39.85 67.8 2
09:18:25 2023-10-13 421979 418339 86340 82940 135185 139221 148419 147335 111746 108265 116714 121673 132047 132484 405601 436789 1189586 1180330 484664 499251 117749 103220 122029 123465 140582 136631 132360 132664 83906 85912 310204 275340 797407 802428 210052 209920 265284 268706 313107 305715 320440 324093 332681 338012 312227 341893 829772 876298 581175 474165 283126 278335 327501 327138 337737 345848 345152 347076 387538 387648 689857 714203 39.85 67.9 2
09:18:26 2023-10-13 419815 418335 86505 82936 134883 139514 148212 147784 111746 108299 116829 121707 131989 132486 405601 436754 1204147 1183849 481445 500357 117749 105622 124890 123056 142105 136513 131848 132606 83675 85893 313345 276906 795988 800954 210668 208995 266544 267433 313875 305930 320968 323853 332182 339034 308195 342483 829113 871690 574050 474225 286902 279676 328159 327527 338650 345671 342474 348107 390138 389826 689147 714368 39.85 67.8 2
09:18:27 2023-10-13 423360 416428 86348 82940 134727 139452 148384 147784 111712 108299 116795 121707 131956 132703 405637 436711 1196647 1182089 483113 500175 117648 103220 125065 122957 142241 136286 132211 132631 83675 85742 313345 275340 796410 805854 210563 209370 265320 268328 312228 306793 320367 322381 333181 338012 309781 342447 832197 878020 571064 472790 283162 278470 324969 325694 338246 343740 345432 347431 387432 387648 687794 714203 39.85 67.9 2
09:18:28 2023-10-13 419815 416495 86505 82936 134879 139514 148005 148231 111602 108665 116406 122011 131380 133130 405601 434777 1201268 1183732 478445 500357 117979 103155 125099 123023 142048 136260 132278 132514 83848 85860 317895 275926 801549 801557 210227 209030 266990 268068 312193 306613 320968 323361 333893 338820 311712 344275 832592 874048 574050 470534 286292 279748 326771 328063 338615 344774 342618 348253 387670 391246 689147 712847 39.85 67.8 2
09:18:29 2023-10-13 422263 416428 86288 82940 134694 139614 147936 147541 111635 108482 116440 121775 131413 132858 405637 438090 1196661 1172859 479243 501064 117782 103220 121950 123023 141949 136427 132187 132519 83675 85893 313345 276122 797140 807058 210521 208960 266171 267504 313143 305070 318675 322119 333718 337030 308195 342303 827321 877399 584206 468552 284267 278071 327696 324839 339818 342709 345188 348747 387979 388770 682670 711068 39.85 67.8 2
09:18:30 2023-10-13 419852 417411 86467 82932 134622 139806 148214 148438 111602 108665 116600 121943 131413 133029 405637 435423 1202971 1183760 477544 501101 117945 105700 124977 123023 141949 136389 132278 132514 83675 85893 317895 276514 799254 802119 210605 209370 266705 267219 313507 305643 320828 322763 333821 338927 308953 342339 830194 871159 581175 470016 284698 279712 326771 325361 338211 344810 342582 348253 387655 389518 687831 712341 39.85 67.9 2
09:18:31 2023-10-13 422600 416464 86255 82936 134786 139614 148142 147541 110012 108299 116600 121741 131956 132767 405601 438434 1196661 1172025 477544 501101 117749 105700 125327 123023 141717 136389 131881 132548 83675 85860 313345 276122 795491 807058 210192 208669 266171 267880 313575 305035 318675 321893 333753 336994 308195 342519 829054 877399 582690 468516 283793 277456 327269 324839 339579 342709 344665 348253 387670 387683 681891 714257 39.85 67.9 2
09:18:32 2023-10-13 419888 417478 86472 82936 134892 139320 148315 147784 111669 108332 116600 121657 131413 132328 405673 434132 1199885 1185470 478069 499967 117945 105599 124977 122821 141949 135874 132427 132232 83675 85846 313345 274914 809605 804437 210675 207660 265727 268741 311465 305966 321394 322763 332681 339034 307694 345332 830083 871342 574050 470534 283360 278370 324969 325168 338793 343810 342582 349241 386816 386424 687307 712341 39.85 67.8 2
09:18:33 2023-10-13 418621 416464 86288 82940 134723 139320 148698 148094 111635 108332 116634 121657 132113 132304 405637 436540 1195557 1173695 479464 500357 117749 105734 121868 123023 141949 136294 132187 132514 83675 85742 313345 275731 797946 807058 210816 208344 265949 268068 313107 305070 319605 320397 333753 338796 307659 342267 829642 874848 577036 468552 283396 278479 327174 326531 340631 342942 342474 349204 387799 387472 678516 713280 39.85 67.8 2
09:18:34 2023-10-13 418630 418069 86538 82940 134694 139126 148628 147784 111635 108299 116600 121573 131413 132428 405601 434132 1199885 1187962 478690 500029 117906 103220 125257 122957 142241 135874 132643 132232 83906 85846 313345 274562 801148 802196 210521 208198 265479 268715 311648 305966 320932 322346 333785 338511 307229 344529 829772 868878 575959 468516 284673 278370 324969 325168 338829 343810 342582 349241 387088 386424 685776 712341 39.85 67.9 2
09:18:35 2023-10-13 418594 416459 86293 82932 134685 139126 148698 147888 111669 108299 116600 121657 131569 132486 405601 436540 1195557 1173680 479124 500320 117667 105588 121884 123023 141752 136011 131881 132299 83675 85742 313345 275731 796410 806486 210851 208309 265727 267504 312193 305035 319605 319912 332716 339034 309515 345412 830046 876298 577036 470534 285279 279748 326554 324766 340703 342533 342366 348747 387943 387306 678146 712341 39.85 67.9 2
09:18:36 2023-10-13 417377 418069 86565 82883 134694 139091 148628 147784 111635 108431 116694 121976 132038 132578 405529 437379 1196328 1184693 478224 498692 118007 103226 124943 122755 141949 135943 132278 132564 83906 85898 313345 274562 800250 802196 211265 208391 265284 268741 311683 305500 320932 321857 332182 339034 312120 342591 829809 868878 580022 468516 284471 278370 324969 326676 338757 343775 341510 349636 387979 386119 685739 712341 39.85 67.8 2
09:18:37 2023-10-13 417962 417079 86255 82936 134702 139126 148698 147888 111635 108265 116600 121623 131569 132419 405673 437768 1195557 1176221 479124 501101 117749 105700 121767 122957 141752 135977 131881 132265 83675 85683 310204 275340 796295 804776 210227 208309 265479 267818 314026 304784 322947 320254 333965 338962 309515 345166 830194 873816 572557 468516 284673 278106 324825 324839 340631 342568 341474 348747 388015 387000 678663 712119 39.85 67.8 2
09:18:38 2023-10-13 419487 416132 86428 82822 135130 139161 151344 146929 111856 108299 116714 121539 131989 132578 405673 439431 1184646 1177931 482538 500320 117667 105666 124595 122990 141752 135977 132014 132299 83675 85742 314708 274562 800113 805916 209864 208751 263663 268930 312193 304071 319381 320847 331753 338048 308125 341929 828564 875544 581175 474202 283467 278632 326808 324839 340607 342949 342582 347431 387503 386424 679662 713119 39.85 67.8 2
09:18:39 2023-10-13 419551 417084 86313 82932 134694 139126 148421 148441 110088 108299 116829 121573 132080 132362 405673 441218 1196819 1181324 481853 499967 117357 103285 123032 123023 141520 136517 131091 132731 83839 84410 313345 276011 792208 804139 210087 208710 264401 267737 314130 303004 321349 322656 333025 339034 307694 342447 828041 865492 574050 468661 284673 277525 325963 324694 338829 344774 341510 347760 388015 387613 684126 712341 39.85 67.8 2
09:18:40 2023-10-13 422007 416419 86284 82936 134685 139258 148524 147784 111669 108299 116634 121775 131989 132602 405673 441709 1182639 1174514 485424 500357 117357 103285 124561 122990 141486 136649 131757 132514 83560 85775 312333 276122 794678 805916 209536 209405 264507 267468 313875 304570 318675 321893 332182 338558 309060 340344 827357 874109 578144 475618 284673 277490 325928 324839 339853 343493 342330 346121 391205 387542 681518 715894 39.85 67.8 2
09:18:41 2023-10-13 420780 417700 86280 82932 134694 139126 148421 147681 111702 108299 116714 121589 131989 132830 405673 440598 1199028 1181324 481668 500066 117709 103473 123427 122924 141875 136544 131691 132697 83526 85978 311441 277694 793115 802428 209829 208669 265320 267022 313875 304284 320403 322835 333495 338796 309953 342158 827658 865456 585434 468661 284673 278961 327696 324839 337808 344810 342028 347760 388015 388770 685776 711068 39.85 67.9 2
09:18:42 2023-10-13 423888 416495 86161 82932 134782 139221 148177 147507 111746 108332 116714 121606 131446 133116 405637 440395 1189946 1171110 485805 499287 117390 105661 124769 123023 141619 136423 131848 132639 83560 85716 313345 276906 797883 804776 208847 209147 265134 267057 313143 303857 324133 320954 336930 337030 309564 340380 829054 881653 580796 473946 285481 279443 327732 324766 338686 343563 344447 345925 390174 388629 682670 712651 39.85 67.8 2
09:18:43 2023-10-13 421073 417736 86069 82932 134440 139514 148214 148249 111635 108332 116440 121707 131413 132736 405385 437715 1202263 1181212 477544 501309 117810 103188 125152 122957 142206 135977 131848 132299 83617 85683 309426 276906 798522 801825 209829 208344 266171 266612 312050 305715 319535 322381 333495 338083 307659 341928 827357 865514 572557 468516 284263 278961 326965 324679 337772 343775 342064 346705 386852 387648 687831 712341 39.85 67.8 2
09:18:44 2023-10-13 423324 417403 86161 82932 134652 139333 148283 148094 111635 108332 116440 121741 131380 133788 405637 436540 1193827 1172025 480390 500773 117667 105666 124682 123023 141717 136203 131848 132839 83675 85742 311441 276122 797370 807058 209355 208424 265727 267057 312157 302932 320747 321345 333929 336204 308089 342339 828980 877952 567660 471537 285481 279712 327269 324839 338520 342984 342654 347198 386636 387578 682186 712341 39.85 67.8 2
09:18:45 2023-10-13 419291 417700 86170 82879 135029 138961 148175 147868 109999 108456 116647 121825 131923 132486 405529 437197 1198880 1180330 478445 500357 117945 105452 122079 122891 142048 135814 132278 132083 83675 85591 309426 275035 802554 802465 210192 207336 264542 268104 310739 305070 319987 320562 333495 338048 312084 344334 829150 866423 575635 467821 284270 278335 324703 324839 338246 343224 341546 348500 386544 387840 685776 712341 39.85 67.8 2
09:18:46 2023-10-13 418044 418322 86284 82936 134690 139126 148421 147784 111669 108332 116440 121539 131413 132270 405673 438706 1195557 1174514 479804 501541 117390 105700 124769 122788 141743 136070 131848 132385 83560 85624 313345 275340 796180 807000 210423 208391 264401 267290 311979 304391 322032 319699 333532 338344 309479 342411 830231 870429 582690 471274 285279 279748 326808 324442 340607 342399 343553 348219 387361 386424 678073 710321 39.85 67.9 2
09:18:47 2023-10-13 421675 417442 86251 82879 135092 138828 148628 147339 111712 108265 116600 121589 131380 132203 405637 438979 1179148 1177657 480354 498801 117357 105779 124873 122872 140324 135977 131881 132299 83675 85794 312333 273786 798519 807058 209501 208309 263628 268706 311648 303821 318639 320326 333965 337503 307623 341376 828527 877198 572557 472718 283066 278370 324753 324803 340009 342639 342510 346632 389957 387767 681154 717263 39.85 67.8 2
09:18:48 2023-10-13 419608 417660 86251 82875 134656 139091 148628 147784 111712 108265 116600 121589 132157 132270 405673 442021 1197254 1177931 481169 499542 117128 105813 124491 122924 140065 136407 131715 132647 83675 85813 317895 276085 799128 804710 211662 208170 264331 267397 313840 303111 320894 321821 332941 338238 307158 341893 827292 868878 574050 473614 284673 279748 325893 324538 338520 343775 343553 346668 387979 387000 682670 712341 39.85 67.8 2
09:18:49 2023-10-13 422089 419446 86403 82822 134774 139165 148142 147198 111790 108265 116634 121505 131956 132203 405673 441673 1189882 1174477 486112 500320 117357 103220 124578 122990 141451 135977 131058 132481 83560 85860 313345 276906 796240 805916 208882 208995 264472 267022 313107 302294 320894 320847 333965 337775 308160 340034 829642 881027 580417 474202 285077 279174 327927 324550 339137 342568 342366 345155 390174 387437 680479 715620 39.85 67.8 2
09:18:50 2023-10-13 419524 417665 86247 82822 134652 139091 148421 147681 111790 108299 116600 121589 131413 132419 405637 437804 1199661 1183778 483850 501273 117777 103258 124978 122924 142172 136252 132045 132597 83675 85827 313814 277694 800837 802391 211691 208460 265656 265794 312193 304784 318233 322059 333025 337775 307659 341857 829054 865505 581175 471312 283396 278568 324969 324839 336755 343740 342316 346632 387979 387613 687271 712341 39.85 67.8 2
09:18:51 2023-10-13 422860 420744 86247 82932 134694 139514 148594 148151 111790 108523 116600 121707 131569 132428 405601 438384 1193191 1171192 482162 500320 117519 103226 124699 122957 141717 135977 131881 132481 83675 85860 313345 276906 796982 807058 208847 208129 265284 266612 312157 303400 320440 320847 333821 336168 311491 342158 830157 879191 569571 472543 285481 279515 327233 324694 338387 343153 342618 346106 387361 387000 684390 715111 39.85 67.8 2
09:18:52 2023-10-13 420749 418322 86218 82936 134753 139411 148142 147745 109965 108730 116547 122247 131981 133042 405529 437379 1202326 1184618 480059 501419 117911 105565 124856 122586 141949 136149 132294 132265 83675 85676 313345 275340 811939 804139 209688 207302 265320 267433 310268 305500 319535 320883 333495 337775 307623 342483 830231 868878 581175 469867 284673 278071 324933 324839 337772 343189 341992 348216 385621 385310 685776 710321 39.85 67.8 2
09:18:53 2023-10-13 419888 420744 86255 82940 134694 139126 148421 147784 111635 108299 116600 121707 131413 132395 405637 438018 1193754 1173695 479804 500320 117390 105632 124699 122990 141726 136070 131848 132299 83560 85650 313345 276122 797134 807058 209947 207886 265037 267183 312014 303570 320821 319251 333965 337834 309515 342339 829531 872923 575543 470200 284673 279354 326735 324839 340307 341577 341474 347724 386472 387948 678109 712068 39.85 67.8 2
09:18:54 2023-10-13 418267 419825 86557 82833 135427 138690 148558 147027 110033 108165 116728 121673 133172 132170 405673 436233 1195521 1191431 481433 499894 117715 105632 124734 122858 140426 135909 132304 132174 83617 85709 313345 274950 798133 801259 210310 207694 263663 268068 311175 304534 320213 320883 333025 339034 306906 341376 829736 866423 578144 472384 283467 278300 324969 324839 338757 342913 342549 348007 388015 385240 683729 713354 39.85 67.8 2
09:18:55 2023-10-13 419186 420744 86280 82875 134660 139056 148524 147578 111712 108299 116600 121539 131413 132419 405673 442093 1194673 1179644 479804 500320 117634 105745 124613 122788 141793 136565 132178 132564 83806 84378 317895 276122 800727 804666 209870 207990 264331 267290 311943 302190 318639 320847 332791 338796 309406 341749 827879 865420 572557 468552 284270 279748 327269 323817 340068 343429 340407 347441 387634 386119 681629 712068 39.85 67.8 2
09:18:56 2023-10-13 421675 417665 86344 82822 135181 138937 148246 146584 111823 108050 116829 121471 132080 135541 405673 441218 1188194 1173643 486075 500320 117323 103250 124578 122957 141648 136186 131815 132656 83560 85709 313345 276122 794797 807058 209320 208780 263628 267245 312193 303146 320894 320847 333495 337030 309078 339281 829642 878020 572557 475245 283667 279354 327269 324514 338543 342942 342016 345435 390174 387948 679997 715385 39.85 67.8 2
09:18:57 2023-10-13 421078 421042 86251 82822 134685 139056 148524 147544 111790 108265 116634 121505 131413 132295 405637 440359 1196402 1182089 483076 501163 117513 103317 124908 122924 139799 136286 131748 132631 83460 85997 311441 277694 794156 801825 208882 207660 264225 266247 313071 302754 319535 322346 333025 337870 307193 341100 828466 869493 572557 471348 284673 278177 326808 324839 337202 343740 341474 346632 387979 387578 686747 710763 39.85 67.8 2
09:18:58 2023-10-13 424669 418327 86255 82940 134660 139108 149177 147888 111746 108332 116440 121707 132047 132520 405673 439072 1189808 1171192 484701 501064 117357 105700 124734 122990 141550 135943 131091 132299 83560 84085 313345 276906 807222 807058 208486 207984 264507 266612 312157 303218 320440 320847 333495 334970 311271 343001 828833 880327 575959 473702 285279 278601 327233 324442 338341 343048 342474 345119 387907 387578 682670 711105 39.85 67.8 2
09:18:59 2023-10-13 421973 421042 86159 82936 134605 139512 147866 147507 111602 108665 116627 119116 132005 133163 405565 435316 1204110 1183812 478977 500139 117777 103161 124873 122586 141683 135686 131848 132265 83748 85650 313345 275926 807987 802429 208882 207521 265320 267022 310268 303962 319498 320883 333025 336994 306908 342447 829642 865420 572557 469201 284673 279354 324933 324839 337510 342674 341474 346632 385044 385275 686784 711058 39.85 67.8 2
09:19:00 2023-10-13 421969 418322 86192 82936 134626 139126 148421 147472 111635 108332 116600 121707 131380 132712 405673 438742 1192063 1172025 479804 501101 117519 105666 124647 122788 141726 136019 131848 132265 83560 84136 314659 276122 797831 808202 209501 207302 264542 266773 311434 303785 320221 319368 333965 336581 308992 342303 827732 874257 582690 470534 284471 279302 324969 324839 338757 342861 342654 346069 385657 386424 681703 712119 39.85 67.8 2
09:19:01 2023-10-13 420483 421754 86498 82775 134856 139129 148038 147403 109957 108498 116694 121875 131314 132858 405529 435082 1199028 1183007 478033 500029 117749 105497 124908 122586 141961 135498 132145 132166 83675 85591 314186 274950 802889 802429 209355 206369 264102 267245 309763 304106 319535 319912 333025 336758 306906 342447 829642 866387 578901 469867 283868 277878 324933 324839 338257 342160 340407 347724 385585 386856 683766 712068 39.85 67.8 2
09:19:02 2023-10-13 419510 418950 86251 82936 134660 139091 148421 147681 111635 108299 116406 121505 131380 132922 405673 438434 1193191 1174477 479804 500357 117357 105599 124491 122619 141734 136019 131848 132174 83560 84148 313345 276403 816457 806984 209724 207556 264366 267067 311541 303928 321804 319475 333965 337976 309770 342170 829054 873816 586181 470267 284270 279567 324969 323913 340081 341373 340168 347724 386200 386119 677629 710321 39.85 67.8 2
09:19:03 2023-10-13 419040 420932 86504 82866 134961 138690 148904 147304 111856 108299 116600 121471 132311 132362 405673 436540 1193790 1187866 483114 499967 117749 105486 124526 122586 141793 135814 131848 131868 83617 85617 314186 275145 799328 801222 209320 207694 262856 267504 310957 304142 320213 320622 331784 338558 306906 340344 828564 867650 579659 472754 283066 279551 324933 324839 338530 342674 339380 346632 388015 386856 684612 713080 39.85 67.8 2
09:19:04 2023-10-13 419811 418652 86247 82875 134660 138960 148421 147681 111746 108299 116600 121505 131380 132237 405673 441840 1195557 1179644 481853 501101 117513 103338 125100 122891 140623 135840 131815 132415 83584 84410 317895 276317 793051 805854 208847 207625 264067 266986 312193 302400 320367 320847 332018 338083 308461 340860 827768 868878 581175 468625 283868 279102 325174 323553 338009 343704 340168 346387 386816 385275 682670 711835 39.85 67.8 2
09:19:05 2023-10-13 421979 417665 86280 82818 134786 139169 148142 146993 111746 108265 116795 121505 132303 132070 405673 442021 1188194 1171110 487025 500320 117242 105593 124491 122990 141675 135977 131578 132299 83445 85624 313345 276514 792827 805916 209068 208634 263628 266576 312193 303146 320440 319912 333025 336758 307623 338258 829054 879708 572557 474953 284471 278781 327233 324165 338377 342533 344258 344352 390138 387948 680626 713119 39.85 67.8 2
09:19:06 2023-10-13 421670 418652 86188 82818 134694 138960 148421 147681 111669 108265 116600 121505 131413 132837 405421 440288 1199624 1180372 482538 500565 117418 103338 124787 122891 141939 135943 131633 132514 83445 84378 313485 278484 793548 802392 209174 207660 264472 265759 312050 304106 319047 321857 332521 337030 308352 340380 827879 870109 581175 471312 284673 278177 326577 324839 336720 343775 340958 346387 387979 387306 686784 712341 39.85 67.8 2
09:19:07 2023-10-13 425505 418322 86161 82932 134643 139091 148490 147888 111669 108332 116440 121623 132228 132395 405709 439727 1192344 1171192 484664 501455 117390 105666 124526 122821 141451 135943 131091 132299 83445 85683 313345 276906 805911 807058 210170 207694 264507 266203 312157 302648 320221 320597 333279 335698 308089 340237 827768 880515 578144 472609 285077 278461 326808 324803 337772 342709 342366 344280 387835 386965 682634 711105 39.85 67.8 2
09:19:08 2023-10-13 422268 418981 86103 82936 134458 139591 147992 147986 109813 108714 116339 121943 131347 132950 405529 436896 1203218 1181324 477652 501101 117667 105599 125188 122924 141648 135720 131724 132174 83445 84207 313345 276710 800766 801259 208847 207660 265320 265794 310957 304570 319047 320918 333025 336758 309406 340380 828466 865456 579091 468907 282928 278709 324933 324514 336448 342744 341510 346142 385621 386424 687271 711835 39.85 67.8 2
09:19:09 2023-10-13 424637 418981 86099 82936 134656 139126 148214 147819 111635 108631 116440 121657 131380 132553 405637 439359 1192100 1170359 481058 501455 117390 105559 124647 122788 141726 135831 131715 132299 83445 85650 313345 276710 798292 809238 211092 207741 264437 266470 311104 303039 319877 320219 333929 334829 309953 341340 827879 877404 581175 470460 285279 278764 324969 324839 337772 341682 342136 346096 385621 386424 682186 713354 39.85 67.8 2
09:19:10 2023-10-13 421665 418843 86427 82907 134965 139146 148279 147645 110033 108423 116567 121589 131380 132453 405709 438066 1199810 1183849 478445 500747 117749 103232 125118 122469 141717 135498 131815 131868 83560 84144 313345 275145 808699 803638 208847 206334 263698 267022 311146 304035 319047 320397 333025 336487 306726 342411 830231 866423 573016 468207 283868 279567 324476 324478 336755 341682 340515 347724 385044 386856 683766 710321 39.85 67.8 2
09:19:11 2023-10-13 418895 418946 86108 82704 134529 138863 148214 147578 111669 108299 116406 121589 131380 132237 405673 438706 1194039 1173695 478830 500357 117323 105525 124526 122740 139799 135772 132045 132199 83526 85695 314708 276122 801040 806948 211392 207163 263926 266354 310268 303182 320667 318427 332774 338048 306906 341100 827879 870429 575543 470423 283667 278764 324969 323589 339543 340589 340179 346668 385657 385240 676634 710321 39.85 67.8 2
09:19:12 2023-10-13 419633 418910 86280 82708 134694 138635 148488 147059 111988 108265 116795 121505 131413 131979 407932 439292 1192100 1187319 484602 501101 117390 105632 124647 122586 141734 135814 131724 131868 83560 84067 313345 275145 805458 801259 208847 207660 262856 267468 310268 303218 319535 320397 331014 338558 308461 339317 829186 865420 579659 474589 283066 279603 324933 324658 337737 342709 339416 346106 388015 384667 683729 712341 39.85 67.8 2
09:19:13 2023-10-13 419524 418946 86132 82708 134656 138863 148421 147373 111635 108299 116406 121505 131380 132203 405745 441732 1194443 1182089 483504 500211 117256 103199 124700 122924 139799 135840 131682 132199 83551 85617 313345 276122 802133 804776 211092 207521 263663 266647 312228 302190 319243 320633 331784 337065 311755 340344 825535 867650 585438 468625 283467 278961 326808 322835 336755 342709 340250 346106 386816 385275 682670 711835 39.85 67.8 2
09:19:14 2023-10-13 423434 420744 86128 82704 134550 138994 148490 147739 111669 108191 116634 121387 131569 132253 405709 440072 1186364 1173695 486149 500357 117128 105632 124284 122586 141220 135943 130992 131902 83445 85591 313345 276906 797782 806486 208016 208164 263443 265830 312157 302365 319535 319876 332234 336475 310391 340985 827621 879227 572082 473350 284270 278069 326771 323637 338114 341647 341474 342559 388015 386424 680369 715111 39.85 67.8 2
09:19:15 2023-10-13 421418 418981 86251 82879 134774 139182 147901 147299 109999 108431 116661 119773 131890 132362 405565 437947 1202363 1181212 483727 501273 117552 105525 124561 122619 142042 136790 131897 132174 83445 85676 313345 277694 797831 802428 208998 207336 264472 265351 311211 304106 318560 320918 332018 336522 312011 340344 827879 868878 571064 468625 284673 277981 324969 324839 336484 343224 340958 346106 386816 386154 687307 710027 39.85 67.8 2
09:19:16 2023-10-13 423863 421938 86103 82883 134533 139126 148214 147784 111669 108332 116440 121741 131413 132395 405745 440395 1193191 1168696 482917 500747 117390 105452 124526 122788 141657 135827 131848 132299 83560 85591 314186 276906 800808 808202 210170 207741 264296 266141 311434 303039 319877 320219 333387 334759 308019 340716 826522 878020 579659 468625 284471 278177 326735 324201 338494 342160 342618 344534 386816 386354 682670 710836 39.85 67.8 2
09:19:17 2023-10-13 423516 422203 86219 82899 134517 138987 148075 147921 109881 108789 116339 122146 131860 132996 405745 435316 1202437 1184693 478527 501455 117749 105525 124561 122469 142001 135498 132304 131868 83445 85559 313345 275926 802532 802502 210495 206438 264542 266203 309798 304142 318596 320622 332054 336251 312048 341376 826701 865496 579659 469201 284673 278961 324476 324839 336213 341717 343309 345581 384467 385275 686784 710321 39.85 67.8 2
09:19:18 2023-10-13 421339 419687 86128 82818 134440 139091 148214 147784 111669 108332 116440 121657 131413 132520 405745 439395 1193827 1172025 479804 501455 117390 105452 124526 122586 141520 135754 131715 132381 83575 85865 317895 276514 795984 809349 208743 207198 264366 266434 310815 302647 319535 318910 337808 335006 312011 341917 829054 875503 579659 470534 284471 278781 324933 324610 337510 340624 341510 346387 385314 385310 678663 710260 39.85 67.8 2
09:19:19 2023-10-13 420206 420053 86352 82833 134622 138994 148421 147578 111712 108464 116661 121505 131960 132203 405745 434904 1198917 1180426 478690 500357 117749 105418 124613 122184 141529 135187 131848 131835 83560 85526 313345 274950 801799 804776 209688 206369 263478 267057 309798 304106 319047 319912 332557 336016 306906 341412 827394 866423 578529 469867 283066 279551 324476 324839 336755 341647 342306 346705 385044 386312 683246 710321 39.85 67.8 2
09:19:20 2023-10-13 419888 421340 86132 82712 134432 138670 148214 147373 111558 108299 116406 121505 131413 132161 405709 439050 1189550 1177746 479657 500066 117513 103297 124735 122520 139799 135746 131658 132166 83493 85780 313345 276514 796941 807058 208882 206403 263821 266327 310233 301870 320440 318392 332557 337254 306906 341135 827292 865614 575543 468187 283868 278568 324933 322907 339316 340589 339177 346668 385350 384702 677629 710049 39.85 67.8 2
09:19:21 2023-10-13 420132 421606 86214 82671 134656 138181 148628 146860 110033 108157 116600 121354 131993 131979 405709 438018 1193191 1186323 483690 500320 117519 105604 124665 122469 141451 135806 131058 132092 83445 85526 317895 275340 801967 801222 210495 207590 262786 266986 310197 302898 319498 319841 329978 337030 306906 338258 830231 868878 578144 473423 282866 279157 324933 324309 337464 342674 342269 345057 388015 386584 683729 712341 39.85 67.8 2
09:19:22 2023-10-13 421041 421938 86159 82822 134715 138932 147866 146993 111790 108265 116627 119773 132005 132362 405457 441913 1199143 1181246 482084 500846 116960 103188 122689 122957 141393 135720 131025 132265 83542 85780 314186 276710 796599 803601 208486 207417 263417 266167 312157 301024 319272 320847 330978 336994 306906 339795 825425 867650 579659 468589 283667 278141 326808 323781 337202 342674 339893 345544 386472 386354 682670 712068 39.85 67.8 2
09:19:23 2023-10-13 424669 418950 86214 82813 134626 138828 148214 147544 111712 108265 116406 121438 131380 132203 405637 441218 1187168 1174530 485387 500320 117128 105672 124336 122553 141302 135908 131029 132299 83445 84099 313345 276906 801511 805916 207512 207625 263628 265546 311872 302400 319243 319628 332342 334865 310209 341058 827108 879191 573598 473703 283868 277818 324933 322441 336720 342153 341956 342415 387907 386084 680626 714183 39.85 67.8 2
09:19:24 2023-10-13 422272 421754 86219 82767 134420 139271 147937 148024 109881 108681 116339 121959 131281 132770 405457 435316 1202437 1180484 477580 501127 117418 105497 124630 122352 141428 135464 131794 132100 83445 85493 314186 276514 805919 801222 208161 206403 264472 265351 309763 304071 318001 320137 331982 335980 306906 340309 827879 868878 579659 469201 284270 278141 324476 324839 336458 341647 340168 344534 383317 384936 685776 710049 39.85 67.8 2
09:19:25 2023-10-13 424674 420201 86062 82818 134373 138863 147973 147578 111492 108299 116406 121623 131347 132362 405637 439359 1194888 1170322 479464 501064 117357 103099 124457 122586 141515 135720 131058 131868 83387 84813 317895 276832 797745 809349 208708 206300 264111 265617 310091 302720 319316 318732 333730 334900 306654 341100 826669 876298 572744 469201 283868 277854 324933 322548 339167 339605 340443 345581 384431 384936 676634 710321 39.85 67.8 2
09:19:26 2023-10-13 421005 422499 86318 82804 134517 138655 148282 147304 111723 108265 116373 121555 132038 132703 405637 435316 1199028 1182732 479252 500320 117357 105424 124665 122184 139932 135336 131848 131621 83560 85493 313345 274950 812474 802465 208847 205979 262856 266612 308358 303218 318785 319617 332018 335980 306870 341340 829054 863869 577036 469867 283066 278961 324019 324574 338897 341373 338392 346632 384395 385769 685585 711835 39.85 67.8 2
09:19:27 2023-10-13 419847 420196 86222 82830 134533 138635 148214 147339 111602 108299 116406 121471 131380 132203 405673 439359 1192100 1174440 479804 500320 117513 103273 123032 122740 139799 135840 131748 132075 83493 85780 317895 276710 806954 806948 208847 206334 263663 266314 310233 302648 320711 319412 331946 336994 306906 340309 827695 865456 582690 470534 283066 278568 324933 322572 338757 340589 338392 346106 385585 386856 677593 710284 39.85 67.8 2
09:19:28 2023-10-13 420410 421938 86196 82574 135719 138664 148524 146826 111823 107901 116600 119773 132038 131888 405709 439718 1192344 1183862 485293 499578 117357 105531 124457 122151 141493 135575 131633 131835 83560 85526 314186 275340 809213 801222 208161 207302 262419 266576 309980 302898 319047 319841 329978 337030 306906 338294 830231 868878 578144 473459 282666 278961 324933 324309 337510 343153 339380 344497 387943 386312 685739 713080 39.85 67.8 2
09:19:29 2023-10-13 421670 418981 86218 82704 134626 138732 149364 147339 111712 108265 116440 121471 131380 132611 405457 441840 1194406 1180404 482538 500175 116833 103188 122347 122891 139022 135840 130893 132265 83387 84207 313345 276795 801641 802429 208161 206369 262821 265794 311541 301272 318785 320361 331014 336723 308171 339317 826706 866423 579659 471018 283066 277890 324969 322512 335706 342674 339380 345020 386164 385275 682670 710321 39.85 67.8 2
09:19:30 2023-10-13 424674 421639 86490 82734 134656 138851 148214 146619 111635 108191 116406 121471 131380 132070 405709 436575 1189808 1181324 484664 500320 117357 105565 124457 122352 141430 135464 131380 131835 83445 85526 317895 275926 811112 804170 207512 207302 262856 265794 309763 302577 317516 320622 332018 334432 312525 338258 829642 870424 578144 472050 283066 278177 324933 324839 334662 341647 341474 342487 386780 386856 685776 713354 39.85 67.8 2
09:19:31 2023-10-13 422268 418981 85974 82822 134424 139379 147452 147607 109889 108498 116339 121909 131314 132858 405493 438002 1202289 1180484 477544 500357 117323 105457 123032 122370 141417 135430 131058 131835 83387 84080 310204 276514 798219 802429 208161 206403 264287 265351 309294 303182 317553 319652 331749 335006 306690 340309 827879 868878 571064 467506 284270 277854 324019 323913 335671 341612 339893 344534 383281 387402 685739 709780 39.85 67.8 2
09:19:32 2023-10-13 424637 420196 86099 82879 134402 139091 147732 147784 111602 108332 116373 121707 131380 132553 405673 439323 1193191 1171192 479583 501064 117357 105491 124491 122553 141315 135600 131715 131868 83445 85500 313814 276514 797946 809201 210644 206197 263926 265652 310091 302507 318378 318250 333351 334759 306798 340309 825499 872963 579659 469017 284032 278141 324933 323817 336684 339535 342792 345290 383317 386856 675641 710321 39.85 67.8 2
09:19:33 2023-10-13 419400 419763 86241 82727 134559 138655 148523 147371 110033 108464 116567 121438 131413 132070 405745 439312 1196368 1185406 479731 500357 117552 103273 124700 122184 141550 135498 131058 131711 83560 85766 313345 274950 809653 802465 208847 206334 262419 266612 310487 302827 318560 318910 331749 336994 306042 340034 830231 866387 582690 468516 282666 279138 324247 323853 336213 341135 338083 346106 385585 385769 684126 710284 39.85 67.8 2
09:19:34 2023-10-13 419451 419017 86103 82704 134529 138601 148214 146895 111602 108265 116086 121438 131960 132203 405673 442021 1193191 1176184 479546 500357 117323 105418 124491 122455 140030 135738 132213 132132 83378 85747 317895 276122 801272 805769 210943 206265 263487 265759 309980 301272 320213 318874 331229 336853 306870 339759 825499 868878 581175 468408 283066 278177 324933 322310 338282 341612 341298 345544 385621 386856 678626 710321 39.85 67.8 2
09:19:35 2023-10-13 422125 418986 86188 82704 134626 138215 148454 147059 110033 108265 116681 121438 131413 135418 407932 439911 1192344 1183802 485387 500320 117323 105565 124491 122469 141212 135681 131058 131802 83445 83915 313345 275340 802008 801222 207836 207302 262419 265794 311293 302650 318785 320586 330014 336016 308425 338223 830231 865456 568078 474673 282666 278709 324933 322512 335706 342709 339893 342487 387979 386312 687794 712341 39.85 67.8 2
09:19:36 2023-10-13 421083 419017 86095 82700 134862 138215 148214 146895 111669 108265 116406 121471 131380 132112 405709 441110 1194406 1181209 484197 501309 117223 103194 124457 122520 139410 135840 131649 132415 83254 85761 314659 277694 789184 802429 210495 206265 262821 264168 311211 302190 317263 320597 330746 335006 306906 339281 826669 866423 579659 468589 283066 276546 324933 323817 334697 341682 340179 344534 385621 385275 683766 710321 39.85 67.8 2
09:19:37 2023-10-13 425881 418981 86154 82704 134407 138821 148214 146895 111635 108265 116406 121438 131380 132070 405709 435671 1192344 1177968 483258 500320 117390 103067 124491 122502 141254 135511 131025 132092 83445 85858 317895 276122 816225 805916 207547 207013 262821 265794 309763 304071 315730 319652 332521 333964 306617 338258 828527 872959 578144 471348 283066 278177 324476 324839 334697 341373 341510 342487 385657 386584 683766 712847 39.85 67.8 2
09:19:38 2023-10-13 422651 420895 85948 82936 134297 139221 147283 147745 109780 108797 116272 122179 131690 133063 405565 435963 1202326 1181212 479694 500139 117323 105273 124491 122151 142033 136420 131794 131781 83445 85493 313345 276122 802107 804710 210021 206369 264472 265572 309294 303182 317553 319876 331825 335006 306906 340309 827879 870109 579659 469262 284270 278177 324019 324839 335671 341373 342578 345057 383281 384667 685776 710321 39.85 67.8 2
09:19:39 2023-10-13 424669 420236 86188 82704 134626 138863 149156 147339 111635 108265 116406 121471 131380 132112 405709 436283 1186033 1177931 482881 501101 117749 105418 124734 122151 141683 135056 131848 131079 83445 84112 312333 276122 820088 807058 207836 206403 262821 265794 308323 304071 318524 318392 333025 334432 308425 339281 828527 875612 578144 470423 283066 278709 323073 324478 336720 339605 341198 342559 385657 385769 684126 713131 39.85 67.8 2
09:19:40 2023-10-13 421869 422203 86464 82809 134550 138987 148455 147543 110033 108531 116533 121757 132166 132270 408077 435316 1199028 1185470 478690 500320 117552 105384 124526 122086 140074 135464 132304 131079 83445 85375 313345 275340 805722 803601 210346 205658 262856 265794 308394 303218 318560 318945 331515 334970 306906 340380 827879 865163 583008 469201 283066 278961 324019 324345 336177 341170 342306 346142 383281 385769 683246 709780 39.85 67.8 2
09:19:41 2023-10-13 421078 420904 86062 82704 134440 138863 148008 146895 111635 108299 116086 121505 131380 132203 405673 439015 1193191 1172025 479804 500357 117323 105452 124422 122151 141220 135464 131591 132132 83360 85832 314708 276514 806171 808775 208708 206231 263084 265617 309621 301728 319535 316951 332054 335980 306654 342514 827879 865420 582690 469201 283066 277926 324897 322871 338292 339570 338392 345581 384431 386584 676119 710049 39.85 67.8 2
09:19:42 2023-10-13 419706 420084 86323 82690 134622 138635 148214 146895 111746 108431 116373 121438 131960 132203 405781 435927 1199143 1183007 479373 500357 117552 105384 124491 122119 141662 135310 131578 131046 83445 85375 310579 274950 803790 804776 209033 206300 262821 266612 308394 303146 318560 318945 331784 336487 306402 340344 829642 863869 577036 469867 282666 278961 324019 323853 336448 341135 341261 346142 384737 385426 684612 709743 39.85 67.8 2
09:19:43 2023-10-13 420780 420313 86103 82708 134402 138635 148214 146895 111635 108265 116086 121505 131380 132203 405709 441326 1192100 1177746 479620 500029 117432 103232 124665 122487 139542 135396 131691 131802 83551 85688 317895 276514 801156 807058 208521 206334 263417 265919 309763 301308 319535 316987 331050 336239 306581 339795 825535 865420 572557 470200 283066 278177 324704 322083 338566 340589 338356 345581 385044 386584 677629 710049 39.85 67.8 2
09:19:44 2023-10-13 421368 420572 86214 82614 134690 138215 148421 146895 111954 108265 116440 121270 131960 135408 405745 439718 1192344 1185582 484416 499578 117323 105418 124370 122184 141106 135353 131058 131802 83330 85375 314659 275340 799674 801259 209901 206403 262018 265794 309294 302225 318560 318910 329978 336758 306906 337985 829054 868264 583899 472790 282267 278177 324476 323589 336484 342160 341335 342523 387979 385769 685739 711835 39.85 67.8 2
09:19:45 2023-10-13 421675 421938 86036 82651 134432 138635 148214 146895 111669 108265 116661 119773 132038 132453 405493 441985 1192821 1177820 482538 499785 116833 103188 122347 122586 139022 135720 130893 132265 83393 85832 310204 276710 795371 804776 207871 206806 263154 265794 311246 300461 318524 319876 330014 335980 306906 339281 824878 866423 578144 468552 283066 277750 324969 322799 335951 341682 338392 344534 385350 385240 682670 711563 39.85 67.8 2
09:19:46 2023-10-13 422950 419941 86091 82813 134690 138635 148524 146929 111856 108265 116600 121337 132208 132070 408113 440647 1193191 1185573 486256 501101 117357 105452 124491 122418 141542 135575 131633 131868 83445 85559 313724 275926 803063 802429 209901 207013 262419 266389 309763 302261 319083 319393 330014 337065 306906 338258 827321 868264 583899 474225 282267 278764 324933 323817 336720 342160 341298 342559 387979 386312 683729 712341 39.85 67.8 2
09:19:47 2023-10-13 421973 420904 86528 82771 134864 138848 148419 147405 110033 108531 116373 121706 131347 132328 405565 441949 1194665 1177968 481853 500357 117122 103199 124249 122553 141197 135498 131091 131918 83526 85559 314186 276122 796596 805916 208161 206334 262856 265759 311211 301026 319535 319652 330050 336522 306906 339795 825499 866423 579659 468589 283066 278177 324969 322310 337510 341647 338392 345057 385621 386584 681629 711563 39.85 67.8 2
09:19:48 2023-10-13 421979 420232 86192 82704 134690 138250 148214 146895 111823 108265 116440 121387 132066 135383 408077 439359 1192344 1183760 486112 501101 117357 105565 124405 122184 141220 135298 131091 132274 83445 85441 317895 275731 804998 802429 209873 207013 262053 265794 309763 302225 318560 319912 330014 336016 306906 344045 829054 865388 578144 474165 282267 278177 324476 322871 336177 342434 342076 342271 387655 385482 688516 712267 39.85 67.8 2
09:19:49 2023-10-13 422834 423736 86204 82837 134656 138785 147797 146584 111669 108332 116440 121505 132038 132328 405745 442093 1195557 1177968 482538 500357 116577 105632 124007 122586 138828 135720 130144 132299 83125 85559 313345 276906 788733 804776 207547 206334 262856 265386 311211 300426 318299 319912 330014 336016 306906 338294 824878 866423 571064 468589 283066 277360 324969 322835 335446 342160 338392 344534 385350 384702 682670 710049 39.85 67.8 2
09:19:50 2023-10-13 425877 420268 86091 82704 134407 138670 148839 146895 111669 108299 116440 121505 131413 132203 405745 441529 1186364 1173695 486185 501455 117156 103258 122689 122656 139696 135930 131029 132199 83378 84073 314659 277694 795750 806984 207810 207302 262821 264203 310739 301729 318639 318874 331515 334970 309370 339648 825352 878020 580822 473888 283066 277233 324969 321535 336448 340624 340479 342415 387397 385240 679662 712341 39.85 67.9 2
09:19:51 2023-10-13 422871 420981 86036 82767 134453 139401 148076 146860 111635 108299 116406 119773 132121 132252 405709 437153 1199028 1177931 481822 501101 117357 105418 124318 122184 141231 135089 131025 131835 83445 85408 315949 277694 796448 802465 207512 206334 262856 264097 309294 302685 315730 319876 330746 335006 306906 339043 825499 866423 578144 468516 283667 276546 324476 324345 335446 341408 339416 342559 384467 384971 685254 710049 39.85 67.8 2
09:19:52 2023-10-13 423935 420268 86095 82704 134187 138994 147767 146653 111635 108299 116052 121505 131380 132611 405457 440598 1194093 1169370 480960 500211 117256 103067 124457 122520 139604 135584 130992 131835 83215 85799 314708 277299 798292 809349 207512 206013 262891 264168 309657 301308 318299 318651 332557 332962 306690 339043 824294 875539 571064 469867 283467 277038 324476 322871 336213 339639 341234 342523 383281 384096 680700 710321 39.85 67.8 2
09:19:53 2023-10-13 421078 420349 86227 82723 134221 138215 148008 146929 111635 108299 116086 121337 131413 132237 405745 434904 1197291 1181324 478106 499614 117357 105384 124370 121686 141394 135157 131091 131017 83445 85375 314186 274950 813185 804206 208196 205516 262454 265794 308107 302685 317553 318427 331014 334935 305935 340069 827879 863295 578529 469201 282267 278568 323563 323853 336222 340589 338119 345617 383281 385191 684612 710049 39.85 67.8 2
09:19:54 2023-10-13 421073 420268 86036 82704 134424 138586 147971 147199 109999 108199 116339 121538 131314 132203 405529 439978 1189365 1174530 479124 498873 117357 105384 122860 122455 141186 135243 131025 131835 83215 85720 310204 276122 800380 807058 208161 206013 262638 265386 308394 301308 319535 316951 331050 335041 306114 339281 824914 868878 574050 469477 282666 277890 324019 320633 337772 339605 337846 345057 384467 385769 676634 709277 39.85 67.8 2
09:19:55 2023-10-13 421078 421938 86128 82590 134656 138215 148421 146860 111856 108083 116440 121270 131413 135313 405745 438742 1189808 1183797 483942 499967 117357 105418 124284 122119 141231 135277 131380 131835 83387 85408 317895 275340 801663 801295 207547 206369 261253 265794 308429 302225 318074 318910 329480 336522 306906 343801 827879 866423 578144 472790 282068 278568 324019 322907 336494 341682 337846 342559 387382 385518 686412 711846 39.85 67.9 2
09:19:56 2023-10-13 422158 420053 86263 82723 134656 138838 147727 147094 110033 108498 116406 121488 131347 132203 408077 441971 1195484 1177857 480318 499894 116933 103226 124145 122436 139022 135464 130860 132017 83330 84112 313345 276122 793725 804776 207836 206300 262568 265351 311140 302051 318524 319322 329978 335945 306581 338294 823055 866387 579281 469905 282866 277854 324933 320491 335671 341338 338321 342523 384431 386856 681629 710284 39.85 67.9 2
09:19:57 2023-10-13 424674 422536 86066 82708 134618 138427 148421 146619 111790 108265 116373 121404 131380 132070 405745 438420 1185996 1181324 485387 499894 117290 105531 124388 122151 141382 135056 130992 131835 83330 85401 312333 275731 798558 802392 208985 206369 261983 265316 309294 301870 315694 320361 329943 334432 306906 339611 827879 865532 575113 472718 282684 277890 324224 323002 336740 341542 340025 342271 386636 386133 688516 712193 39.85 67.9 2
09:19:58 2023-10-13 423429 420160 86130 82704 134812 138601 148141 147062 110033 108232 116052 121438 131380 132086 405529 439001 1198104 1177931 480354 500320 117128 105531 124215 122151 139022 135464 130959 131835 83182 84010 314659 277694 793736 802392 207512 206300 262821 264097 311808 302083 315730 319876 330014 334970 306545 338258 825462 866387 578144 468552 283467 276047 324933 323781 334393 341612 338392 342523 385008 385240 684733 710284 39.85 67.9 2
09:19:59 2023-10-13 427094 420823 86033 82822 134217 138828 147732 147304 111602 108265 116052 121438 131960 132237 405709 441326 1192356 1170129 484686 500139 117223 103135 124509 122403 139640 135550 131578 132075 83312 85519 317895 276906 806627 808202 209531 206265 263189 264688 309980 301272 318524 318697 331480 332926 312011 338223 824878 875544 578144 468589 283066 276510 324704 322835 335671 340316 343553 342379 384431 386856 680626 712341 39.85 67.9 2
09:20:00 2023-10-13 423771 421155 86062 82932 134154 138952 147250 147544 111492 108631 116019 121741 131347 132678 405709 437444 1201584 1181324 479804 500320 117290 105531 124457 122119 141511 135349 131029 131802 83330 84144 314659 276710 800257 802429 207512 206300 263663 264133 310414 303111 315694 318910 330978 334935 306617 339281 827292 868264 578144 467506 283868 277428 324019 323421 334627 341100 339380 342523 382977 386856 685739 709240 39.85 67.9 2
09:20:01 2023-10-13 426487 421482 86062 82813 134272 138960 147973 147507 109965 108655 116466 119773 131314 132578 405565 439216 1189291 1171039 480873 500139 117323 105565 124422 122184 141448 135610 131797 131835 83297 85493 314659 276906 794845 810497 209901 205979 263443 264168 309294 301308 318001 318357 332755 332926 306906 339246 824841 873018 571064 469867 283066 277324 324476 322835 336142 339570 341726 342487 383246 386584 678663 710321 39.85 67.9 2
09:20:02 2023-10-13 422268 420232 86066 82618 134613 138215 147420 146860 111569 108265 116052 121471 131347 132237 405709 436896 1195557 1181324 477694 498801 117357 105351 124422 121620 141417 135081 131058 131367 83445 85680 317895 275145 806059 804776 207981 205338 262821 265723 308323 302685 317553 318392 330978 334432 306114 340069 827879 862613 574488 467175 282267 278317 323037 322512 334662 340589 338868 345300 382672 384579 684612 710638 39.85 67.9 2
09:20:03 2023-10-13 422610 422203 86304 82572 134268 138763 147624 146889 109881 108464 116339 121639 131281 132203 405673 438670 1192344 1174386 480059 500284 117323 105457 124249 121853 140196 136042 131501 131046 83182 85493 313814 276122 798752 807058 209901 205944 262638 264944 309258 301272 319498 316916 331247 334970 306114 339759 825462 865388 572557 469201 282666 277750 324019 322835 337737 339263 341261 344534 383281 385769 674613 709240 39.85 67.9 2
09:20:04 2023-10-13 421073 420823 86095 82553 134626 138181 148214 146826 111712 108232 116052 121236 131380 131888 405709 438125 1188559 1183963 481169 500320 117161 105531 124301 121853 141348 135022 130992 131013 83182 85621 312333 275145 799559 801222 207512 206300 261183 265794 308323 301731 317553 318392 329943 336216 305611 340370 827879 863832 579659 471724 281868 278513 324019 322787 338208 342861 339492 345399 383139 384436 684538 709019 39.85 67.9 2
09:20:05 2023-10-13 421528 421012 86318 82686 134466 138328 147420 146550 111602 108265 116433 121438 131761 132103 405709 441637 1194093 1174477 479804 500320 117128 105565 124249 121918 139022 135022 130959 131079 83330 85493 313724 276122 803187 805916 210170 205979 262419 264944 308394 301026 319535 316951 330014 335980 305935 339281 824878 868878 574050 470200 282666 277750 324019 320883 337228 339570 340492 344497 384395 385733 676119 709203 39.85 67.9 2
09:20:06 2023-10-13 421670 420236 86163 82566 134533 138181 148214 146826 111823 108083 116406 121270 131413 135408 405745 438742 1187716 1184019 483913 500320 117357 105497 124336 122053 141186 135056 131025 131079 83330 84131 312333 275340 801735 802429 207478 206334 261183 265759 308394 301731 318001 318392 329444 335980 306545 340150 827621 867078 578144 473029 281760 277782 323875 322405 337730 341472 340083 342307 386436 384579 684612 710321 39.85 67.9 2
09:20:07 2023-10-13 421406 420581 86338 82671 134365 138215 147767 146860 109965 108199 116052 121471 131993 132112 405709 441660 1194888 1176221 480605 499931 116933 105599 123973 122184 139062 135464 130656 131835 83445 85493 313345 276122 798846 805916 209901 206157 262603 265351 310233 302124 318299 318910 329480 335006 306618 338258 823018 865127 578144 468552 282666 277750 324933 320883 335706 341100 340741 342523 384467 385769 680626 710284 39.85 67.9 2
09:20:08 2023-10-13 424637 420940 86062 82557 134221 138181 147973 146860 111823 108265 116547 119607 132005 132295 405457 441913 1186434 1171914 485965 499749 117075 103167 122689 122352 141098 135464 130860 131868 83302 85766 317895 276906 796846 807058 207333 207238 261878 264909 310233 300358 318038 317911 330710 334432 306906 339130 825499 876779 578144 473459 282666 277324 324933 321857 336966 340316 338392 342415 387361 386584 678109 713080 39.85 67.9 2
09:20:09 2023-10-13 422840 421155 86062 82614 134217 138215 148008 146860 111635 108299 116052 121387 131942 132203 405709 442201 1195521 1177931 482538 500320 117128 105565 124128 122184 139038 135455 130144 131868 83125 85526 314659 277694 795873 802429 209576 206013 261983 264097 310233 301308 315694 319393 329978 334701 306870 338223 823055 865127 578144 468552 282666 276016 324933 322835 334123 341100 341291 342487 384431 386856 682727 710247 39.85 67.9 2
09:20:10 2023-10-13 423935 420904 86223 82648 134416 138779 147695 147166 109881 108165 116339 121673 131314 132419 405529 441182 1182566 1167791 484358 500320 117284 103211 124180 122151 139022 135056 130737 131918 83197 85493 314659 276906 796521 808775 207810 206157 262821 264133 309763 300636 317589 318392 330710 332891 306906 337950 824257 875608 578144 468625 283066 276510 324476 322572 335916 339605 340443 341861 384125 386856 680626 712068 39.85 67.9 2
09:20:11 2023-10-13 422913 421191 85974 82704 134057 138960 147492 147339 111602 108665 116019 121707 131745 132745 405673 436070 1199028 1180484 477437 499931 117357 105384 124249 121620 141382 135073 130992 131367 83215 85375 317895 276122 810721 804206 209604 205693 263443 264909 309975 302437 315694 318615 330014 334432 306870 339317 825499 866423 578144 468536 283066 277750 323037 323589 334662 339639 341077 342235 382423 385482 686560 708014 39.85 67.9 2
09:20:12 2023-10-13 424674 423736 86226 82690 134356 138864 147316 146515 111602 108299 116019 121471 131248 132858 405709 439359 1189808 1168659 478977 500357 117242 105457 124215 121653 139022 135022 130737 131046 83182 85434 313345 276514 796213 808775 207512 205624 262821 264168 308394 300672 317516 316916 332557 333929 306366 339795 824257 865456 572557 468868 282866 277324 324019 322310 336423 338485 338356 344497 382708 385769 673624 708969 39.85 67.9 2
09:20:13 2023-10-13 418931 420859 86095 82704 134525 138181 147973 146860 111790 108265 116086 121438 131380 135418 405709 436718 1189476 1183686 480059 498837 117357 105351 124284 121653 141220 135022 131468 131046 83387 85375 312333 274950 807088 803638 209901 205693 261800 265794 308107 302190 317553 318392 330478 335980 305433 339007 827879 863287 581175 470423 282049 278745 322893 322692 337730 340449 340368 345119 384558 384400 682486 709203 39.85 67.9 2
09:20:14 2023-10-13 421675 420909 86062 82681 134453 138812 147732 146619 111602 108265 116086 121588 131380 132161 405709 441038 1193191 1173643 479804 500357 117209 105531 124249 122002 140955 135056 130959 131079 83330 85375 313345 276122 805185 807058 207836 205979 262053 264944 308394 299236 319535 317911 330014 335980 305935 339007 824294 868878 579659 470200 282666 277750 324019 320883 337510 339605 337810 344534 383317 385733 676634 710049 39.85 67.9 2
09:20:15 2023-10-13 421406 420859 86154 82444 134634 138280 147798 146074 111823 108265 116406 121069 132130 135636 405745 439015 1192418 1182883 483653 498873 117242 105384 124249 121620 141213 134894 131578 131013 83215 85375 313345 275340 806264 801259 209308 206300 261218 265351 308358 301731 317299 320807 328698 335733 306690 339538 827768 866241 555698 472609 281959 277802 323576 322799 334732 341100 340258 342451 386492 385155 685585 710321 39.85 67.9 2
09:20:16 2023-10-13 421675 420940 86320 82666 134221 138215 148111 146860 111712 108265 116052 121471 131380 132112 405709 442201 1193790 1176221 480390 500710 116772 105599 123973 122184 140958 135609 130615 131868 83387 85375 311097 276122 798430 804776 207512 205979 262053 264944 310739 299448 317589 318874 329444 335006 306402 338223 823055 865163 578144 468552 282466 277555 324933 321821 335951 341100 337846 342523 384431 386584 681666 710049 39.85 67.9 2
09:20:17 2023-10-13 425579 420232 86095 82647 134458 138359 147971 146619 109999 108165 116339 121504 131314 132103 405565 441840 1186545 1172025 486112 500320 116933 105565 122603 122254 138925 135430 130055 131835 83125 84144 314659 276710 793674 807058 207810 206403 261983 264168 310015 300358 318074 317911 330978 333929 306654 339130 824878 875608 572082 474524 282267 276772 324704 320597 335671 339605 338392 341380 386780 386312 678146 712341 39.85 67.9 2
09:20:18 2023-10-13 423171 420940 86062 82708 134086 138838 147767 146619 111635 108299 116052 121270 131380 132103 405709 437496 1199028 1177057 482195 500357 117161 105384 124042 121686 139052 135022 130516 131046 83182 85375 311441 277694 796252 802429 207154 205979 262821 263658 308394 301658 315658 318910 329978 334432 306618 337985 824878 866423 569571 467821 283066 276051 323791 322871 335827 340589 338356 342451 383067 386641 686449 711145 39.85 67.9 2
09:20:19 2023-10-13 423822 421012 86144 82723 134306 138974 147281 146889 109957 108531 116052 121438 131380 132328 405745 440598 1189623 1165268 477652 500357 116966 103129 124336 121686 139022 135056 130704 131079 83182 84106 314659 276710 798140 809349 207810 205658 262821 264133 308394 302051 317553 317946 332018 332427 306654 338258 824257 874266 579091 469534 283066 276189 324019 322572 335671 339570 340443 342487 383012 386312 680181 710321 39.85 67.9 2
09:20:20 2023-10-13 420675 421569 86066 82708 134213 138215 147767 146860 111602 108299 116052 121471 131347 132112 405673 436105 1194702 1180484 478445 499578 117357 105384 124336 121588 141220 134894 131025 130980 83215 85342 312333 275340 811105 804206 207333 204985 262018 264944 307391 300989 315694 318392 330014 334432 305719 339317 826706 861360 573016 467873 282484 277890 322261 322584 337939 340211 341365 344425 381993 384130 685061 708784 39.85 67.9 2
[truncated: 156,706 more chars]
