# Supplementary material for: Methods for Estimating the Detection and Quantification Limits of Key Substances in Beer Maturation with Electronic Noses
Source: Sensors (Basel). 2024 May 30;24(11):3520. doi: 10.3390/s24113520 (PMC11175341; doi:10.3390/s24113520)
Supplement: Supplementary file 1 [file sensors-24-03520-s001.zip › Data/Ethyl acetate/processed/Ethylacetate.txt]

	0	1	2	3	4	5	6	7	8	9	10	11	12	13	14	15	16	17	18	19	20	21	22	23	24	25	26	27	28	29	30	31	32	33	34	35	36	37	38	39	40	41	42	43	44	45	46	47	48
0	63556.15714285712	63513.857142857116	38269.45714285713	37014.214285714275	77804.85714285716	78056.45714285714	87577.12857142856	87915.4857142857	36005.09999999999	35074.68571428571	55129.55714285715	55493.45714285715	62220.042857142835	60685.61428571429	158963.9428571428	171966.25714285712	455515.6142857142	448514.0000000001	164492.28571428574	170693.10000000003	61159.085714285684	53062.57142857142	85093.0857142857	82225.59999999999	102207.52857142859	98819.57142857145	91819.5	92766.74285714285	42169.98571428573	43564.75714285715	73847.21428571426	88573.02857142853	173003.4857142857	154157.80000000005	90861.7857142857	90611.55714285711	131004.12857142856	134726.5142857143	190514.8571428571	185272.57142857145	191481.35714285713	193570.89999999994	185899.49999999997	187070.44285714283	164082.3	182629.19999999998	329763.47142857156	348712.47142857144	191817.6428571429
1	56171.55714285714	57758.95714285712	31649.85714285714	32759.51428571429	67077.25714285712	70543.45714285714	78909.02857142859	79906.88571428573	34239.39999999998	33059.9857142857	52326.55714285715	51337.05714285714	55910.742857142875	53733.514285714286	142095.84285714282	147993.55714285717	416038.7142857143	409435.4	153492.08571428567	154433.40000000008	55078.08571428571	50080.971428571414	75907.08571428573	73611.59999999999	92548.12857142859	87440.57142857145	82330.8	83696.24285714285	38495.085714285706	38841.057142857135	64904.614285714335	79085.02857142859	151096.78571428562	138024.40000000002	85392.28571428572	83474.05714285711	121375.42857142861	121104.81428571428	172325.65714285715	168736.7714285714	172467.2571428572	175435.69999999992	169362.70000000004	169795.24285714288	152981.2	169913.4	300170.5714285714	306528.6714285713	176236.24285714288
2	69942.65714285712	70205.45714285712	38508.35714285715	36575.31428571428	80721.45714285714	81847.95714285714	92518.82857142857	94419.68571428572	34980.000000000015	36210.38571428571	58109.75714285715	58756.65714285715	65414.44285714286	62978.314285714274	176672.14285714287	186961.45714285714	470643.8142857142	464978.79999999993	177558.38571428572	183733.00000000006	61285.8857142857	53386.97142857143	86896.88571428572	87370.2	109304.92857142858	102945.17142857143	96774.0	96631.24285714285	42325.88571428572	44301.15714285714	79259.71428571432	95169.52857142859	179064.78571428562	161357.59999999998	88340.78571428572	86379.15714285715	128582.02857142859	129269.81428571434	191210.05714285717	186856.17142857143	188394.7571428572	190282.80000000002	178390.29999999996	181546.84285714285	155783.69999999995	174050.9	334099.87142857147	350959.9714285713	193504.64285714278
3	17379.657142857177	16467.057142857157	15277.857142857156	13889.014285714276	21716.35714285716	23505.357142857134	23701.22857142857	22528.685714285722	9726.89999999998	14446.58571428571	18166.257142857146	17069.457142857154	19384.64285714287	20167.61428571429	48812.14285714287	50761.657142857075	134557.11428571425	129920.3999999998	44513.68571428572	46137.200000000026	21363.58571428571	16904.671428571415	23695.685714285733	21855.79999999998	24853.328571428578	25357.071428571413	22405.400000000023	22277.242857142854	10533.785714285721	13555.15714285714	22531.114285714277	27372.328571428567	52378.085714285684	47688.200000000055	28293.085714285713	28845.557142857142	39513.42857142861	41156.0142857143	57196.35714285716	56485.7714285714	57387.45714285715	57441.59999999996	57772.29999999997	58881.24285714286	49529.59999999999	58847.19999999999	95400.17142857127	99902.17142857131	100485.54285714292
4	11855.457142857165	11635.357142857145	10767.057142857153	10116.414285714285	16755.757142857154	19132.95714285714	21717.52857142859	20866.385714285734	9130.300000000003	9688.785714285721	13489.957142857129	12698.457142857153	15933.342857142852	16025.91428571428	34665.742857142846	36238.45714285712	99419.11428571425	95084.79999999994	32317.585714285684	34049.900000000096	16153.185714285688	16142.77142857142	16593.385714285716	18564.6	20041.72857142857	17587.571428571413	18840.100000000006	18489.142857142848	8741.485714285718	11585.257142857146	15149.5142857143	18207.72857142859	33869.785714285754	34549.700000000055	22626.285714285725	22212.057142857113	33549.12857142856	33018.5142857143	45227.457142857136	43258.07142857139	47340.95714285715	48677.999999999985	48345.800000000025	48974.54285714285	43902.59999999999	48900.9	76253.0714285714	79454.47142857136	64862.842857142845
5	20163.457142857107	20187.057142857157	17037.75714285715	14567.914285714285	25129.35714285713	27504.557142857146	27631.02857142859	28209.085714285717	10751.199999999983	16152.585714285724	19329.557142857135	18812.55714285713	21660.942857142858	21984.714285714297	55914.64285714293	54420.157142857075	150744.5142857144	149520.29999999993	55079.18571428566	55235.00000000007	22329.985714285704	19066.871428571427	24128.985714285693	22138.399999999987	29155.128571428566	30731.971428571436	25072.600000000006	22484.942857142836	13149.485714285718	11089.05714285715	26709.114285714277	31389.628571428555	59314.585714285684	53836.40000000001	29094.8857142857	28966.257142857154	43713.62857142856	42574.91428571432	59617.05714285717	58846.671428571426	62033.75714285714	61977.999999999985	62006.99999999998	60252.142857142826	55797.39999999998	62936.00000000004	109765.87142857134	118230.67142857154	103754.94285714295
6	28609.35714285713	29737.657142857162	20555.85714285714	16708.014285714275	34209.257142857154	37364.55714285714	37737.62857142856	38618.38571428573	18423.199999999997	16307.485714285718	24042.557142857135	28962.757142857143	30640.242857142846	31318.314285714274	72608.44285714286	78321.15714285708	202906.0142857144	199353.00000000012	69037.2857142857	72150.60000000005	30715.685714285686	26626.871428571427	36288.185714285704	38403.49999999999	43315.92857142858	42330.57142857144	37992.00000000003	39391.54285714284	18905.385714285712	20333.257142857146	34869.81428571429	40252.22857142859	81053.68571428566	73677.20000000006	42715.485714285736	43290.15714285715	62931.62857142856	64014.91428571432	89257.3571428571	86307.37142857144	91048.95714285715	90648.19999999994	91452.9	92287.34285714284	81296.09999999999	91459.80000000002	150496.67142857128	157589.57142857145	120724.84285714285
7	24095.657142857148	23115.657142857133	17525.85714285714	13216.31428571428	25507.85714285713	31683.057142857146	32156.628571428566	32768.785714285725	13985.199999999997	15726.885714285712	19614.45714285713	21428.757142857172	27613.14285714287	26002.41428571428	61692.14285714287	64634.857142857145	179840.5142857144	173677.19999999984	59927.08571428574	63137.200000000026	24977.385714285698	20173.77142857142	27607.48571428572	28682.80000000001	36831.828571428574	36839.17142857142	34621.5	31049.142857142877	15975.785714285706	18484.557142857135	25368.214285714253	32443.02857142858	71222.9857142857	59736.499999999985	33664.68571428572	36308.35714285716	51846.528571428586	51531.5142857143	72517.75714285718	71206.97142857141	75365.25714285714	75247.7	74742.6	76169.94285714287	68834.8	75768.6	129699.37142857134	135161.2714285714	117961.74285714288
8	29872.657142857148	30710.657142857162	19642.35714285714	19202.214285714286	37710.65714285712	38647.85714285713	42443.42857142855	44131.38571428573	17964.100000000006	15898.385714285712	25962.757142857146	26538.55714285716	30634.342857142852	30775.214285714268	80181.24285714285	84286.85714285709	224165.11428571425	220586.40000000002	89966.88571428567	87675.90000000004	29529.985714285704	26298.071428571424	32288.48571428572	36489.99999999999	42890.92857142858	41688.67142857142	36030.30000000002	37778.442857142865	19414.685714285715	20359.257142857146	39012.71428571431	45900.42857142854	94329.18571428578	81030.19999999994	43750.3857142857	41825.55714285714	63858.028571428586	62371.31428571435	89625.95714285714	82973.27142857146	87588.75714285714	91493.39999999995	87259.19999999998	91816.24285714286	79996.90000000004	86531.19999999998	168155.27142857137	177417.97142857136	137756.34285714285
9	40530.757142857125	40487.15714285713	28349.657142857144	24024.814285714292	52009.85714285713	53986.85714285713	57131.028571428586	57002.18571428572	24658.79999999999	25951.08571428571	40871.55714285715	38612.25714285717	43673.64285714287	43947.7142857143	109722.04285714283	119556.15714285713	304313.3142857142	297641.70000000007	108351.58571428574	113319.60000000005	42616.88571428573	37931.47142857143	54481.185714285704	52294.99999999999	65908.22857142857	66537.77142857143	59588.600000000006	59932.84285714286	30031.785714285706	29587.357142857138	49449.81428571429	61223.128571428555	119820.18571428566	106346.90000000001	60952.285714285725	61147.3571428571	89839.62857142856	92708.61428571433	128730.25714285712	125046.87142857138	131683.95714285717	131036.59999999996	128941.4	129983.24285714286	112693.79999999994	126377.20000000004	222502.57142857142	230414.1714285713	135354.44285714283
10	36700.757142857125	37198.25714285711	23678.55714285714	22981.11428571428	47512.757142857125	49053.257142857125	55284.12857142856	55735.38571428573	20586.90000000001	26040.58571428571	35029.85714285712	33677.05714285716	36337.742857142846	38511.61428571429	101739.84285714288	109739.75714285711	279918.4142857143	274233.29999999993	102901.58571428568	106127.50000000001	36024.68571428572	31937.77142857142	50694.48571428572	50060.80000000001	63242.12857142856	59586.07142857141	55110.90000000002	55872.04285714287	24917.685714285715	24612.75714285716	41351.614285714335	54687.32857142857	106333.4857142857	91865.49999999999	52328.08571428571	51980.95714285711	77744.02857142859	76924.2142857143	113216.15714285715	110639.97142857141	114088.35714285712	114308.49999999999	108335.80000000002	110967.3428571429	98233.29999999994	106649.4	198052.37142857147	205870.57142857145	115718.74285714288
11	35380.35714285713	33404.15714285713	22486.457142857147	17993.414285714283	44636.457142857136	42620.257142857125	53071.22857142857	53639.58571428571	23723.999999999985	20231.78571428572	32374.457142857158	32508.757142857143	38320.042857142864	37453.91428571428	92415.94285714286	99930.65714285713	264118.01428571413	258979.40000000002	93550.38571428579	96267.09999999999	35545.48571428571	29509.871428571427	46564.185714285704	46408.99999999999	60217.22857142857	58725.971428571436	51647.70000000001	51212.84285714286	23426.585714285724	25078.157142857155	37599.11428571428	48159.92857142854	99517.08571428568	86183.40000000001	51471.785714285725	51678.55714285714	75566.02857142859	74111.61428571433	109315.35714285716	107600.67142857143	112733.85714285712	112686.80000000003	107086.4	108207.94285714287	96447.09999999999	105429.00000000003	190539.0714285713	197903.1714285713	113209.74285714288
12	26320.557142857142	26370.557142857157	12681.557142857138	8205.314285714294	25936.957142857136	22992.65714285715	26300.128571428566	26119.685714285722	13547.300000000003	11027.08571428571	16969.95714285713	16546.657142857166	19053.542857142835	22336.214285714268	67093.84285714282	67408.0571428571	190413.21428571435	190734.29999999993	87397.88571428573	91011.3	18968.185714285715	12738.571428571437	20079.885714285716	17710.1	26411.628571428566	24172.971428571436	22997.399999999994	22360.442857142836	10613.485714285718	12360.457142857143	38287.414285714265	39557.82857142857	67968.38571428573	57854.60000000008	23529.185714285748	24455.557142857113	33946.12857142856	35180.31428571435	47748.85714285716	47021.37142857144	47145.857142857174	47871.999999999985	46481.50000000004	47985.842857142896	44406.700000000026	47056.800000000025	136573.57142857142	148109.47142857136	63484.94285714282
13	34388.757142857125	29315.45714285712	11942.957142857147	12754.514285714291	28935.957142857136	27184.357142857134	28511.22857142857	28489.98571428571	14411.099999999991	14164.985714285704	20541.857142857138	16779.85714285715	23583.342857142852	22985.91428571428	75556.4428571428	78735.75714285711	220602.21428571435	218653.99999999988	100839.98571428565	104086.60000000005	23955.685714285686	18277.871428571412	24724.98571428572	24560.6	30367.52857142856	29031.37142857143	26121.5	25654.142857142862	12047.485714285718	15066.357142857138	45757.11428571428	45581.128571428555	85353.98571428582	73978.69999999994	29869.485714285707	29563.85714285713	41327.528571428586	41803.21428571431	56969.457142857136	56353.471428571414	58248.45714285715	58211.299999999974	55836.19999999999	58276.34285714284	53454.499999999956	58220.99999999998	158932.47142857133	167295.8714285715	74080.24285714288
14	46482.957142857136	46386.55714285713	28943.15714285713	26021.11428571428	58025.55714285714	58042.55714285714	66039.72857142857	65610.58571428574	27434.600000000006	24790.085714285724	41593.557142857135	41522.75714285714	49655.042857142864	45915.014285714286	118441.84285714294	127770.85714285714	340831.1142857142	338334.70000000007	122054.68571428572	126442.20000000003	45768.585714285684	40307.77142857142	62006.58571428573	59217.00000000002	76082.62857142856	74495.07142857145	66781.0	67393.54285714283	30936.585714285724	31884.657142857155	50774.0142857143	64212.22857142859	129293.58571428568	114221.40000000001	67859.68571428572	66746.85714285713	97981.62857142862	98348.31428571434	142133.25714285718	138100.77142857146	143572.85714285713	144175.19999999992	139104.6	141035.34285714285	122901.69999999997	138895.59999999995	248746.87142857147	258308.87142857138	138967.74285714288
15	41836.55714285714	43140.75714285717	23312.157142857144	22528.61428571428	50534.55714285711	51806.957142857136	58358.328571428574	58775.38571428573	23878.899999999994	25424.985714285704	40474.25714285715	38285.75714285714	40697.84285714285	41037.014285714286	105380.14285714281	112859.45714285706	312341.3142857144	306329.9	110161.98571428565	115084.70000000003	43237.585714285684	34788.37142857142	58043.78571428571	54246.200000000004	68600.62857142856	66900.07142857145	61021.80000000002	61468.442857142865	28550.885714285712	28862.55714285715	45703.5142857143	56430.82857142857	110514.4857142857	101958.70000000006	62242.88571428573	61536.457142857136	88736.92857142855	89246.81428571434	128006.25714285718	125025.37142857144	128911.05714285713	129545.59999999996	126522.49999999997	128236.54285714291	112157.59999999999	126177.20000000004	226787.37142857135	234693.2714285714	124990.94285714283
16	53391.15714285718	55517.95714285712	32317.757142857135	32378.814285714278	69973.85714285713	70176.95714285714	77151.62857142859	78209.58571428571	34187.3	31152.78571428572	48635.25714285715	49811.45714285715	59568.64285714284	57561.01428571426	145672.34285714282	151079.95714285714	400995.9142857143	396479.29999999993	152041.6857142857	151865.2	55041.285714285696	50250.971428571414	76442.6857142857	71530.09999999999	88872.32857142857	90828.07142857145	78674.20000000001	80299.74285714285	38230.38571428571	37679.95714285714	64311.0142857143	78804.02857142859	158331.78571428574	134148.80000000005	78583.38571428573	77064.15714285712	116956.02857142853	117579.11428571433	163726.75714285718	162135.4714285714	164054.25714285715	167823.09999999995	163625.19999999998	163421.9428571429	142491.39999999997	161474.20000000004	286468.37142857135	288373.37142857147	174809.34285714285
17	-16176.242857142846	-16498.342857142867	-5231.542857142868	-5312.285714285712	-16173.242857142846	-16530.742857142843	-20002.47142857144	-19524.614285714295	-7159.999999999985	-5970.714285714294	-13139.84285714286	-10156.642857142853	-13717.257142857125	-15347.485714285714	-40056.5571428572	-43046.84285714287	-124292.18571428579	-126941.29999999992	-56512.414285714374	-55442.7	-12437.814285714283	-10749.22857142858	-13438.514285714278	-11723.699999999992	-16527.27142857143	-14188.228571428575	-14840.200000000012	-14123.15714285714	-5652.214285714294	-7882.44285714285	-19883.585714285735	-19633.871428571445	-41153.51428571429	-31306.699999999968	-14876.314285714254	-14297.542857142893	-22034.371428571376	-22582.385714285723	-33883.242857142875	-31578.52857142859	-34015.54285714291	-33363.90000000004	-34232.89999999999	-35430.95714285715	-33527.999999999985	-35744.80000000001	-89619.4285714286	-95881.42857142855	-3418.5571428571784
18	-11837.942857142858	-10115.142857142855	-4850.842857142857	-3503.7857142857124	-9056.14285714287	-7748.04285714286	-11030.97142857144	-11057.714285714272	-4011.199999999997	-2914.614285714274	-5730.742857142882	-6543.442857142871	-8240.557142857142	-7880.685714285696	-26253.257142857154	-26644.342857142867	-78081.68571428579	-79335.40000000001	-37029.61428571433	-38022.500000000044	-5906.6142857143	-2821.3285714285576	-7595.4142857143015	-4608.299999999997	-9065.371428571434	-8056.828571428581	-8504.299999999988	-8462.357142857123	-4680.114285714289	-3443.0428571428556	-14145.685714285712	-13722.471428571422	-24802.714285714246	-20262.59999999999	-6774.914285714289	-7663.442857142858	-10988.971428571469	-11179.185714285655	-14871.342857142852	-15204.928571428554	-16771.342857142834	-15119.699999999972	-15526.300000000068	-16273.857142857116	-14300.199999999997	-17382.000000000022	-55266.62857142854	-57588.2285714286	-1066.6571428571551
19	-397.1428571428114	-144.14285714285506	2591.357142857141	2296.114285714282	1249.557142857142	-1004.0428571428602	992.8285714285776	-337.8142857142775	3327.699999999997	2889.6857142857143	-320.54285714287016	53.65714285713557	861.1428571428405	798.4142857142806	1676.7428571428463	1625.5571428571566	-5431.285714285652	-7688.500000000102	-6709.914285714258	-6869.500000000044	1456.585714285711	2853.771428571419	1531.6857142857334	-327.6000000000149	818.4285714285834	2200.071428571413	2194.7999999999884	1916.7428571428536	-226.3142857142857	640.6571428571415	-346.2857142856883	582.4285714285434	6158.285714285637	2861.7999999999156	1638.9857142856763	2646.157142857177	3222.628571428566	3000.3142857142866	5762.157142857148	4357.0714285713875	4461.557142857189	3768.999999999982	5089.500000000036	4325.542857142849	3292.699999999968	2346.5000000000364	-6989.228571428519	-7227.928571428554	-4628.757142857132
20	-4782.042857142893	-2741.142857142855	1747.057142857138	95.31428571427904	1553.9571428571362	3178.857142857134	329.22857142857174	820.9857142857109	134.0	-1702.5142857142973	3647.957142857159	1173.3571428571472	362.24285714284633	3185.214285714269	-638.9571428571071	-2028.342857142925	-11476.285714285652	-13955.000000000102	-9731.414285714258	-7917.299999999974	2068.085714285711	1234.0714285714369	1608.5857142856985	689.3000000000084	1585.2285714285717	3821.3714285714304	-525.1000000000058	-517.3571428571522	-1344.2142857142799	464.25714285713275	-3289.6857142857116	-1106.9714285714217	-9411.814285714223	-1935.199999999968	1372.8857142856996	316.557142857142	2755.028571428589	2090.9142857142633	4256.857142857101	4133.471428571469	4048.9571428571544	5485.199999999993	3718.9000000000015	5551.242857142861	3879.400000000038	3183.600000000013	-6709.328571428612	-7790.928571428554	-36881.05714285718
21	-265.74285714284633	335.35714285714494	2228.5571428571525	5635.514285714291	4851.557142857142	4119.95714285714	4240.228571428572	4818.785714285699	-1223.9000000000087	2045.6857142857143	1091.3571428571531	2781.457142857124	4024.8428571428813	4069.314285714304	-436.3571428571304	304.6571428570751	9215.714285714348	11480.599999999991	-1596.0142857142346	-6105.3999999999505	4837.185714285717	3320.5714285714366	3745.78571428571	3955.399999999985	3774.3285714285776	3057.671428571448	2465.600000000006	2384.8428571428594	3593.3857142857114	2610.9571428571444	-2165.085714285735	-1337.97142857148	-3002.414285714316	2674.9999999999854	6490.4857142857345	6158.657142857148	9846.728571428543	11182.114285714275	13191.557142857171	12691.871428571434	15695.757142857143	15301.400000000005	16109.500000000036	17618.54285714285	15498.500000000015	17855.799999999967	8468.371428571458	9280.571428571446	-2302.757142857132
22	17829.65714285712	15094.95714285718	2827.6571428571438	1494.414285714285	10084.35714285716	10608.257142857128	14422.428571428583	14772.885714285734	3644.199999999997	3587.085714285723	8161.55714285715	7434.457142857153	10440.942857142858	9257.91428571428	35088.14285714287	37662.357142857145	110160.81428571421	112428.50000000013	56504.68571428578	58548.200000000026	6619.885714285729	4480.471428571416	9124.885714285716	5766.700000000003	10720.128571428566	8337.971428571436	11158.300000000017	10962.042857142842	4136.885714285711	4902.257142857147	22302.0142857143	19220.128571428613	36636.88571428573	26563.40000000001	8000.085714285711	8649.657142857148	11199.928571428554	11839.814285714287	15953.557142857171	15638.171428571422	15935.157142857108	14688.699999999993	15709.600000000013	15075.54285714285	15546.499999999956	17446.4	78453.5714285714	83533.37142857138	30540.542857142915
23	15629.457142857136	14068.457142857122	687.7571428571495	-705.2857142857122	7489.957142857136	7375.757142857157	11048.728571428572	10507.48571428571	5289.199999999997	2065.3857142857114	6290.257142857147	5257.157142857164	6268.6428571428405	5917.314285714275	30620.242857142846	32126.95714285718	99904.9142857143	104011.09999999999	55074.68571428572	55809.19999999997	3362.685714285717	1681.6714285714281	5022.985714285722	6248.200000000003	8694.52857142856	4827.971428571436	8050.900000000009	7839.242857142854	4172.585714285723	2707.3571428571386	17528.31428571429	15998.72857142859	35575.285714285754	21404.300000000032	4148.785714285723	4189.957142857136	5999.028571428589	5648.414285714263	9590.457142857136	9962.871428571434	10645.457142857154	9239.300000000028	9131.69999999999	9133.942857142873	9611.099999999991	12294.500000000036	71662.67142857138	75674.57142857145	17757.242857142868
24	73559.82000000002	75387.75999999998	43389.54000000001	44047.16	91567.24000000002	92836.23999999999	103673.26000000002	108223.22000000002	42139.01999999999	39490.03999999999	62867.75999999998	61807.66000000001	71212.24	73832.89999999998	180664.29999999996	192565.86000000004	504474.2199999999	503089.8200000001	175147.95999999996	176059.84000000003	75302.36000000002	63838.08000000001	103457.4	104330.59999999999	126291.35999999997	124228.92000000001	112675.53999999998	114166.92000000001	50938.03999999999	52872.500000000015	93889.52000000002	97513.08000000002	189118.75999999995	183190.64	109200.0	106090.81999999999	163501.98	164039.69999999998	239228.48000000004	230171.6	235004.24000000008	239454.53999999998	225461.90000000002	226690.52	198781.48	216032.16000000003	358918.8199999999	376334.45999999985	226107.44
25	65276.11999999998	64924.86000000001	35627.140000000014	38417.759999999995	76632.63999999998	78101.94	88008.86	89288.11999999998	34394.01999999999	33132.54000000001	52875.65999999999	50806.459999999985	57757.240000000005	62114.40000000001	153940.1	161836.26	439425.01999999996	434637.4200000002	154689.36	158268.13999999996	61339.859999999986	51962.679999999986	86250.80000000002	87223.50000000001	109453.85999999997	104510.32000000004	94145.74000000002	98195.82000000004	42000.139999999985	43828.899999999994	72065.41999999998	83840.68	160824.25999999995	156901.84000000008	92557.80000000002	93946.61999999998	136465.58	138141.59999999995	197650.88	192341.00000000003	199751.44000000003	199662.33999999997	191031.5	193373.72	169844.28	187314.76000000007	320830.42	333322.95999999996	200460.53999999998
26	74908.92000000003	75535.65999999997	42589.24000000002	41216.75999999998	88496.14000000001	88534.04000000001	98215.65999999999	99254.81999999999	41612.619999999995	37468.23999999999	63778.860000000015	61764.26	66186.64000000003	71479.59999999999	174329.00000000003	187935.95999999996	470346.7199999999	461331.92	158139.45999999996	166475.24	69736.16	60908.780000000006	102884.0	102463.8	126242.26	121779.12000000002	113891.83999999997	112828.72	48761.73999999999	54246.70000000001	87455.32	93945.38	188576.25999999995	176445.84000000008	104066.1	104422.61999999998	153558.88000000003	156460.9	229564.37999999995	221069.6	230612.23999999996	230305.64	217163.3	219470.61999999997	188682.87999999998	211886.65999999997	339112.11999999994	353716.5599999998	213175.0400000001
27	11271.020000000033	12232.659999999967	10264.339999999993	14366.359999999986	19116.239999999983	20558.64000000002	22095.559999999983	22100.519999999975	10590.920000000002	7870.139999999997	17528.960000000025	14057.460000000012	13813.639999999996	18615.99999999999	39866.899999999994	39665.26000000001	110994.51999999973	111897.12000000017	38081.359999999986	36947.44	17943.959999999992	12533.679999999988	17891.399999999987	17824.900000000012	20410.86	23038.920000000013	20526.43999999998	21692.82	12198.740000000009	10145.3	19366.119999999995	21016.97999999998	45107.059999999896	38373.53999999992	24882.400000000023	24712.51999999997	36912.68000000003	37814.6	49472.48000000004	46344.400000000045	52323.440000000024	52328.539999999964	51916.2	52744.52	48156.68000000003	54774.16000000005	84942.72000000016	83869.8599999999	87915.43999999999
28	9583.62000000001	9773.360000000008	11723.639999999996	10052.259999999995	16350.83999999999	17889.239999999998	14905.960000000006	15076.719999999987	11825.520000000008	4349.94	11903.260000000013	11136.660000000024	10006.53999999999	18978.900000000012	31892.300000000076	31945.160000000033	98610.11999999982	96609.91999999998	31427.76000000001	31273.040000000037	12619.460000000021	8306.980000000005	15545.899999999987	13689.300000000007	19673.259999999995	20107.420000000013	16313.139999999992	17185.419999999976	10235.34	7738.799999999985	11832.01999999996	16489.47999999998	34947.56000000001	28941.840000000084	21948.599999999977	21650.920000000024	31172.980000000018	33150.199999999975	42561.880000000005	39907.70000000003	45012.24000000001	42495.739999999976	44804.39999999995	47877.91999999996	41622.87999999998	48614.06000000001	74476.92	70615.95999999988	85387.03999999996
29	20037.720000000016	19732.860000000008	16077.940000000013	12631.86	23598.34000000002	30714.239999999998	29028.560000000012	28722.319999999992	15447.619999999999	9250.240000000002	15276.460000000025	21499.159999999996	21510.53999999999	26571.300000000007	59458.100000000006	60249.56	162678.7199999999	160505.11999999994	58060.05999999994	63193.140000000014	23010.160000000003	19384.180000000015	21458.199999999975	26092.400000000012	29883.36	29294.619999999995	27485.539999999986	28847.219999999994	15936.84	15656.199999999993	27716.119999999995	33282.48000000004	65779.56000000001	55347.140000000014	33670.70000000001	32481.719999999954	49322.780000000006	49362.30000000001	64436.580000000016	62353.89999999999	68607.04000000001	68336.14	68503.99999999999	70208.61999999997	65330.47999999996	73591.45999999998	124840.92	129900.76000000004	98612.34000000001
30	29485.92	29538.659999999996	20803.839999999993	21570.759999999995	39879.24000000001	41312.74	44253.259999999995	45513.31999999999	20335.72000000002	17765.940000000013	28128.760000000013	30502.360000000008	32458.639999999996	37118.999999999985	81751.50000000003	85260.56	229443.12000000005	224903.61999999994	77690.16000000003	81358.33999999997	33704.16	31979.47999999999	40782.99999999999	39323.10000000002	47767.95999999998	46679.82000000001	40741.039999999986	42160.420000000006	24871.43999999999	22906.999999999996	36099.619999999995	46302.77999999997	96554.35999999994	83459.84000000008	47801.50000000003	48072.41999999997	72681.07999999999	74395.30000000002	101050.37999999995	94616.20000000004	102756.24000000002	102120.54000000002	102307.7	103862.51999999993	92737.18000000002	104816.36	172789.12000000005	175699.05999999997	107143.93999999999
31	25622.519999999975	24789.959999999985	19322.340000000007	17255.959999999992	34616.33999999999	35070.040000000015	39126.56000000001	39209.019999999975	20407.22000000002	15726.939999999999	24513.559999999987	26043.960000000014	29552.439999999984	33014.59999999999	75682.80000000002	78451.16000000003	224307.41999999987	222406.41999999998	77223.65999999992	79013.83999999997	30354.160000000003	25472.280000000006	33827.99999999999	34764.2	43158.35999999997	42849.119999999995	37876.74	36991.719999999994	21832.640000000003	19405.8	31712.119999999995	43613.580000000016	91798.06000000001	74627.04000000004	45527.100000000035	44527.41999999997	67208.88000000003	67092.19999999998	90538.88	87455.90000000005	92974.24000000002	92122.14	93453.40000000001	96558.51999999999	85735.78	95779.76000000002	166251.91999999998	170707.36000000002	98132.84000000001
32	32476.92	33238.459999999985	20649.239999999987	20883.459999999992	39884.939999999995	43288.040000000015	42294.46000000001	43162.81999999999	21280.419999999987	18199.040000000005	30342.26	29942.159999999996	34166.240000000005	36979.799999999974	85685.50000000003	88599.15999999997	236770.32	233698.72000000003	87017.96000000002	88721.64000000001	33241.66	29280.179999999986	41054.89999999999	37094.3	47826.65999999999	48977.82000000001	43434.340000000004	44726.01999999998	24924.140000000003	22619.100000000002	38568.619999999995	46596.97999999998	100634.85999999994	83751.83999999997	48868.399999999994	47346.81999999999	72850.68000000002	72831.29999999996	98659.57999999996	95512.80000000002	100441.94000000003	99326.03999999996	100291.90000000001	102150.42000000001	90563.57999999999	102910.86	175362.32	179679.65999999983	103461.24000000003
33	47989.52000000003	47323.960000000014	28930.239999999987	26839.160000000003	60814.14000000001	60612.340000000004	70138.26	69579.41999999997	28876.620000000014	24556.239999999987	41360.56	42955.05999999999	48567.04000000002	51779.8	131925.20000000004	138485.56000000006	352965.5199999997	348769.5200000001	127976.2599999999	132395.33999999997	49131.75999999998	40211.48	62128.1	61437.40000000001	79016.95999999998	76633.52000000002	69578.63999999998	70438.32	34878.34	33290.90000000001	58765.32000000001	70297.08000000002	144012.15999999986	119252.64000000001	68071.29999999999	67937.31999999996	102924.07999999999	104270.80000000002	147772.08000000002	143172.79999999996	149083.64000000004	147331.53999999998	144035.2	144666.52000000005	124752.98000000001	143062.56	255416.91999999998	264270.16000000003	150196.63999999996
34	40650.81999999996	41564.35999999998	26432.14000000001	23408.060000000012	52037.939999999995	53810.13999999999	63236.65999999999	62914.62000000001	26165.32000000001	19593.839999999993	36534.95999999999	40725.159999999996	41721.14	45859.2	112720.20000000004	114816.95999999996	307008.41999999987	306283.62000000017	107524.26000000001	116206.44	41096.56	36512.679999999986	57125.80000000001	54751.999999999985	71905.06000000001	69495.62000000002	63542.74	64704.12000000002	30911.440000000006	29192.299999999985	50035.02000000002	60640.97999999998	127196.96000000004	101360.04000000004	63659.600000000006	63100.92	93563.28	96183.19999999998	133585.38	129549.10000000006	139063.63999999998	134684.44	132873.2	136307.21999999994	118153.08000000005	135958.65999999997	233406.51999999996	237067.9600000001	130233.4400000001
35	48966.31999999999	48364.459999999955	31255.74	30362.26000000001	62479.939999999995	63909.340000000004	69211.45999999998	69206.31999999999	27386.920000000002	25988.839999999993	42288.16	43842.36000000001	50106.64	53044.8	128012.00000000009	136537.66000000003	354425.0199999997	351109.8200000001	128363.06	128728.63999999996	50635.96000000002	42697.680000000015	65984.20000000001	66395.7	81346.06000000001	80455.42000000001	72711.53999999998	74230.62	35185.84	35259.8	59225.02000000002	69475.27999999997	141973.35999999993	123997.64000000001	73526.30000000005	72457.02	109778.08000000005	110178.4	154911.47999999998	149237.9	155484.83999999994	156165.94	150053.40000000002	153408.51999999993	135914.47999999995	150606.86	259884.41999999998	267105.1599999999	156386.5400000001
36	7600.119999999952	7475.860000000037	7085.640000000011	8489.959999999992	15945.33999999999	13790.640000000021	16456.259999999995	16227.419999999998	7214.920000000001	4948.2400000000025	7209.560000000001	10088.76	9066.540000000019	15033.899999999983	30625.300000000076	32514.75999999995	73672.31999999977	69471.02000000008	19558.559999999998	22961.540000000037	12243.059999999998	10100.279999999993	17171.1	11916.100000000024	17701.959999999977	16989.820000000007	16828.73999999997	17660.920000000006	10286.539999999997	10005.199999999993	9633.420000000042	15131.679999999993	29359.15999999999	24712.640000000014	18605.0	18736.02	29653.17999999997	30932.30000000001	39704.17999999999	38471.80000000001	39896.440000000024	38646.43999999999	41061.999999999985	39900.52	36624.079999999994	41857.36	53790.319999999905	50857.25999999992	31985.04000000008
37	1470.019999999975	2138.4599999999555	6522.839999999994	10639.059999999998	10847.439999999995	13743.44000000001	9025.960000000006	7915.819999999992	6505.720000000004	5791.2400000000025	8441.860000000019	8950.159999999994	9519.240000000002	13192.999999999989	16741.600000000006	12930.960000000021	43193.91999999987	47797.419999999984	8545.659999999974	6069.940000000002	14246.160000000003	10322.08000000001	9183.199999999975	11281.70000000003	12028.960000000006	13996.120000000024	12806.139999999992	13739.119999999988	7140.34	8463.699999999993	8310.719999999972	7985.27999999997	17004.460000000036	17097.240000000107	15712.5	17998.419999999995	25770.480000000018	26940.500000000022	36970.580000000016	31835.000000000022	36485.24000000001	37149.64	39760.19999999994	41388.819999999985	35229.48000000002	41046.760000000024	39543.82000000002	33018.959999999875	68465.93999999999
38	6669.62000000001	7365.5600000000195	7736.2400000000025	11767.459999999992	13268.640000000007	17513.840000000004	15150.559999999983	14996.020000000004	7180.920000000001	7595.140000000011	11685.060000000001	11806.959999999983	12714.840000000007	16095.499999999989	29569.100000000006	29137.76000000001	79159.51999999996	77674.32000000012	26002.859999999986	23714.23999999999	15183.160000000003	11853.88	15278.999999999993	13546.800000000007	14850.36	14117.220000000001	14966.339999999975	16079.920000000006	9843.939999999991	8766.099999999988	12667.419999999984	15271.580000000016	41800.36000000006	28336.839999999967	18570.900000000023	17729.719999999954	29170.780000000064	28921.80000000001	36802.080000000016	36340.00000000002	40459.33999999999	40589.14	40711.89999999995	40044.319999999985	37485.98000000002	42930.760000000024	62157.52000000009	65480.26000000004	80060.24000000003
39	63922.61999999998	64989.75999999997	37607.44	37368.55999999998	76178.14000000001	82776.44	91073.06000000001	91819.81999999999	35030.31999999999	32855.14	54564.66	52875.55999999999	61639.94000000002	65746.09999999999	163448.0000000001	172629.16000000003	444018.51999999996	436803.72000000003	154323.15999999997	161193.84000000003	62755.66	54439.18	87394.6	88590.49999999999	106921.96	103362.62000000002	97058.23999999996	98619.12000000002	43431.34000000001	44807.20000000001	71501.52000000002	87971.47999999998	170158.9599999999	155024.24	90140.60000000003	90889.62000000001	136475.48	136925.19999999998	199122.18	191942.00000000003	199392.14000000004	199242.53999999998	191601.3	194796.52	168406.78	186456.46000000002	319557.42	330088.35999999987	201295.24000000005
40	55036.019999999975	55367.35999999998	34402.73999999999	32090.660000000003	66995.64000000001	70165.54000000001	77055.96000000004	77951.11999999998	32044.72000000002	29325.64000000001	47519.46000000001	44930.459999999985	51841.44000000002	55281.40000000001	133715.50000000003	137033.76	375300.32	372612.5200000001	128056.45999999996	132138.24	53178.96000000002	46802.98	75014.9	75181.39999999998	94255.36000000003	88864.92000000004	85773.53999999998	85428.62	36173.73999999999	39251.399999999994	57497.22000000003	69763.27999999997	146268.65999999997	131094.2400000001	80338.90000000002	81171.71999999999	120130.08000000005	122252.20000000004	174531.87999999995	170256.30000000008	176738.14000000004	175794.33999999997	169779.69999999995	171975.31999999998	148554.28	167672.16000000003	277017.82	286894.0599999998	161197.44000000012
41	62989.62000000001	64033.06000000002	34341.84000000001	38055.95999999999	73223.44	75703.23999999999	84839.36000000003	85294.82000000002	33066.520000000004	32869.94000000002	54322.15999999999	52722.460000000014	55691.240000000005	63875.3	151713.50000000003	162716.65999999997	422461.6199999998	414469.3199999999	146516.05999999994	151831.63999999996	60009.360000000015	54987.07999999998	83371.5	82192.7	101766.96	98137.12	90277.23999999999	93966.22	40112.14	44406.29999999999	68993.22000000003	81902.08000000002	165290.9599999999	153141.44000000006	87135.40000000002	85676.82000000002	128771.57999999999	130352.99999999997	189332.78000000003	182437.29999999996	188708.84	187542.64	181488.80000000005	182856.02000000005	156023.67999999996	176626.05999999994	301827.61999999994	313469.36	182709.44
42	-19156.980000000025	-17075.14000000002	-4397.56	-9465.540000000008	-14355.66000000001	-13280.360000000008	-15052.339999999982	-15129.680000000008	-5889.180000000019	-8126.559999999986	-12594.540000000005	-7679.24	-13408.360000000004	-14537.499999999982	-37210.600000000006	-42580.54000000004	-116193.98000000004	-115188.77999999997	-50839.83999999997	-54109.45999999996	-12549.639999999985	-11526.220000000007	-12654.799999999996	-11945.900000000005	-15222.240000000005	-14928.98000000001	-12592.659999999996	-13217.879999999983	-5899.16	-9581.800000000007	-22794.679999999993	-22349.02000000002	-43113.740000000034	-35366.16000000003	-13749.700000000012	-13752.079999999976	-21486.719999999994	-22421.100000000013	-29254.419999999984	-28269.69999999999	-30349.66000000001	-29882.06000000001	-30498.600000000046	-30566.180000000015	-29736.920000000006	-32976.14000000006	-87015.48000000014	-94662.53999999989	-17435.15999999999
43	-9009.479999999967	-11149.539999999986	-2970.3600000000033	611.9599999999919	-2835.3599999999933	-3768.659999999996	-4857.239999999976	-3840.479999999996	-2647.779999999996	-3342.2599999999975	-2850.0400000000045	-2339.640000000023	-366.05999999998676	-1581.2999999999993	-12574.800000000017	-8386.039999999979	-47716.280000000086	-48754.980000000156	-28531.540000000037	-27340.160000000033	-2917.540000000008	-4508.220000000007	-1980.4000000000015	-3642.6000000000167	-3049.2400000000052	-3635.4800000000105	-3152.5599999999904	-4052.280000000006	-599.059999999994	-1435.8999999999978	-8710.280000000028	-8789.520000000019	-21130.84000000001	-16849.060000000056	-1835.2000000000116	-4147.579999999975	-5199.219999999996	-4411.999999999976	-5478.820000000007	-5314.100000000011	-8984.760000000044	-8063.459999999974	-6960.700000000023	-7428.980000000003	-8486.820000000029	-11918.539999999964	-38976.279999999955	-37557.83999999994	-16845.560000000012
44	-2012.1799999999785	-3043.239999999998	3621.4399999999996	3641.1600000000035	5681.7400000000125	4880.740000000027	6580.159999999989	5452.219999999987	3359.220000000004	1033.6399999999965	2248.160000000007	6118.560000000018	5784.840000000007	6839.300000000007	3944.7000000000407	6171.259999999951	-3005.8799999999464	-3610.1799999998766	-8123.140000000014	-6245.760000000009	4956.559999999998	5939.2800000000225	5300.899999999987	4870.700000000001	5359.960000000006	5240.820000000007	4758.239999999998	3772.719999999994	3349.1399999999885	1560.2999999999993	-4182.979999999981	1378.5800000000163	1725.8600000000588	1002.7399999999907	7096.200000000012	6820.519999999943	11841.379999999981	10430.399999999989	13224.979999999981	13753.1	14799.84000000005	14868.939999999991	13990.100000000024	13384.42000000002	12131.280000000006	12924.460000000036	2922.9200000001147	6622.759999999922	1647.9399999999878
45	13936.12000000001	14241.56000000002	1167.5400000000054	2182.4600000000064	3862.2399999999834	6746.139999999992	7246.360000000001	7369.12000000001	1622.4200000000012	4411.94	6129.160000000007	1324.860000000006	3264.2400000000016	3333.599999999995	21418.899999999994	20492.46000000002	77847.82	78079.91999999998	40254.859999999986	41317.139999999956	5433.359999999986	4935.780000000008	4116.80000000001	4701.500000000018	5831.659999999989	6027.920000000013	4455.239999999998	6946.619999999988	1493.440000000006	4701.799999999999	14863.22000000003	13782.48000000004	24643.960000000036	23495.73999999999	4222.899999999994	4848.220000000013	6881.480000000016	6945.6	9806.580000000016	8737.800000000012	10369.63999999998	10532.23999999998	10291.800000000036	11361.519999999997	12040.379999999983	14609.459999999977	57717.32000000002	58471.55999999997	14047.439999999988
46	16242.520000000004	17026.35999999998	2578.9399999999996	3029.9600000000064	7647.040000000001	5422.139999999992	6083.059999999983	6148.819999999992	3555.3200000000097	6023.239999999988	7067.259999999998	2575.4599999999973	4725.339999999978	5945.899999999983	24421.800000000017	24302.859999999986	89068.32	89474.02000000008	47239.659999999974	46378.23999999999	5077.260000000009	5159.379999999985	5217.499999999993	6016.300000000007	7079.860000000001	7295.720000000001	6531.739999999983	6550.82	1655.640000000003	4755.600000000002	20824.719999999972	15977.479999999981	37874.759999999966	27716.740000000107	4265.8000000000175	6230.9199999999955	7963.079999999993	9457.1	11701.679999999993	11092.899999999989	14164.940000000026	12544.340000000015	13177.400000000012	13249.220000000008	14052.080000000053	17360.760000000024	65351.519999999975	67126.05999999997	18585.34000000001
47	89466.9	89109.66666666663	47236.60000000001	45308.99999999999	98383.60000000002	99971.06666666668	111117.36666666664	112592.13333333333	40620.29999999999	41627.43333333334	64735.733333333315	66796.06666666668	77585.8	77882.73333333332	209164.53333333327	226723.66666666663	573876.3666666663	561749.4333333332	210571.90000000008	220110.96666666673	73978.99999999999	65966.40000000001	108968.43333333332	109605.23333333331	132818.3	129549.6	118700.03333333333	119850.53333333335	54005.133333333324	54110.299999999996	108290.20000000001	111870.20000000004	211977.2333333334	207354.8666666667	109954.33333333336	110263.03333333331	166085.33333333334	166988.43333333332	240864.4	236333.69999999992	239839.60000000006	241133.39999999997	229137.96666666667	231860.7666666666	202616.23333333337	223649.2666666667	411490.1999999999	427908.46666666673	227647.46666666662
48	92987.4	92632.16666666666	46365.200000000004	49082.799999999996	103001.40000000004	102862.36666666664	116099.36666666664	116883.23333333334	42390.70000000001	43375.43333333333	69767.23333333331	69605.06666666665	80684.40000000001	81952.53333333334	222424.1333333333	239498.06666666665	600117.1666666664	589282.2333333333	224974.30000000005	235825.76666666672	80537.90000000001	69726.00000000001	114109.43333333338	113438.93333333338	138533.19999999998	133650.6	124763.83333333331	124723.63333333336	56854.03333333333	57297.9	120357.59999999998	119712.50000000003	223884.13333333342	217507.7666666666	113418.73333333335	113759.8333333333	171130.03333333335	171635.13333333333	248924.69999999992	243829.29999999996	246783.6	249013.40000000008	236937.76666666666	239711.76666666666	207981.83333333334	229380.4666666667	428663.4000000001	442636.46666666673	240516.46666666673
49	26393.29999999999	26696.56666666665	16819.8	17135.300000000007	33674.8	31300.666666666657	32178.466666666674	34107.333333333314	13548.0	16724.833333333354	19049.23333333333	20724.56666666668	23900.799999999996	26296.73333333333	71701.13333333326	75258.26666666666	198205.0666666665	192770.63333333345	76064.59999999996	84172.66666666669	23682.8	19340.70000000001	31047.033333333355	28824.63333333336	31192.099999999984	33312.29999999999	29873.13333333331	29646.633333333353	17437.033333333333	17413.799999999996	33063.20000000001	37659.6	64617.03333333344	66952.7666666666	33264.53333333338	33841.533333333304	51886.23333333336	53469.633333333324	70611.09999999999	69245.10000000002	72760.40000000001	72867.40000000002	73979.66666666663	76501.26666666666	68872.13333333333	74202.16666666666	148586.6	156731.66666666666	82440.76666666665
50	20711.0	19980.266666666663	15249.499999999996	11948.099999999997	24791.30000000003	24436.166666666686	26426.766666666663	28310.033333333326	10822.599999999991	11633.833333333325	14403.033333333316	17132.466666666674	20792.599999999984	20670.43333333334	53749.83333333327	55871.86666666664	162631.7666666667	157222.43333333326	62417.10000000002	67191.46666666667	20384.200000000023	15158.300000000017	24229.833333333343	22881.333333333343	25780.999999999978	24100.800000000017	23478.233333333344	23921.43333333334	16059.833333333338	12471.699999999992	25506.599999999977	29081.799999999952	44815.233333333395	50254.766666666605	26970.13333333338	27967.033333333336	40582.23333333336	41503.43333333337	56123.49999999996	55838.49999999998	58337.4	59380.399999999965	60975.8666666667	63682.466666666674	58152.833333333336	60968.06666666669	124578.19999999987	131927.96666666647	91966.16666666667
51	26206.50000000003	25268.266666666634	13997.600000000002	12484.200000000003	28138.80000000003	25132.86666666667	30609.06666666668	32451.13333333333	11049.199999999997	13470.533333333336	18756.33333333332	19883.466666666674	23888.099999999984	23481.333333333336	63423.53333333334	69525.66666666669	189975.5666666665	186139.8333333334	73500.90000000001	78545.06666666677	22690.00000000001	18222.20000000001	25940.43333333335	26168.033333333326	29628.69999999999	28606.20000000001	24003.83333333332	24134.43333333334	17368.833333333336	14001.700000000006	29281.099999999977	32910.50000000002	56943.03333333344	60104.66666666663	26889.033333333344	29655.533333333336	44200.63333333338	44549.2333333333	62455.79999999995	57970.69999999999	63368.300000000025	62794.20000000001	65996.06666666665	68076.16666666669	58939.633333333324	66448.9666666667	137473.79999999996	140704.06666666656	98643.46666666672
52	39498.19999999998	39187.86666666667	20142.499999999996	21770.099999999995	43181.700000000026	44116.26666666666	46230.76666666666	45261.23333333334	18683.199999999997	19725.33333333334	30165.633333333324	30878.46666666666	40240.4	37453.53333333335	98035.03333333334	104370.26666666666	271078.2666666665	268484.1333333332	104606.50000000004	113228.46666666673	34390.099999999984	30107.399999999994	42589.63333333336	39682.13333333336	50460.00000000001	48175.899999999994	43326.83333333335	43482.333333333336	25426.43333333334	23041.500000000007	46605.0	52119.39999999999	93308.2333333334	94398.96666666667	47175.43333333337	47004.63333333331	72640.63333333332	73704.33333333333	101140.89999999998	96666.49999999999	102622.60000000002	103034.79999999999	102846.86666666664	106022.7666666666	95553.83333333334	102197.96666666665	203049.2000000001	210569.26666666675	101582.9666666666
53	33644.09999999998	30233.166666666657	16246.39999999999	17357.299999999992	36614.80000000003	38639.86666666667	37926.26666666666	38812.533333333326	15209.099999999991	19983.533333333336	24607.133333333324	29101.46666666666	30564.299999999996	33500.633333333324	75687.43333333325	86352.46666666662	231667.76666666646	230823.2333333333	86196.99999999999	93263.3666666667	29804.699999999993	24904.000000000015	38533.83333333334	33134.733333333366	40594.599999999984	41364.00000000003	37696.33333333332	37263.93333333334	21080.433333333327	20677.499999999993	36881.100000000035	40368.89999999999	77857.33333333349	78780.76666666672	40862.63333333335	41710.93333333333	63086.73333333336	64970.53333333329	87238.49999999996	84704.49999999999	89743.50000000004	91252.20000000001	92106.76666666666	93349.36666666664	85549.03333333335	93369.16666666666	175083.9999999999	181996.3666666666	98150.96666666672
54	37952.29999999999	34616.26666666666	17372.600000000002	19338.500000000004	42600.000000000015	39885.76666666666	42665.16666666666	44050.533333333326	15879.599999999977	18195.633333333342	27270.533333333333	28914.266666666663	34120.99999999998	34356.03333333335	90015.03333333328	97543.06666666665	268862.2666666665	264682.93333333323	105065.10000000002	113499.96666666667	32652.699999999993	26875.40000000001	39029.93333333332	37611.033333333355	46202.39999999997	47336.899999999994	42296.63333333334	42781.53333333335	22983.13333333334	23061.1	43827.20000000001	50808.99999999996	97700.43333333335	90656.2666666666	44159.13333333338	45260.733333333315	68087.13333333332	66495.63333333332	92938.89999999998	89763.49999999999	93400.50000000004	96370.10000000003	94421.76666666666	97480.36666666664	86720.63333333333	94675.56666666662	198735.29999999996	209270.3666666666	105266.66666666667
55	58827.69999999998	55488.56666666665	29770.800000000014	31220.60000000001	65740.59999999999	65561.66666666666	72619.06666666665	72564.83333333331	24642.699999999997	27529.633333333342	44237.53333333332	45309.26666666668	54532.799999999996	53905.23333333333	141738.83333333326	152509.46666666667	392162.7666666665	386078.7333333333	144482.09999999998	157628.96666666667	52359.00000000001	43679.2	67361.13333333336	65124.73333333334	81091.30000000002	79038.6	73052.03333333333	72305.83333333334	38715.93333333334	35550.30000000001	64842.20000000001	76148.9	137129.93333333347	139171.56666666665	72232.63333333332	72527.93333333333	108964.43333333336	111685.4333333333	155930.59999999995	150880.69999999998	156983.49999999997	158349.09999999998	153500.96666666667	157069.7666666666	138531.53333333335	151741.2666666667	288436.60000000003	304683.6666666667	148954.5666666666
56	50043.70000000001	51154.966666666645	25213.100000000017	27136.899999999998	57526.59999999999	57041.06666666665	65421.16666666666	66051.6333333333	22711.100000000006	26989.533333333336	39332.03333333332	38787.76666666666	47546.099999999984	46882.43333333334	121085.13333333326	126414.0666666666	351487.46666666644	342639.6333333334	133316.40000000008	137199.26666666672	44730.9	39015.30000000002	59529.93333333335	60011.43333333332	70532.4	70632.90000000002	65351.53333333333	64075.333333333336	32475.33333333332	32432.1	55951.79999999999	63804.1	114994.83333333349	118767.06666666665	66489.63333333335	64574.733333333315	99311.13333333332	99636.83333333327	137197.29999999996	135064.19999999998	139641.79999999996	140949.90000000008	140237.56666666665	139922.6666666667	125723.13333333333	141799.96666666665	256924.69999999987	258338.66666666654	132700.96666666662
57	57479.40000000002	56801.86666666664	29088.8	28924.899999999983	62053.3	62662.66666666666	69824.76666666666	70766.6333333333	25538.20000000001	29927.633333333328	43546.633333333324	41475.56666666668	50565.599999999984	51365.73333333336	135848.03333333333	147489.86666666664	388385.36666666635	377974.5333333333	147065.30000000005	153925.46666666667	49378.19999999999	42829.899999999994	66511.93333333332	64500.733333333366	79613.49999999997	74874.5	71486.13333333333	71876.03333333333	32775.633333333324	37393.19999999999	62802.29999999999	73507.4	134008.7333333334	135364.56666666665	70048.93333333336	69129.23333333335	104330.13333333332	104720.4333333333	150599.50000000003	145197.30000000002	148901.19999999998	148950.30000000005	146301.0666666667	149370.96666666667	131263.13333333333	144387.3666666666	277664.00000000006	288425.86666666676	143342.6666666667
58	15551.599999999977	15690.566666666651	9934.900000000005	9876.299999999994	20302.600000000017	18665.466666666674	21167.86666666664	22005.833333333314	10168.699999999997	10495.43333333333	11172.93333333331	15836.466666666674	15909.699999999992	17326.43333333334	42956.23333333335	46770.06666666671	115689.66666666637	110831.73333333331	45879.7	50537.166666666744	15402.399999999976	16236.100000000035	18074.13333333336	16683.333333333343	19587.899999999972	18829.20000000001	16537.33333333332	16372.333333333336	11877.833333333338	11496.6	19336.29999999999	23334.499999999964	38388.43333333335	41951.766666666605	20158.233333333355	19931.333333333354	32100.333333333332	32083.733333333297	44773.80000000001	40895.9	43760.70000000005	43833.09999999998	45027.56666666671	47953.466666666616	42034.333333333336	44998.166666666664	89897.30000000008	92597.96666666647	47926.26666666665
59	10650.0	10713.266666666663	7875.999999999995	7922.299999999994	13099.100000000017	13610.366666666669	14173.666666666657	14807.733333333308	5781.0	4376.43333333333	8980.43333333334	9683.066666666651	12027.199999999992	14154.633333333351	29178.633333333317	31484.966666666733	88141.76666666646	85737.8333333334	33647.60000000008	38046.46666666673	11796.199999999993	8644.100000000006	11200.433333333349	12392.733333333337	13016.19999999999	11467.50000000003	12253.63333333331	12129.433333333312	7125.733333333332	7414.299999999997	13412.100000000035	15378.399999999987	20287.733333333395	28327.966666666674	14242.933333333367	15014.43333333333	23965.13333333332	22883.833333333332	31894.19999999997	29322.99999999998	32025.100000000013	33128.5	35360.26666666666	36506.66666666663	33486.43333333331	34453.26666666664	70836.99999999991	74763.66666666654	46531.066666666695
60	18807.699999999983	17041.366666666698	11040.600000000002	15036.599999999997	20933.80000000003	20955.466666666674	22228.56666666668	22952.93333333332	12664.299999999988	7899.633333333327	15574.43333333331	12414.866666666669	20757.4	15615.733333333328	46157.53333333334	54489.966666666674	146285.6666666666	141107.7333333333	57949.999999999985	62402.96666666673	22158.00000000001	16429.0	19547.033333333355	17161.733333333337	21685.69999999999	20878.300000000017	18909.233333333344	17651.633333333324	12667.533333333335	9601.6	26990.29999999999	27347.699999999975	43219.93333333335	48698.56666666665	22482.13333333335	23186.73333333332	34512.133333333324	34813.03333333335	47862.49999999996	47322.9	48638.4	49143.5	50314.56666666665	53704.06666666659	49689.833333333336	51673.46666666665	109346.50000000003	111148.56666666668	89892.46666666672
61	72897.40000000002	71498.56666666665	37141.49999999999	40097.9	79769.40000000001	80016.16666666669	90476.96666666667	91950.13333333333	35667.0	35226.833333333336	57010.63333333331	56928.966666666674	62374.799999999996	63753.23333333333	169582.3333333333	183749.3666666667	468160.2666666665	461896.1333333332	172312.09999999998	183167.76666666672	63637.19999999999	57226.0	89357.23333333334	86458.63333333336	106205.4	101681.79999999999	92531.5333333333	93714.83333333334	42529.33333333332	45008.799999999996	76723.60000000003	91225.29999999996	168349.33333333337	169657.06666666665	90982.73333333332	90504.63333333332	136202.43333333338	136527.83333333334	195984.80000000002	188604.99999999997	194914.50000000003	196829.20000000007	187973.7666666666	192716.86666666658	167099.03333333335	184751.36666666673	340018.10000000003	352542.86666666664	190761.6666666667
62	63162.19999999998	63160.666666666686	31370.400000000005	31295.7	67818.3	71434.36666666667	78924.56666666665	79365.03333333333	28200.199999999983	29996.83333333334	47222.333333333336	46345.76666666666	53521.9	53597.43333333331	145043.93333333323	156477.96666666667	412304.56666666653	402450.2333333333	150675.40000000002	159416.66666666674	53718.19999999999	45640.0	75236.83333333334	73538.33333333334	90213.89999999997	90452.70000000001	80093.23333333334	83445.23333333334	38242.833333333336	38286.400000000016	64612.59999999998	77460.99999999997	139401.43333333335	145109.8666666667	78748.73333333332	78122.53333333334	115814.13333333332	117285.13333333332	168322.10000000006	164210.69999999992	168257.29999999996	169258.70000000007	164311.96666666662	167897.66666666663	145955.83333333334	160351.26666666663	300052.7999999999	312265.6666666667	152377.26666666666
63	72623.39999999997	73109.36666666667	38629.69999999999	37151.49999999999	77899.20000000003	79510.46666666667	88043.66666666669	89027.23333333331	33395.2	34448.53333333333	54968.733333333315	54522.16666666667	61993.4	64551.133333333324	169832.6333333333	183979.46666666673	470726.6666666666	461426.5333333331	174267.20000000007	185298.66666666674	60042.39999999997	54936.7	87313.53333333333	85200.53333333335	104411.19999999998	99849.40000000002	92902.13333333333	92735.43333333332	41621.43333333334	45990.69999999999	79534.79999999999	92076.4	164473.03333333344	168295.86666666658	88056.53333333334	89048.03333333334	132341.03333333335	131765.2333333333	190920.59999999995	185426.89999999994	189623.29999999996	192530.09999999998	184590.96666666667	187655.1666666667	165006.53333333335	179730.06666666668	338353.10000000003	356793.36666666676	182668.86666666664
64	-6624.700000000012	-6291.1333333333605	-6514.399999999999	-2918.7000000000066	-6351.200000000001	-7896.033333333326	-7218.533333333326	-5956.966666666674	-4365.899999999994	-2591.6666666666615	-4015.9666666666544	-4402.533333333326	-8068.499999999991	-7603.366666666649	-17741.466666666718	-19996.23333333328	-46636.23333333331	-47196.6666666666	-20551.699999999968	-21391.333333333256	-4241.8000000000075	-6852.100000000006	-7255.166666666657	-7048.666666666657	-7390.999999999993	-7804.899999999994	-6983.866666666661	-6702.366666666676	-4225.766666666668	-4433.599999999997	-10767.099999999977	-9493.499999999978	-18684.466666666674	-13461.333333333372	-8961.86666666668	-8221.56666666667	-12309.56666666669	-14226.066666666631	-16495.80000000003	-17304.00000000002	-16332.599999999997	-18046.599999999977	-19418.533333333326	-17916.833333333314	-18552.366666666676	-18861.7333333333	-36367.09999999994	-41667.23333333324	188.46666666671808
65	-4544.100000000035	-4404.133333333302	-1507.1000000000104	-1147.299999999998	-6185.399999999983	-4348.833333333343	-5136.733333333337	-5846.266666666663	-2253.100000000006	-3269.666666666676	-3947.3666666666777	-3347.233333333337	-3258.3000000000084	-4849.666666666666	-11971.866666666683	-11215.533333333326	-31664.033333333355	-31796.266666666692	-10910.000000000015	-12303.933333333349	-6783.200000000002	-5162.799999999988	-1559.4666666666744	-3394.766666666663	-4840.700000000004	-4034.2000000000116	-3627.566666666673	-3610.9666666666526	-3351.566666666671	-2749.0999999999967	-6578.299999999988	-6671.499999999978	-12965.066666666651	-11974.933333333349	-4464.666666666667	-5366.666666666647	-7531.666666666666	-7039.966666666654	-8484.400000000005	-9390.599999999995	-11278.00000000002	-8831.900000000023	-10173.733333333337	-8347.033333333326	-7630.5666666666875	-9975.93333333337	-17924.700000000033	-16075.333333333336	-16696.73333333335
66	11168.800000000047	10695.266666666663	8021.50000000001	4066.000000000005	12536.599999999988	12244.866666666669	12355.266666666663	11803.233333333337	6619.0	5861.3333333333385	7963.333333333334	7749.766666666663	11326.799999999997	12453.033333333316	29713.333333333387	31211.766666666605	78300.26666666669	78992.93333333326	31461.699999999997	33695.266666666605	11025.000000000011	12014.899999999994	8814.633333333331	10443.43333333332	12231.69999999999	11839.100000000006	10611.433333333327	10313.333333333336	7577.333333333338	7182.699999999992	17345.399999999965	16164.999999999964	31649.533333333326	25436.26666666672	13426.533333333344	13588.233333333319	19841.233333333355	21266.033333333286	24980.20000000003	26694.600000000017	27610.600000000013	26878.5	29592.266666666663	26263.86666666664	26182.93333333337	28837.666666666664	54291.79999999997	57742.56666666657	16508.26666666665
[truncated: 17 more columns]
